# Supplementary material for: Fetal growth restriction and placental defects in obese mice are associated with impaired decidualisation: the role of increased leptin signalling modulators SOCS3 and PTPN2
Source: Cell Mol Life Sci. 2024 Aug 1;81(1):329. doi: 10.1007/s00018-024-05336-7 (PMC11335253; doi:10.1007/s00018-024-05336-7)
Supplement: Supplementary file 7 — Supplementary file7 (XLSX 12 kb) [file 18_2024_5336_MOESM7_ESM.xlsx]

## Sheet: Arkusz1
Supplementary file 1: Oligonucleotide sequences used in this study.
Signalling pathway	Gene name	Gene symbol	GeneBank Accesion no.	Sequence 5'-3'	Length (base pair)
Leptin signalling	Leptin receptor	Obrb	NM_146146.2	CCTCCAGGAGAGATGCTCACAC	111
				TGACTGTCGGTGGAACAGGT
	Janus kinase 2	Jak2	NM_001048177.2	GGTGTTTCACAAAATCAGGAATG	119
				TGTGCAGTTGACCATAATCTCC
	SH2B adaptor protein 1	Sh2b	NM_001289539.1	GGACCCAGCGAGAGTAACGA	101
				GCAGCAATGGAGGCAGAACT
	Signal transducer and activator of transcription 3	Stat3	NM_011486.5	CGATGCCTGTGGGAAGAGTC	97
				CTGTCACTACGGCGGCTGTT
	Protein tyrosine phosphatase non-receptor type 2	Ptpn2	NM_008977.3	CGCTCTGGCACCTTCTCTCT	283
				GGAAAGGCAGGATCTCTCGA
	Suppressor of cytokine signaling 3	Socs3	NM_007707.3	GCGAGAAGATTCCGCTGGTA	151
				TACTGATCCAGGAACTCCCGA
	Protein tyrosine phosphatase non-receptor type 1	Ptp1b	NM_011201.3	TGGCCACAGCAAGAAGAAAA	151
				GGAAGGCAGGATCTCTCGA
Decidualisation markers	Prolactin family 8, subfamily a, member 2	Dtprp (Prl8a2)	NM_001289919.1	AATGACTGCCCCACTTCTTCC	109
				AGGACTGCACCAAACTGAGGA
	Bone morphogenetic protein 2	Bmp2	NM_007553.3	CCTGAAGCAGAGACCCACCC	182
				CTGGAAGTTCCTCCACGGCT
	Homeobox A10	Hoxa10	NM_001122950.3	CTGTCTCCAGCCCCTTCAGA	79
				CTGCATTTTCGCCTTTGGA
	Heart and neural crest derivatives expressed 2	Hand2	NM_010402.4	CCAGCTACATCGCCTACCTC	181
				CTTGTCGTTGCTGCTCACTG
	Forkhead box O1	Foxo1	NM_019739.3	TGGATGGTGAAGAGCGTGC	69
				AATTCTTCCAGCCCGCCG
	Wnt family member	Wnt4	NM_009523.2	CTCCTCGTCTTCGCCGTGTT	150
				GAGATGCTGCCCACCGATGA
	Vimentin	Vim	NM_011701.4	AGCCGCAGCCTCTATTCCTC	120
				CAGCGAGAAGTCCACCGAGT
	Cadhedrin 1	Cdh1	NM_009864.3	GACAGACGGCACCATCACAG	70
				GCGGACGAGGAAACTGGTCT
House keeping genes	Eukaryotic translation initiation factor 5	Eif5	NM_001166594.1	CCTCAGCCACCTTCCCAAT	150
				AAATGTCAATGCCAACCAGCTG
	Succinate dehydrogenase complex flavoprotein subunit A	Sdha	NM_023281.1	TGGTGAGAACAAGAAGGCATCA	95
				CGCCTACAACCACAGCATCA
