# Supplementary material for: Fetal growth restriction and placental defects in obese mice are associated with impaired decidualisation: the role of increased leptin signalling modulators SOCS3 and PTPN2
Source: Cell Mol Life Sci. 2024 Aug 1;81(1):329. doi: 10.1007/s00018-024-05336-7 (PMC11335253; doi:10.1007/s00018-024-05336-7)
Supplement: Supplementary file 8 — Supplementary file8 (XLSX 10 kb) [file 18_2024_5336_MOESM8_ESM.xlsx]

## Sheet: List1
Supplementary file 2. Number of genes expressed in mouse endometrial stomal cells (MESCs).
Sample names	Total number of reads	Expressed genes	Diet	Days
3B_C1	27142773	25292	HFD	D0
3B_C2	16742549	23736	HFD	D0
3B_C3	11537922	23874	HFD	D0
3B_C4	9342429	22515	HFD	D0
3B_C5	2485767	17439	HFD	D0
3B_C6	6784327	19880	HFD	D0
3B_C7	9919883	20829	HFD	D0
3B_T1	22724035	24207	HFD	D4
3B_T2	11784245	21925	HFD	D4
3B_T3	6054895	20899	HFD	D4
3B_T4	10819348	22040	HFD	D4
3B_T5	1230010	15991	HFD	D4
3B_T6	4640119	18982	HFD	D4
3B_T7	14705940	22539	HFD	D4
4B_C3	7879849	21530	CD	D0
4B_C4	3703959	17261	CD	D0
4B_C5	2341666	17265	CD	D0
4B_C6	1812856	15746	CD	D0
4B_C7	9422380	21060	CD	D0
4B_T1	13772926	22370	CD	D4
4B_T2	11333266	22112	CD	D4
4B_T3	5789107	20636	CD	D4
4B_T4	12395355	23279	CD	D4
4B_T5	8449779	21474	CD	D4
4B_T6	4425027	18546	CD	D4
4B_T7	5685102	19869	CD	D4
