# Supplementary material for: Fetal growth restriction and placental defects in obese mice are associated with impaired decidualisation: the role of increased leptin signalling modulators SOCS3 and PTPN2
Source: Cell Mol Life Sci. 2024 Aug 1;81(1):329. doi: 10.1007/s00018-024-05336-7 (PMC11335253; doi:10.1007/s00018-024-05336-7)
Supplement: Supplementary file 9 — Supplementary file9 (XLSX 166 kb) [file 18_2024_5336_MOESM9_ESM.xlsx]

## Sheet: List1
Supplementary file 3: Differently expressed genes (DEGs) for chow-diet (CD) day (D) 0-D4
Ensembl Gene ID	Gene symbol	Gene description	log2(Fold Change)	adjusted p-value
ENSMUSG00000031845	Bco1	beta-carotene oxygenase 1	9.46906	2.70267e-16
ENSMUSG00000026691	Fmo3	flavin containing monooxygenase 3	9.18104	1.72621e-09
ENSMUSG00000022032	Scara5	scavenger receptor class A, member 5	9.04338	4.37438e-05
ENSMUSG00000018259	Prl8a2	prolactin family 8, subfamily a, member 2	8.9157	1.32048e-30
ENSMUSG00000075408	Smim41	small integral membrane protein 41	8.5172	1.03757e-05
ENSMUSG00000066687	Zbtb16	zinc finger and BTB domain containing 16	8.29089	7.90868e-18
ENSMUSG00000029272	Sult1e1	sulfotransferase family 1E, member 1	7.72197	1.10269e-05
ENSMUSG00000033082	Clec1a	C-type lectin domain family 1, member a	7.49171	9.24661e-05
ENSMUSG00000031757	Mt4	metallothionein 4	7.29885	1.35948e-08
ENSMUSG00000031760	Mt3	metallothionein 3	6.86534	1.44515e-13
ENSMUSG00000021943	Gdf10	growth differentiation factor 10	6.77168	5.23729e-08
ENSMUSG00000030160	Tmem52b	transmembrane protein 52B	6.69733	0.00017683
ENSMUSG00000055368	Slc6a2	solute carrier family 6 (neurotransmitter transporter, noradrenalin), member 2	6.56094	9.90495e-20
ENSMUSG00000036800	Fam135b	family with sequence similarity 135, member B	6.43964	2.30427e-05
ENSMUSG00000113211	4921525O09Rik	RIKEN cDNA 4921525O09 gene	6.35674	3.59675e-05
ENSMUSG00000050074	Spink8	serine peptidase inhibitor, Kazal type 8	6.27254	3.6768e-07
ENSMUSG00000017922	Prl3c1	prolactin family 3, subfamily c, member 1	6.21173	0.000371879
ENSMUSG00000053963	Stum	mechanosensory transduction mediator	5.96645	0.0017142
ENSMUSG00000118356	ENSMUSG00000118356	NA	5.9101	0.00336406
ENSMUSG00000035948	Acss3	acyl-CoA synthetase short-chain family member 3	5.87252	0.00171024
ENSMUSG00000027750	Postn	periostin, osteoblast specific factor	5.78432	1.84076e-29
ENSMUSG00000046899	Prl7a2	prolactin family 7, subfamily a, member 2	5.75254	2.80603e-06
ENSMUSG00000022583	Ly6f	lymphocyte antigen 6 complex, locus F	5.72572	1.2998e-05
ENSMUSG00000027452	Acss1	acyl-CoA synthetase short-chain family member 1	5.68576	4.17782e-08
ENSMUSG00000030041	M1ap	meiosis 1 associated protein	5.62818	2.91104e-06
ENSMUSG00000039903	Eva1c	eva-1 homolog C (C. elegans)	5.38755	1.20974e-06
ENSMUSG00000085471	ENSMUSG00000085471	NA	5.38355	5.23566e-05
ENSMUSG00000031762	Mt2	metallothionein 2	5.33274	2.49167e-15
ENSMUSG00000046844	Vat1l	vesicle amine transport protein 1 like	5.28168	4.70803e-16
ENSMUSG00000067201	H2-M9	histocompatibility 2, M region locus 9	5.09094	0.0112879
ENSMUSG00000019278	Dpep1	dipeptidase 1	5.05981	2.70567e-11
ENSMUSG00000033453	Adamts15	a disintegrin-like and metallopeptidase (reprolysin type) with thrombospondin type 1 motif, 15	4.99664	0.00132305
ENSMUSG00000047040	Prr15l	proline rich 15-like	4.98327	0.000155057
ENSMUSG00000061322	Dnai1	dynein axonemal intermediate chain 1	4.9387	0.00125316
ENSMUSG00000034936	Arl4d	ADP-ribosylation factor-like 4D	4.87202	5.45328e-25
ENSMUSG00000062168	Ppef1	protein phosphatase with EF hand calcium-binding domain 1	4.83381	0.0204703
ENSMUSG00000034810	Scn7a	sodium channel, voltage-gated, type VII, alpha	4.80139	1.53364e-09
ENSMUSG00000026414	Tnnt2	troponin T2, cardiac	4.78729	0.0107273
ENSMUSG00000056222	Spock1	sparc/osteonectin, cwcv and kazal-like domains proteoglycan 1	4.78105	0.0064321
ENSMUSG00000106643	ENSMUSG00000106643	NA	4.73507	0.000767533
ENSMUSG00000113737	ENSMUSG00000113737	NA	4.72411	0.0016993
ENSMUSG00000029321	Slc10a6	solute carrier family 10 (sodium/bile acid cotransporter family), member 6	4.65973	1.35816e-05
ENSMUSG00000107152	ENSMUSG00000107152	NA	4.65489	0.00445528
ENSMUSG00000006642	Tcf23	transcription factor 23	4.62479	1.21429e-14
ENSMUSG00000047420	Fam180a	family with sequence similarity 180, member A	4.6104	3.42209e-07
ENSMUSG00000034416	Pkd1l2	polycystic kidney disease 1 like 2	4.50961	0.000461545
ENSMUSG00000019102	Aldh3a1	aldehyde dehydrogenase family 3, subfamily A1	4.50139	0.00372939
ENSMUSG00000075602	Ly6a	lymphocyte antigen 6 complex, locus A	4.46446	3.62216e-07
ENSMUSG00000086531	Gm11351	predicted gene 11351	4.37558	0.00842797
ENSMUSG00000106859	ENSMUSG00000106859	NA	4.36218	0.00125643
ENSMUSG00000049758	Olfr1318	olfactory receptor 1318	4.31586	0.0114136
ENSMUSG00000098708	ENSMUSG00000098708	NA	4.27608	3.51448e-06
ENSMUSG00000031517	Gpm6a	glycoprotein m6a	4.27322	1.25842e-12
ENSMUSG00000075707	Dio3	deiodinase, iodothyronine type III	4.24558	1.13021e-06
ENSMUSG00000039899	Fgl2	fibrinogen-like protein 2	4.23978	4.54235e-21
ENSMUSG00000117294	ENSMUSG00000117294	NA	4.23814	0.00917489
ENSMUSG00000026360	Rgs2	regulator of G-protein signaling 2	4.22334	6.48328e-08
ENSMUSG00000044468	Tent5c	terminal nucleotidyltransferase 5C	4.20296	1.29396e-71
ENSMUSG00000119926	Gm25047	predicted gene, 25047	4.14503	0.008907
ENSMUSG00000030111	A2m	alpha-2-macroglobulin	4.13648	0.000111542
ENSMUSG00000031551	Ido1	indoleamine 2,3-dioxygenase 1	4.13243	8.65004e-05
ENSMUSG00000037664	Cdkn1c	cyclin-dependent kinase inhibitor 1C (P57)	4.10903	9.03169e-08
ENSMUSG00000078308	ENSMUSG00000078308	NA	4.10342	4.07201e-09
ENSMUSG00000057751	Megf6	multiple EGF-like-domains 6	4.09617	4.00111e-11
ENSMUSG00000029811	Aoc1	amine oxidase, copper-containing 1	4.06408	0.00444749
ENSMUSG00000019866	Crybg1	crystallin beta-gamma domain containing 1	4.02627	0.00258629
ENSMUSG00000032735	Ablim3	actin binding LIM protein family, member 3	3.98025	1.55814e-13
ENSMUSG00000097081	ENSMUSG00000097081	NA	3.95176	0.0109538
ENSMUSG00000083798	Gm14584	casein kinase 1, gamma 3 pseudogene	3.95073	0.0113799
ENSMUSG00000029123	Stk32b	serine/threonine kinase 32B	3.94249	5.23499e-05
ENSMUSG00000074071	Fam169b	family with sequence similarity 169, member B	3.91081	0.00428388
ENSMUSG00000079018	Ly6c1	lymphocyte antigen 6 complex, locus C1	3.88518	0.000139283
ENSMUSG00000104262	ENSMUSG00000104262	NA	3.8814	0.0407155
ENSMUSG00000054169	Ceacam10	carcinoembryonic antigen-related cell adhesion molecule 10	3.84071	0.0428013
ENSMUSG00000054892	Txk	TXK tyrosine kinase	3.82561	0.00310999
ENSMUSG00000046056	Sbsn	suprabasin	3.82146	2.22733e-18
ENSMUSG00000025347	Mettl7b	methyltransferase like 7B	3.81866	0.0220321
ENSMUSG00000053025	Sv2b	synaptic vesicle glycoprotein 2 b	3.79624	5.86089e-05
ENSMUSG00000111324	ENSMUSG00000111324	NA	3.76447	0.00478166
ENSMUSG00000031765	Mt1	metallothionein 1	3.76413	1.56218e-30
ENSMUSG00000049612	Omg	oligodendrocyte myelin glycoprotein	3.73636	0.0179463
ENSMUSG00000030324	Rho	rhodopsin	3.70931	0.0009715
ENSMUSG00000067780	Pi15	peptidase inhibitor 15	3.70191	8.9918e-21
ENSMUSG00000031344	Gabrq	gamma-aminobutyric acid (GABA) A receptor, subunit theta	3.70041	0.014779
ENSMUSG00000032327	Stra6	stimulated by retinoic acid gene 6	3.68954	5.56681e-12
ENSMUSG00000060550	H2-Q7	histocompatibility 2, Q region locus 7	3.67025	0.00123242
ENSMUSG00000016494	Cd34	CD34 antigen	3.65724	4.62462e-06
ENSMUSG00000106837	ENSMUSG00000106837	NA	3.657	0.00148938
ENSMUSG00000030873	Scnn1b	sodium channel, nonvoltage-gated 1 beta	3.64722	1.24636e-05
ENSMUSG00000042453	Reln	reelin	3.64059	0.00503461
ENSMUSG00000085363	ENSMUSG00000085363	NA	3.63673	0.000228333
ENSMUSG00000066392	Nrxn3	neurexin III	3.6272	3.02382e-05
ENSMUSG00000038883	Prl3a1	prolactin family 3, subfamily a, member 1	3.61127	0.0425726
ENSMUSG00000074874	Ctla2b	cytotoxic T lymphocyte-associated protein 2 beta	3.60378	1.30741e-06
ENSMUSG00000058297	Spock2	sparc/osteonectin, cwcv and kazal-like domains proteoglycan 2	3.59861	9.29133e-12
ENSMUSG00000111652	ENSMUSG00000111652	NA	3.55042	0.0117354
ENSMUSG00000004791	Pgf	placental growth factor	3.55034	1.39641e-10
ENSMUSG00000029664	Tfpi2	tissue factor pathway inhibitor 2	3.53707	4.65625e-15
ENSMUSG00000022018	Rgcc	regulator of cell cycle	3.51184	8.82128e-07
ENSMUSG00000024663	Rab3il1	RAB3A interacting protein (rabin3)-like 1	3.50973	3.42209e-07
ENSMUSG00000024653	Scgb1a1	secretoglobin, family 1A, member 1 (uteroglobin)	3.5034	0.00764628
ENSMUSG00000027500	Stmn2	stathmin-like 2	3.47645	5.79059e-10
ENSMUSG00000018339	Gpx3	glutathione peroxidase 3	3.46945	1.52647e-08
ENSMUSG00000045545	Krt14	keratin 14	3.45699	9.46713e-07
ENSMUSG00000079355	Ackr4	atypical chemokine receptor 4	3.44925	0.00116339
ENSMUSG00000021319	Sfrp4	secreted frizzled-related protein 4	3.44422	3.6019e-05
ENSMUSG00000024677	Ms4a6b	membrane-spanning 4-domains, subfamily A, member 6B	3.43982	0.049945
ENSMUSG00000044258	Ctla2a	cytotoxic T lymphocyte-associated protein 2 alpha	3.42941	5.43989e-06
ENSMUSG00000030889	Vwa3a	von Willebrand factor A domain containing 3A	3.42622	0.00266191
ENSMUSG00000086320	ENSMUSG00000086320	NA	3.36608	0.000789841
ENSMUSG00000060204	Slc10a4-ps	solute carrier family 10 (sodium/bile acid cotransporter family), pseudogene	3.35089	0.00204861
ENSMUSG00000023484	Prph	peripherin	3.34936	0.000765117
ENSMUSG00000028003	Lrat	lecithin-retinol acyltransferase (phosphatidylcholine-retinol-O-acyltransferase)	3.34471	0.00289879
ENSMUSG00000104874	ENSMUSG00000104874	NA	3.33213	0.0011771
ENSMUSG00000006342	Susd2	sushi domain containing 2	3.32976	7.08689e-09
ENSMUSG00000031780	Ccl17	chemokine (C-C motif) ligand 17	3.32008	0.0462174
ENSMUSG00000073490	Ifi207	interferon activated gene 207	3.29637	0.0197514
ENSMUSG00000000693	Loxl3	lysyl oxidase-like 3	3.28018	2.99511e-24
ENSMUSG00000041992	Rapgef5	Rap guanine nucleotide exchange factor (GEF) 5	3.27656	2.89683e-10
ENSMUSG00000028834	Trim63	tripartite motif-containing 63	3.27398	0.00242796
ENSMUSG00000106386	ENSMUSG00000106386	NA	3.27313	0.0243161
ENSMUSG00000041020	Map7d2	MAP7 domain containing 2	3.26962	1.79824e-30
ENSMUSG00000047767	Atg16l2	autophagy related 16-like 2 (S. cerevisiae)	3.26503	2.29272e-32
ENSMUSG00000030905	Crym	crystallin, mu	3.25406	2.42061e-06
ENSMUSG00000028989	Angptl7	angiopoietin-like 7	3.23267	0.000880092
ENSMUSG00000055312	Them7	thioesterase superfamily member 7	3.21458	0.0316972
ENSMUSG00000097222	Gata6os	GATA binding protein 6, opposite strand	3.17693	0.00142317
ENSMUSG00000041449	ENSMUSG00000041449	NA	3.16251	0.0102881
ENSMUSG00000004328	Hif3a	hypoxia inducible factor 3, alpha subunit	3.14038	3.23206e-09
ENSMUSG00000054641	Mmrn1	multimerin 1	3.13901	0.0019382
ENSMUSG00000008734	Gprc5b	G protein-coupled receptor, family C, group 5, member B	3.12097	1.14702e-16
ENSMUSG00000031380	Vegfd	vascular endothelial growth factor D	3.09877	3.13092e-14
ENSMUSG00000109574	ENSMUSG00000109574	NA	3.09391	0.0439106
ENSMUSG00000039701	Usp53	ubiquitin specific peptidase 53	3.07171	1.14094e-16
ENSMUSG00000052062	Pard3b	par-3 family cell polarity regulator beta	3.07109	1.71335e-07
ENSMUSG00000097848	Gm807	predicted gene 807	3.06589	0.00117025
ENSMUSG00000100053	Gm28154	predicted gene 28154	3.05797	0.0089003
ENSMUSG00000077493	ENSMUSG00000077493	NA	3.05313	0.0229099
ENSMUSG00000045392	Olfr1033	olfactory receptor 1033	3.03879	1.06821e-07
ENSMUSG00000026077	Npas2	neuronal PAS domain protein 2	3.01784	4.12457e-06
ENSMUSG00000020399	Havcr2	hepatitis A virus cellular receptor 2	3.01762	5.32289e-13
ENSMUSG00000031891	Hsd11b2	hydroxysteroid 11-beta dehydrogenase 2	3.01157	0.0229629
ENSMUSG00000019846	Lama4	laminin, alpha 4	3.00809	3.04714e-13
ENSMUSG00000038068	Rnf144b	ring finger protein 144B	3.00339	3.09691e-09
ENSMUSG00000110580	ENSMUSG00000110580	NA	2.98009	0.0359496
ENSMUSG00000117764	ENSMUSG00000117764	NA	2.9775	0.00810108
ENSMUSG00000038580	Sct	secretin	2.93912	6.86357e-07
ENSMUSG00000034009	Rxfp1	relaxin/insulin-like family peptide receptor 1	2.93119	0.000221899
ENSMUSG00000000142	Axin2	axin 2	2.93079	3.95701e-06
ENSMUSG00000114617	ENSMUSG00000114617	NA	2.92635	3.86843e-05
ENSMUSG00000028339	Col15a1	collagen, type XV, alpha 1	2.91766	0.000126297
ENSMUSG00000031906	Smpd3	sphingomyelin phosphodiesterase 3, neutral	2.91255	0.00107446
ENSMUSG00000029168	Dpysl5	dihydropyrimidinase-like 5	2.9112	0.000752629
ENSMUSG00000031298	Adgrg2	adhesion G protein-coupled receptor G2	2.87682	3.34517e-09
ENSMUSG00000022132	Cldn10	claudin 10	2.8635	0.00816228
ENSMUSG00000021091	Serpina3n	serine (or cysteine) peptidase inhibitor, clade A, member 3N	2.84253	2.89578e-08
ENSMUSG00000021087	Rtn1	reticulon 1	2.83874	0.000283204
ENSMUSG00000049357	Brd8dc	BRD8 domain containing	2.82902	0.0349527
ENSMUSG00000101625	ENSMUSG00000101625	NA	2.81024	0.0253114
ENSMUSG00000030162	Olr1	oxidized low density lipoprotein (lectin-like) receptor 1	2.79841	1.14522e-06
ENSMUSG00000073418	C4b	complement component 4B (Chido blood group)	2.78523	0.0234252
ENSMUSG00000040703	Cyp2s1	cytochrome P450, family 2, subfamily s, polypeptide 1	2.7816	2.54173e-08
ENSMUSG00000102448	ENSMUSG00000102448	NA	2.78064	0.00336872
ENSMUSG00000044548	Dact1	dishevelled-binding antagonist of beta-catenin 1	2.76374	0.000902275
ENSMUSG00000106671	ENSMUSG00000106671	NA	2.75987	0.0143733
ENSMUSG00000015468	Notch4	notch 4	2.73909	7.1322e-18
ENSMUSG00000067220	Cnga1	cyclic nucleotide gated channel alpha 1	2.71591	0.00696185
ENSMUSG00000025213	Kazald1	Kazal-type serine peptidase inhibitor domain 1	2.70963	1.07024e-06
ENSMUSG00000047528	Flacc1	flagellum associated containing coiled-coil domains 1	2.70475	0.0347823
ENSMUSG00000038811	Gngt2	guanine nucleotide binding protein (G protein), gamma transducing activity polypeptide 2	2.70351	0.0141931
ENSMUSG00000044033	Ccdc141	coiled-coil domain containing 141	2.69713	4.14775e-06
ENSMUSG00000074207	Adh1	alcohol dehydrogenase 1 (class I)	2.69686	0.0172107
ENSMUSG00000032625	Thsd7a	thrombospondin, type I, domain containing 7A	2.68819	3.04596e-33
ENSMUSG00000052572	Dlg2	discs large MAGUK scaffold protein 2	2.6831	5.77105e-18
ENSMUSG00000038354	Ankrd35	ankyrin repeat domain 35	2.65784	0.0015685
ENSMUSG00000073739	Gm16287	predicted gene 16287	2.6562	0.00456132
ENSMUSG00000062515	Fabp4	fatty acid binding protein 4, adipocyte	2.65298	1.88425e-08
ENSMUSG00000085057	Gm13415	predicted gene 13415	2.63662	0.00250476
ENSMUSG00000047878	A4galt	alpha 1,4-galactosyltransferase	2.63529	1.84336e-05
ENSMUSG00000028664	Ephb2	Eph receptor B2	2.63446	1.37808e-24
ENSMUSG00000016239	Lonrf3	LON peptidase N-terminal domain and ring finger 3	2.62869	2.69041e-06
ENSMUSG00000001023	S100a5	S100 calcium binding protein A5	2.62485	0.0357919
ENSMUSG00000021265	Slc25a29	solute carrier family 25 (mitochondrial carrier, palmitoylcarnitine transporter), member 29	2.62089	4.71595e-07
ENSMUSG00000047330	Kcne4	potassium voltage-gated channel, Isk-related subfamily, gene 4	2.61309	0.00242239
ENSMUSG00000056643	Chst13	carbohydrate sulfotransferase 13	2.6121	7.09307e-14
ENSMUSG00000049892	Rasd1	RAS, dexamethasone-induced 1	2.60981	2.26777e-11
ENSMUSG00000070348	Ccnd1	cyclin D1	2.59954	2.68774e-17
ENSMUSG00000054203	Ifi205	interferon activated gene 205	2.599	0.00110638
ENSMUSG00000110928	ENSMUSG00000110928	NA	2.59823	0.0416488
ENSMUSG00000029838	Ptn	pleiotrophin	2.59496	0.00114146
ENSMUSG00000023918	Adgrf4	adhesion G protein-coupled receptor F4	2.58764	0.000509079
ENSMUSG00000027832	Ptx3	pentraxin related gene	2.5865	0.000767533
ENSMUSG00000004655	Aqp1	aquaporin 1	2.58647	0.000703727
ENSMUSG00000037206	Islr	immunoglobulin superfamily containing leucine-rich repeat	2.58604	0.0433902
ENSMUSG00000107136	ENSMUSG00000107136	NA	2.58058	0.0243161
ENSMUSG00000025608	Podxl	podocalyxin-like	2.57925	4.72296e-06
ENSMUSG00000044337	Ackr3	atypical chemokine receptor 3	2.57553	8.69943e-05
ENSMUSG00000040170	Fmo2	flavin containing monooxygenase 2	2.5645	1.1681e-06
ENSMUSG00000020911	Krt19	keratin 19	2.55974	5.70004e-09
ENSMUSG00000026073	Il1r2	interleukin 1 receptor, type II	2.54497	0.000902275
ENSMUSG00000072620	Slfn2	schlafen 2	2.53985	2.98255e-05
ENSMUSG00000039097	Rln1	relaxin 1	2.53206	0.0468603
ENSMUSG00000026580	Selp	selectin, platelet	2.52318	0.00347696
ENSMUSG00000032769	Trpa1	transient receptor potential cation channel, subfamily A, member 1	2.509	0.0235284
ENSMUSG00000069259	Prl6a1	prolactin family 6, subfamily a, member 1	2.49614	0.00041796
ENSMUSG00000106121	ENSMUSG00000106121	NA	2.48505	0.0335885
ENSMUSG00000036766	Dner	delta/notch-like EGF repeat containing	2.48469	0.0340868
ENSMUSG00000030109	Slc6a12	solute carrier family 6 (neurotransmitter transporter, betaine/GABA), member 12	2.47679	1.32053e-07
ENSMUSG00000085603	ENSMUSG00000085603	NA	2.47101	0.000306925
ENSMUSG00000031549	Ido2	indoleamine 2,3-dioxygenase 2	2.46781	0.000917123
ENSMUSG00000018001	Cyth3	cytohesin 3	2.46219	6.41968e-18
ENSMUSG00000020598	Nrcam	neuronal cell adhesion molecule	2.45814	9.17754e-06
ENSMUSG00000015085	Entpd2	ectonucleoside triphosphate diphosphohydrolase 2	2.42607	0.00502259
ENSMUSG00000030711	Sult1a1	sulfotransferase family 1A, phenol-preferring, member 1	2.42576	0.0360281
ENSMUSG00000029778	Adcyap1r1	adenylate cyclase activating polypeptide 1 receptor 1	2.41651	7.52434e-13
ENSMUSG00000033960	Jcad	junctional cadherin 5 associated	2.41598	2.57622e-20
ENSMUSG00000029287	Tgfbr3	transforming growth factor, beta receptor III	2.40809	9.83793e-13
ENSMUSG00000037747	Phyhipl	phytanoyl-CoA hydroxylase interacting protein-like	2.39528	0.00138063
ENSMUSG00000052911	Lamb2	laminin, beta 2	2.38351	6.29687e-10
ENSMUSG00000020227	Irak3	interleukin-1 receptor-associated kinase 3	2.37676	1.91267e-07
ENSMUSG00000046727	Cystm1	cysteine-rich transmembrane module containing 1	2.37622	1.7556e-18
ENSMUSG00000026303	Mlph	melanophilin	2.36004	1.72621e-09
ENSMUSG00000115368	ENSMUSG00000115368	NA	2.35876	5.96544e-07
ENSMUSG00000108228	6430584L05Rik	RIKEN cDNA 6430584L05 gene	2.35494	0.00168867
ENSMUSG00000018822	Sfrp5	secreted frizzled-related sequence protein 5	2.33409	0.0145214
ENSMUSG00000037482	Erv3	endogenous retroviral sequence 3	2.33281	0.00683578
ENSMUSG00000035305	Ror1	receptor tyrosine kinase-like orphan receptor 1	2.3328	0.00704966
ENSMUSG00000024678	Ms4a4d	membrane-spanning 4-domains, subfamily A, member 4D	2.33122	6.21505e-07
ENSMUSG00000015627	Gata5	GATA binding protein 5	2.32762	0.000528212
ENSMUSG00000021281	Tnfaip2	tumor necrosis factor, alpha-induced protein 2	2.31441	2.92988e-12
ENSMUSG00000117604	ENSMUSG00000117604	NA	2.3049	3.45782e-09
ENSMUSG00000024222	Fkbp5	FK506 binding protein 5	2.30404	2.58987e-12
ENSMUSG00000053897	Slc39a8	solute carrier family 39 (metal ion transporter), member 8	2.29139	9.62077e-08
ENSMUSG00000019899	Lama2	laminin, alpha 2	2.28657	2.61927e-15
ENSMUSG00000031075	Ano1	anoctamin 1, calcium activated chloride channel	2.28116	0.000595301
ENSMUSG00000026070	Il18r1	interleukin 18 receptor 1	2.26512	0.00674776
ENSMUSG00000005338	Cadm3	cell adhesion molecule 3	2.26341	0.00982014
ENSMUSG00000040111	Gramd1b	GRAM domain containing 1B	2.26151	7.19722e-11
ENSMUSG00000024481	Lvrn	laeverin	2.25551	4.97892e-08
ENSMUSG00000009281	Rarres2	retinoic acid receptor responder (tazarotene induced) 2	2.24891	0.0292636
ENSMUSG00000053199	Arhgap20	Rho GTPase activating protein 20	2.2412	1.94552e-06
ENSMUSG00000028369	Svep1	sushi, von Willebrand factor type A, EGF and pentraxin domain containing 1	2.22921	4.1222e-05
ENSMUSG00000034959	Rubcnl	RUN and cysteine rich domain containing beclin 1 interacting protein like	2.228	0.0141557
ENSMUSG00000059049	Frem1	Fras1 related extracellular matrix protein 1	2.21756	4.37581e-05
ENSMUSG00000102494	ENSMUSG00000102494	NA	2.21683	0.00372893
ENSMUSG00000041040	Fam117b	family with sequence similarity 117, member B	2.21643	2.10815e-13
ENSMUSG00000039109	F13a1	coagulation factor XIII, A1 subunit	2.21494	0.0179153
ENSMUSG00000037847	Nmrk1	nicotinamide riboside kinase 1	2.21411	4.51519e-14
ENSMUSG00000016194	Hsd11b1	hydroxysteroid 11-beta dehydrogenase 1	2.20307	0.0175837
ENSMUSG00000082127	ENSMUSG00000082127	NA	2.15437	0.0439106
ENSMUSG00000006958	Chrd	chordin	2.15141	0.00597192
ENSMUSG00000056054	S100a8	S100 calcium binding protein A8 (calgranulin A)	2.15086	0.0179153
ENSMUSG00000081034	Gm5944	glyceraldehyde-3-phosphate dehydrogenase pseudogene	2.14931	0.0363025
ENSMUSG00000015766	Eps8	epidermal growth factor receptor pathway substrate 8	2.14569	9.61798e-19
ENSMUSG00000043789	Vwce	von Willebrand factor C and EGF domains	2.14204	0.000623817
ENSMUSG00000032925	Itgbl1	integrin, beta-like 1	2.13975	0.0060874
ENSMUSG00000047344	Lancl3	LanC lantibiotic synthetase component C-like 3 (bacterial)	2.13283	5.5391e-05
ENSMUSG00000016024	Lbp	lipopolysaccharide binding protein	2.12966	0.000518461
ENSMUSG00000103696	ENSMUSG00000103696	NA	2.12826	0.000403532
ENSMUSG00000026271	Gpr35	G protein-coupled receptor 35	2.115	0.00453151
ENSMUSG00000006567	Atp7b	ATPase, Cu++ transporting, beta polypeptide	2.108	0.0161686
ENSMUSG00000045441	Gprin3	GPRIN family member 3	2.10529	0.00487708
ENSMUSG00000027460	Angpt4	angiopoietin 4	2.10275	5.39254e-10
ENSMUSG00000080942	ENSMUSG00000080942	NA	2.09745	3.67839e-05
ENSMUSG00000086399	ENSMUSG00000086399	NA	2.09483	0.0183621
ENSMUSG00000074151	Nlrc5	NLR family, CARD domain containing 5	2.09202	8.05077e-05
ENSMUSG00000111334	ENSMUSG00000111334	NA	2.08133	0.049981
ENSMUSG00000018470	Kcnab3	potassium voltage-gated channel, shaker-related subfamily, beta member 3	2.07759	0.0144606
ENSMUSG00000047786	Lix1	limb and CNS expressed 1	2.07389	0.0386484
ENSMUSG00000025026	Add3	adducin 3 (gamma)	2.07164	3.3405e-11
ENSMUSG00000074923	Pak6	p21 (RAC1) activated kinase 6	2.06947	0.030822
ENSMUSG00000032532	Cck	cholecystokinin	2.0685	0.0128019
ENSMUSG00000052854	Nrk	Nik related kinase	2.06839	1.2995e-08
ENSMUSG00000095304	Plac9	placenta specific 9	2.05963	2.28932e-08
ENSMUSG00000087659	ENSMUSG00000087659	NA	2.04035	0.00126803
ENSMUSG00000117486	ENSMUSG00000117486	NA	2.03331	0.00130828
ENSMUSG00000107603	ENSMUSG00000107603	NA	2.03188	0.0220828
ENSMUSG00000027208	Fgf7	fibroblast growth factor 7	2.03008	0.000887091
ENSMUSG00000066952	Myo1h	myosin 1H	2.02954	0.00137337
ENSMUSG00000094942	Gm3604	predicted gene 3604	2.02737	0.0136316
ENSMUSG00000098204	ENSMUSG00000098204	NA	2.0224	0.014401
ENSMUSG00000027966	Col11a1	collagen, type XI, alpha 1	2.02162	9.06676e-12
ENSMUSG00000103292	ENSMUSG00000103292	NA	2.01353	0.000795333
ENSMUSG00000033576	Apol6	apolipoprotein L 6	2.01259	0.000350913
ENSMUSG00000031442	Mcf2l	mcf.2 transforming sequence-like	2.01044	7.79202e-05
ENSMUSG00000063767	S100a7a	S100 calcium binding protein A7A	2.00737	0.00401951
ENSMUSG00000043668	Tox3	TOX high mobility group box family member 3	1.99885	0.0423158
ENSMUSG00000041378	Cldn5	claudin 5	1.99666	0.0109651
ENSMUSG00000063011	Msln	mesothelin	1.9889	0.0229099
ENSMUSG00000051022	Hs3st1	heparan sulfate (glucosamine) 3-O-sulfotransferase 1	1.98208	0.0055832
ENSMUSG00000032377	Plscr4	phospholipid scramblase 4	1.97207	1.03365e-18
ENSMUSG00000045659	Plekha7	pleckstrin homology domain containing, family A member 7	1.96685	6.28283e-11
ENSMUSG00000030688	Stard10	START domain containing 10	1.96602	2.19085e-06
ENSMUSG00000021182	Ccdc88c	coiled-coil domain containing 88C	1.96421	0.000111416
ENSMUSG00000047428	Dlk2	delta like non-canonical Notch ligand 2	1.96019	0.00949796
ENSMUSG00000068600	Gml2	glycosylphosphatidylinositol anchored molecule like 2	1.95835	0.000582454
ENSMUSG00000097973	Gm4929	glyceraldehyde-3-phosphate dehydrogenase pseudogene	1.95653	0.0255959
ENSMUSG00000024164	C3	complement component 3	1.95424	3.44767e-05
ENSMUSG00000032281	Acsbg1	acyl-CoA synthetase bubblegum family member 1	1.95042	1.84336e-05
ENSMUSG00000043613	Mmp3	matrix metallopeptidase 3	1.94322	0.00418191
ENSMUSG00000032013	Trim29	tripartite motif-containing 29	1.94182	0.0280917
ENSMUSG00000036006	Ripor2	RHO family interacting cell polarization regulator 2	1.93932	2.29863e-09
ENSMUSG00000107091	ENSMUSG00000107091	NA	1.93907	0.000668784
ENSMUSG00000032440	Tgfbr2	transforming growth factor, beta receptor II	1.93558	4.36792e-14
ENSMUSG00000108415	ENSMUSG00000108415	NA	1.9352	0.0457853
ENSMUSG00000037685	Atp8a1	ATPase, aminophospholipid transporter (APLT), class I, type 8A, member 1	1.93457	0.000102497
ENSMUSG00000102642	ENSMUSG00000102642	NA	1.93158	0.0273303
ENSMUSG00000021676	Iqgap2	IQ motif containing GTPase activating protein 2	1.92911	0.0223486
ENSMUSG00000075254	Heg1	heart development protein with EGF-like domains 1	1.90978	1.06405e-15
ENSMUSG00000057280	Musk	muscle, skeletal, receptor tyrosine kinase	1.90929	0.00104251
ENSMUSG00000029570	Lfng	LFNG O-fucosylpeptide 3-beta-N-acetylglucosaminyltransferase	1.90823	0.000712062
ENSMUSG00000068349	Gml	glycosylphosphatidylinositol anchored molecule like	1.90675	9.43346e-06
ENSMUSG00000107667	C530044C16Rik	RIKEN cDNA C530044C16 gene	1.90456	0.00597784
ENSMUSG00000102419	ENSMUSG00000102419	NA	1.90403	0.00202446
ENSMUSG00000032596	Uba7	ubiquitin-like modifier activating enzyme 7	1.90291	0.0305528
ENSMUSG00000054065	Pkp3	plakophilin 3	1.89659	0.00243066
ENSMUSG00000009772	Nuak2	NUAK family, SNF1-like kinase, 2	1.89451	1.03365e-18
ENSMUSG00000031871	Cdh5	cadherin 5	1.88869	5.62779e-05
ENSMUSG00000029082	Bst1	bone marrow stromal cell antigen 1	1.88418	0.00383164
ENSMUSG00000044550	Tceal3	transcription elongation factor A (SII)-like 3	1.87725	4.93826e-05
ENSMUSG00000021223	Papln	papilin, proteoglycan-like sulfated glycoprotein	1.87481	5.95344e-05
ENSMUSG00000034684	Sema3f	sema domain, immunoglobulin domain (Ig), short basic domain, secreted, (semaphorin) 3F	1.87354	0.0015685
ENSMUSG00000091183	Gm5141	predicted gene 5141	1.87217	0.0142182
ENSMUSG00000020469	Myl7	myosin, light polypeptide 7, regulatory	1.87126	0.0150722
ENSMUSG00000025885	Myo5b	myosin VB	1.86853	2.8085e-05
ENSMUSG00000025176	Hoga1	4-hydroxy-2-oxoglutarate aldolase 1	1.86695	0.0146811
ENSMUSG00000028445	Enho	energy homeostasis associated	1.86246	1.79488e-05
ENSMUSG00000086606	ENSMUSG00000086606	NA	1.86124	0.0439106
ENSMUSG00000105824	ENSMUSG00000105824	NA	1.85984	0.0419887
ENSMUSG00000026468	Lhx4	LIM homeobox protein 4	1.85837	0.000372287
ENSMUSG00000026435	Slc45a3	solute carrier family 45, member 3	1.85675	3.15536e-06
ENSMUSG00000030486	Zfp108	zinc finger protein 108	1.85581	0.0131408
ENSMUSG00000054150	Syne3	spectrin repeat containing, nuclear envelope family member 3	1.84955	1.23491e-05
ENSMUSG00000042115	Klhdc8a	kelch domain containing 8A	1.8477	7.2993e-07
ENSMUSG00000096001	2610528A11Rik	RIKEN cDNA 2610528A11 gene	1.84467	0.00892119
ENSMUSG00000025170	Rab40b	Rab40B, member RAS oncogene family	1.84177	5.40537e-05
ENSMUSG00000044788	Fads6	fatty acid desaturase domain family, member 6	1.83828	0.000963161
ENSMUSG00000040035	Disp2	dispatched RND tramsporter family member 2	1.83717	0.040062
ENSMUSG00000025930	Msc	musculin	1.83393	0.0498896
ENSMUSG00000046179	E2f8	E2F transcription factor 8	1.83246	8.15875e-06
ENSMUSG00000034957	Cebpa	CCAAT/enhancer binding protein (C/EBP), alpha	1.82772	0.0190665
ENSMUSG00000028020	Glrb	glycine receptor, beta subunit	1.82746	7.38815e-07
ENSMUSG00000045573	Penk	preproenkephalin	1.82667	0.000622159
ENSMUSG00000029561	Oasl2	2'-5' oligoadenylate synthetase-like 2	1.82369	0.00278768
ENSMUSG00000037681	Esyt3	extended synaptotagmin-like protein 3	1.82367	0.0286686
ENSMUSG00000001739	Cldn15	claudin 15	1.82186	0.000733643
ENSMUSG00000110340	1600027J07Rik	RIKEN cDNA 1600027J07 gene	1.81217	6.65194e-05
ENSMUSG00000003282	Plag1	pleiomorphic adenoma gene 1	1.80752	0.00370823
ENSMUSG00000090698	Apold1	apolipoprotein L domain containing 1	1.8021	0.0206741
ENSMUSG00000042985	Upk3b	uroplakin 3B	1.80073	0.0154697
ENSMUSG00000044641	Pard6b	par-6 family cell polarity regulator beta	1.79555	0.00958945
ENSMUSG00000051855	Mest	mesoderm specific transcript	1.7919	0.000126059
ENSMUSG00000061175	Fnip2	folliculin interacting protein 2	1.7848	4.55834e-15
ENSMUSG00000016756	Cmah	cytidine monophospho-N-acetylneuraminic acid hydroxylase	1.78255	1.76716e-09
ENSMUSG00000118365	ENSMUSG00000118365	NA	1.77396	2.71231e-06
ENSMUSG00000115801	ENSMUSG00000115801	NA	1.76508	0.00109785
ENSMUSG00000074182	Znhit6	zinc finger, HIT type 6	1.75698	3.31794e-12
ENSMUSG00000031958	Ldhd	lactate dehydrogenase D	1.74768	0.00478279
ENSMUSG00000034648	Lrrn1	leucine rich repeat protein 1, neuronal	1.74007	0.00366277
ENSMUSG00000057969	Sema3b	sema domain, immunoglobulin domain (Ig), short basic domain, secreted, (semaphorin) 3B	1.73498	0.00656684
ENSMUSG00000031431	Tsc22d3	TSC22 domain family, member 3	1.73377	3.19609e-07
ENSMUSG00000104279	ENSMUSG00000104279	NA	1.7251	0.0395742
ENSMUSG00000026018	Ica1l	islet cell autoantigen 1-like	1.72292	0.000124586
ENSMUSG00000052926	Rnaseh2a	ribonuclease H2, large subunit	1.72195	7.52434e-13
ENSMUSG00000034762	Glis1	GLIS family zinc finger 1	1.72174	0.00990989
ENSMUSG00000064373	Selenop	selenoprotein P	1.7131	7.50799e-06
ENSMUSG00000040759	Cmtm5	CKLF-like MARVEL transmembrane domain containing 5	1.71263	0.000412297
ENSMUSG00000045954	Cavin2	caveolae associated 2	1.70054	0.0278182
ENSMUSG00000056481	Cd248	CD248 antigen, endosialin	1.68631	0.000544322
ENSMUSG00000001020	S100a4	S100 calcium binding protein A4	1.68216	1.57802e-07
ENSMUSG00000030087	Klf15	Kruppel-like factor 15	1.67953	0.0412764
ENSMUSG00000050855	Zfp940	zinc finger protein 940	1.67421	0.014166
ENSMUSG00000041954	Tnfrsf18	tumor necrosis factor receptor superfamily, member 18	1.67268	0.0450704
ENSMUSG00000096606	Tpbgl	trophoblast glycoprotein-like	1.66588	0.029371
ENSMUSG00000045817	Zfp36l2	zinc finger protein 36, C3H type-like 2	1.66337	8.16927e-16
ENSMUSG00000103220	ENSMUSG00000103220	NA	1.65823	0.0243161
ENSMUSG00000114053	ENSMUSG00000114053	NA	1.65485	0.035594
ENSMUSG00000104118	ENSMUSG00000104118	NA	1.65477	0.0299766
ENSMUSG00000068417	Pnp2	purine-nucleoside phosphorylase 2	1.65299	0.0133993
ENSMUSG00000100394	ENSMUSG00000100394	NA	1.6498	0.0360661
ENSMUSG00000029322	Plac8	placenta-specific 8	1.64695	0.000150048
ENSMUSG00000052212	Cd177	CD177 antigen	1.64422	0.0429837
ENSMUSG00000074505	Fat3	FAT atypical cadherin 3	1.64186	0.000700632
ENSMUSG00000000120	Ngfr	nerve growth factor receptor (TNFR superfamily, member 16)	1.64124	0.015379
ENSMUSG00000024529	Lox	lysyl oxidase	1.63936	2.22733e-18
ENSMUSG00000105137	ENSMUSG00000105137	NA	1.63762	0.0217964
ENSMUSG00000019929	Dcn	decorin	1.63468	8.34731e-06
ENSMUSG00000026478	Lamc1	laminin, gamma 1	1.63395	4.65625e-15
ENSMUSG00000042333	Tnfrsf14	tumor necrosis factor receptor superfamily, member 14 (herpesvirus entry mediator)	1.61954	0.0490637
ENSMUSG00000117401	4833419F23Rik	RIKEN cDNA 4833419F23 gene	1.61941	0.0482349
ENSMUSG00000079164	Tlr5	toll-like receptor 5	1.61865	0.00194156
ENSMUSG00000026483	Niban1	niban apoptosis regulator 1	1.61827	4.43753e-07
ENSMUSG00000082431	ENSMUSG00000082431	NA	1.61256	0.000748742
ENSMUSG00000040612	Ildr2	immunoglobulin-like domain containing receptor 2	1.60941	0.004225
ENSMUSG00000005125	Ndrg1	N-myc downstream regulated gene 1	1.60927	6.1097e-05
ENSMUSG00000044813	Shb	src homology 2 domain-containing transforming protein B	1.60131	2.30591e-07
ENSMUSG00000044646	Zbtb7c	zinc finger and BTB domain containing 7C	1.59641	0.00139139
ENSMUSG00000036223	Ska1	spindle and kinetochore associated complex subunit 1	1.59573	0.0342344
ENSMUSG00000032584	Mst1r	macrophage stimulating 1 receptor (c-met-related tyrosine kinase)	1.5934	1.31946e-10
ENSMUSG00000027820	Mme	membrane metallo endopeptidase	1.58684	0.0263697
ENSMUSG00000102662	ENSMUSG00000102662	NA	1.5861	0.00357174
ENSMUSG00000024140	Epas1	endothelial PAS domain protein 1	1.58273	0.000765364
ENSMUSG00000093721	ENSMUSG00000093721	NA	1.57382	0.00309019
ENSMUSG00000045064	Zc2hc1c	zinc finger, C2HC-type containing 1C	1.57368	0.001761
ENSMUSG00000047986	Palm3	paralemmin 3	1.57029	0.0246387
ENSMUSG00000064120	Mocs1	molybdenum cofactor synthesis 1	1.56526	6.48328e-08
ENSMUSG00000033066	Gas7	growth arrest specific 7	1.56482	1.90237e-07
ENSMUSG00000030353	Tead4	TEA domain family member 4	1.56371	1.52647e-08
ENSMUSG00000022091	Sorbs3	sorbin and SH3 domain containing 3	1.56082	1.2325e-14
ENSMUSG00000020893	Per1	period circadian clock 1	1.55849	3.20066e-10
ENSMUSG00000038775	Vill	villin-like	1.55676	0.0124001
ENSMUSG00000071724	Smpd5	sphingomyelin phosphodiesterase 5	1.55581	0.0310621
ENSMUSG00000032952	Ap4b1	adaptor-related protein complex AP-4, beta 1	1.55497	5.04038e-05
ENSMUSG00000026840	Lamc3	laminin gamma 3	1.55302	0.0248974
ENSMUSG00000086212	Mkln1os	muskelin 1, intracellular mediator containing kelch motifs, opposite strand	1.55051	0.0367557
ENSMUSG00000069893	9930111J21Rik1	RIKEN cDNA 9930111J21 gene 1	1.54966	0.0192699
ENSMUSG00000020467	Efemp1	epidermal growth factor-containing fibulin-like extracellular matrix protein 1	1.54945	0.00413606
ENSMUSG00000028328	Tmod1	tropomodulin 1	1.54914	2.16867e-05
ENSMUSG00000002847	Pla1a	phospholipase A1 member A	1.54859	0.00112157
ENSMUSG00000021950	Anxa8	annexin A8	1.54791	0.000484132
ENSMUSG00000038156	Spon1	spondin 1, (f-spondin) extracellular matrix protein	1.54351	4.02796e-07
ENSMUSG00000008730	Hipk1	homeodomain interacting protein kinase 1	1.52635	8.82123e-11
ENSMUSG00000062563	Cys1	cystin 1	1.52377	0.00838886
ENSMUSG00000021765	Fst	follistatin	1.51486	0.000675655
ENSMUSG00000058624	Gda	guanine deaminase	1.50706	0.0223745
ENSMUSG00000024892	Pcx	pyruvate carboxylase	1.50664	3.96444e-06
ENSMUSG00000022340	Sybu	syntabulin (syntaxin-interacting)	1.50205	0.00924634
ENSMUSG00000027015	Cybrd1	cytochrome b reductase 1	1.4985	0.0146602
ENSMUSG00000023039	Krt7	keratin 7	1.49719	1.41115e-12
ENSMUSG00000024206	Rfx2	regulatory factor X, 2 (influences HLA class II expression)	1.49303	0.0355937
ENSMUSG00000023885	Thbs2	thrombospondin 2	1.48789	4.80105e-05
ENSMUSG00000035000	Dpp4	dipeptidylpeptidase 4	1.4875	0.00242239
ENSMUSG00000027074	Slc43a3	solute carrier family 43, member 3	1.4837	2.05377e-07
ENSMUSG00000015647	Lama5	laminin, alpha 5	1.48014	8.00016e-05
ENSMUSG00000055137	Sugct	succinyl-CoA glutarate-CoA transferase	1.47749	0.0144928
ENSMUSG00000035184	Fam124a	family with sequence similarity 124, member A	1.47596	2.98255e-05
ENSMUSG00000028064	Sema4a	sema domain, immunoglobulin domain (Ig), transmembrane domain (TM) and short cytoplasmic domain, (semaphorin) 4A	1.47462	0.000495198
ENSMUSG00000027457	Snph	syntaphilin	1.47205	0.00202403
ENSMUSG00000037868	Egr2	early growth response 2	1.46922	0.0375148
ENSMUSG00000037509	Arhgef4	Rho guanine nucleotide exchange factor (GEF) 4	1.46881	0.00274687
ENSMUSG00000053641	Dennd4a	DENN/MADD domain containing 4A	1.46789	8.35314e-05
ENSMUSG00000037621	Atoh8	atonal bHLH transcription factor 8	1.46471	0.00138709
ENSMUSG00000038550	Ciart	circadian associated repressor of transcription	1.45938	0.0341947
ENSMUSG00000036446	Lum	lumican	1.44835	0.00332169
ENSMUSG00000035506	Slc12a8	solute carrier family 12 (potassium/chloride transporters), member 8	1.44691	2.21894e-06
ENSMUSG00000024725	Ostf1	osteoclast stimulating factor 1	1.44542	2.27891e-15
ENSMUSG00000056749	Nfil3	nuclear factor, interleukin 3, regulated	1.44518	4.32842e-08
ENSMUSG00000030064	Frmd4b	FERM domain containing 4B	1.44274	7.75205e-07
ENSMUSG00000038193	Hand2	heart and neural crest derivatives expressed 2	1.44228	9.42533e-06
ENSMUSG00000044456	Rin3	Ras and Rab interactor 3	1.43654	1.535e-10
ENSMUSG00000017002	Slpi	secretory leukocyte peptidase inhibitor	1.43403	0.0126458
ENSMUSG00000064080	Fbln2	fibulin 2	1.43026	5.38219e-07
ENSMUSG00000100510	ENSMUSG00000100510	NA	1.42887	8.49272e-05
ENSMUSG00000038456	Dennd2a	DENN/MADD domain containing 2A	1.42214	1.02678e-08
ENSMUSG00000052397	Ezr	ezrin	1.42205	0.00860599
ENSMUSG00000023942	Slc29a1	solute carrier family 29 (nucleoside transporters), member 1	1.4188	0.00635764
ENSMUSG00000036545	Adamts2	a disintegrin-like and metallopeptidase (reprolysin type) with thrombospondin type 1 motif, 2	1.4181	0.000640054
ENSMUSG00000087574	ENSMUSG00000087574	NA	1.41482	0.00314336
ENSMUSG00000032380	Dapk2	death-associated protein kinase 2	1.41469	0.0151878
ENSMUSG00000033450	Tagap	T cell activation Rho GTPase activating protein	1.41313	4.16377e-05
ENSMUSG00000027318	Adam33	a disintegrin and metallopeptidase domain 33	1.41218	0.00886956
ENSMUSG00000045414	Dipk2a	divergent protein kinase domain 2A	1.40961	4.75712e-05
ENSMUSG00000059479	B3gnt8	UDP-GlcNAc:betaGal beta-1,3-N-acetylglucosaminyltransferase 8	1.40897	6.20897e-06
ENSMUSG00000036053	Fmnl2	formin-like 2	1.4081	0.000617288
ENSMUSG00000042106	Inka1	inka box actin regulator 1	1.40474	0.00642936
ENSMUSG00000016763	Scube1	signal peptide, CUB domain, EGF-like 1	1.40031	0.000822798
ENSMUSG00000014361	Mertk	MER proto-oncogene tyrosine kinase	1.39953	3.09402e-05
ENSMUSG00000020542	Myocd	myocardin	1.39872	0.028677
ENSMUSG00000061878	Sphk1	sphingosine kinase 1	1.39836	1.76876e-06
ENSMUSG00000018906	P4ha2	procollagen-proline, 2-oxoglutarate 4-dioxygenase (proline 4-hydroxylase), alpha II polypeptide	1.3978	4.9885e-06
ENSMUSG00000029659	Medag	mesenteric estrogen dependent adipogenesis	1.39459	0.00867146
ENSMUSG00000032548	Slco2a1	solute carrier organic anion transporter family, member 2a1	1.39436	0.000846279
ENSMUSG00000035279	Ssc5d	scavenger receptor cysteine rich family, 5 domains	1.39433	0.0108447
ENSMUSG00000005836	Gata6	GATA binding protein 6	1.39296	0.00609584
ENSMUSG00000068876	Cgn	cingulin	1.39002	0.0480192
ENSMUSG00000020895	Tmem107	transmembrane protein 107	1.38781	0.000228663
ENSMUSG00000030787	Lyve1	lymphatic vessel endothelial hyaluronan receptor 1	1.38621	0.0160999
ENSMUSG00000029674	Limk1	LIM-domain containing, protein kinase	1.38214	0.000366338
ENSMUSG00000031520	Vegfc	vascular endothelial growth factor C	1.38042	0.00120656
ENSMUSG00000042489	Clspn	claspin	1.37985	0.00305358
ENSMUSG00000027845	Dclre1b	DNA cross-link repair 1B	1.37765	3.09402e-05
ENSMUSG00000023367	Tmem176a	transmembrane protein 176A	1.37685	0.00752218
ENSMUSG00000039062	Anpep	alanyl (membrane) aminopeptidase	1.37542	0.0234215
ENSMUSG00000078350	Smim1	small integral membrane protein 1	1.37449	6.01939e-05
ENSMUSG00000029661	Col1a2	collagen, type I, alpha 2	1.37284	0.00202199
ENSMUSG00000036356	Csgalnact1	chondroitin sulfate N-acetylgalactosaminyltransferase 1	1.37109	0.0398494
ENSMUSG00000062296	Trank1	tetratricopeptide repeat and ankyrin repeat containing 1	1.36955	6.73738e-05
ENSMUSG00000033147	Slc22a15	solute carrier family 22 (organic anion/cation transporter), member 15	1.36947	0.00915537
ENSMUSG00000022754	Tmem45a	transmembrane protein 45a	1.36762	0.00107529
ENSMUSG00000037410	Tbc1d2b	TBC1 domain family, member 2B	1.36431	9.23503e-09
ENSMUSG00000006205	Htra1	HtrA serine peptidase 1	1.3606	1.27816e-05
ENSMUSG00000008999	Bmp7	bone morphogenetic protein 7	1.36046	0.0284691
ENSMUSG00000027175	Tcp11l1	t-complex 11 like 1	1.35835	1.86679e-11
ENSMUSG00000017897	Eya2	EYA transcriptional coactivator and phosphatase 2	1.35713	0.0104379
ENSMUSG00000029765	Plxna4	plexin A4	1.35261	0.0138616
ENSMUSG00000022562	Oplah	5-oxoprolinase (ATP-hydrolysing)	1.35171	0.00223504
ENSMUSG00000071656	Lrrn4cl	LRRN4 C-terminal like	1.34665	0.0254225
ENSMUSG00000029722	Agfg2	ArfGAP with FG repeats 2	1.34619	1.46101e-07
ENSMUSG00000049858	Suox	sulfite oxidase	1.34111	5.99986e-06
ENSMUSG00000021036	Sptlc2	serine palmitoyltransferase, long chain base subunit 2	1.33538	1.58138e-07
ENSMUSG00000017697	Ada	adenosine deaminase	1.33417	0.00018962
ENSMUSG00000025085	Ablim1	actin-binding LIM protein 1	1.32832	1.52658e-12
ENSMUSG00000034903	Cobll1	Cobl-like 1	1.32622	0.0173863
ENSMUSG00000053617	Sh3pxd2a	SH3 and PX domains 2A	1.32568	1.55764e-07
ENSMUSG00000032812	Arap1	ArfGAP with RhoGAP domain, ankyrin repeat and PH domain 1	1.32063	0.000124586
ENSMUSG00000047712	Ust	uronyl-2-sulfotransferase	1.31318	2.47169e-05
ENSMUSG00000053604	Rpia	ribose 5-phosphate isomerase A	1.31128	2.15402e-07
ENSMUSG00000050556	Kcnb1	potassium voltage gated channel, Shab-related subfamily, member 1	1.30878	0.0350337
ENSMUSG00000005161	Prdx2	peroxiredoxin 2	1.30615	6.05019e-14
ENSMUSG00000027639	Samhd1	SAM domain and HD domain, 1	1.30558	0.00027002
ENSMUSG00000097993	Ptprv	protein tyrosine phosphatase, receptor type, V	1.30425	0.00041796
ENSMUSG00000001918	Slc1a5	solute carrier family 1 (neutral amino acid transporter), member 5	1.30422	2.24424e-05
ENSMUSG00000047409	Ctdspl	CTD (carboxy-terminal domain, RNA polymerase II, polypeptide A) small phosphatase-like	1.2999	1.42147e-07
ENSMUSG00000068335	Dok1	docking protein 1	1.29915	2.94008e-10
ENSMUSG00000051278	Zgrf1	zinc finger, GRF-type containing 1	1.298	0.00165823
ENSMUSG00000046768	Rhoj	ras homolog family member J	1.29488	5.28213e-23
ENSMUSG00000031451	Gas6	growth arrest specific 6	1.29314	0.000906197
ENSMUSG00000000530	Acvrl1	activin A receptor, type II-like 1	1.28851	9.16987e-05
ENSMUSG00000037020	Wdr62	WD repeat domain 62	1.2782	0.000461127
ENSMUSG00000034573	Ptpn13	protein tyrosine phosphatase, non-receptor type 13	1.2736	0.000137784
ENSMUSG00000032766	Gng11	guanine nucleotide binding protein (G protein), gamma 11	1.2706	0.0161345
ENSMUSG00000033327	Tnxb	tenascin XB	1.26881	0.00716571
ENSMUSG00000041361	Myzap	myocardial zonula adherens protein	1.26767	0.0224548
ENSMUSG00000003549	Ercc1	excision repair cross-complementing rodent repair deficiency, complementation group 1	1.26536	5.20511e-08
ENSMUSG00000050315	Synpo2	synaptopodin 2	1.25641	0.0157914
ENSMUSG00000063506	Arhgap22	Rho GTPase activating protein 22	1.2509	0.021762
ENSMUSG00000038831	Ralgps1	Ral GEF with PH domain and SH3 binding motif 1	1.24831	0.0060874
ENSMUSG00000031070	Mrgprf	MAS-related GPR, member F	1.24754	0.0125575
ENSMUSG00000073002	Vamp5	vesicle-associated membrane protein 5	1.24615	9.29729e-05
ENSMUSG00000029366	Dck	deoxycytidine kinase	1.24448	9.21667e-05
ENSMUSG00000039236	Isg20	interferon-stimulated protein	1.24074	0.00410772
ENSMUSG00000043635	Adamts3	a disintegrin-like and metallopeptidase (reprolysin type) with thrombospondin type 1 motif, 3	1.23931	0.000637938
ENSMUSG00000042286	Stab1	stabilin 1	1.2382	0.00531999
ENSMUSG00000022180	Slc7a8	solute carrier family 7 (cationic amino acid transporter, y+ system), member 8	1.23752	0.00266191
ENSMUSG00000033361	Prrg3	proline rich Gla (G-carboxyglutamic acid) 3 (transmembrane)	1.23721	0.0091068
ENSMUSG00000030748	Il4ra	interleukin 4 receptor, alpha	1.2348	6.7137e-06
ENSMUSG00000044674	Fzd1	frizzled class receptor 1	1.23136	8.5e-07
ENSMUSG00000067219	Nipal1	NIPA-like domain containing 1	1.22928	0.000167349
ENSMUSG00000032012	Nectin1	nectin cell adhesion molecule 1	1.22891	0.0001249
ENSMUSG00000032014	Oaf	out at first homolog	1.22514	0.00315138
ENSMUSG00000033998	Kcnk1	potassium channel, subfamily K, member 1	1.22054	0.0105096
ENSMUSG00000116508	ENSMUSG00000116508	NA	1.21861	0.0178321
ENSMUSG00000016028	Celsr1	cadherin, EGF LAG seven-pass G-type receptor 1	1.2162	0.00982014
ENSMUSG00000038776	Ephx1	epoxide hydrolase 1, microsomal	1.21594	4.75712e-05
ENSMUSG00000032586	Traip	TRAF-interacting protein	1.2114	0.0075719
ENSMUSG00000026701	Prdx6	peroxiredoxin 6	1.20634	5.39254e-10
ENSMUSG00000042302	Ehbp1	EH domain binding protein 1	1.20388	0.000908542
ENSMUSG00000017754	Pltp	phospholipid transfer protein	1.19959	0.0395742
ENSMUSG00000037003	Tns2	tensin 2	1.19825	0.0151529
ENSMUSG00000029596	Sdsl	serine dehydratase-like	1.19778	0.00101558
ENSMUSG00000039529	Atp8b1	ATPase, class I, type 8B, member 1	1.19609	0.0238002
ENSMUSG00000031217	Efnb1	ephrin B1	1.19492	0.000477741
ENSMUSG00000020695	Mrc2	mannose receptor, C type 2	1.19358	0.00020839
ENSMUSG00000024371	C2	complement component 2 (within H-2S)	1.19076	0.00157791
ENSMUSG00000020363	Gfpt2	glutamine fructose-6-phosphate transaminase 2	1.18933	0.00119526
ENSMUSG00000052957	Gas1	growth arrest specific 1	1.18874	0.00368665
ENSMUSG00000048307	Ankrd46	ankyrin repeat domain 46	1.18743	4.56438e-08
ENSMUSG00000046318	Ccbe1	collagen and calcium binding EGF domains 1	1.18528	0.00767079
ENSMUSG00000038773	Kdm3b	KDM3B lysine (K)-specific demethylase 3B	1.18318	4.92087e-09
ENSMUSG00000020614	Fam20a	FAM20A, golgi associated secretory pathway pseudokinase	1.18291	0.0108101
ENSMUSG00000030793	Pycard	PYD and CARD domain containing	1.17806	0.0240178
ENSMUSG00000039994	Timeless	timeless circadian clock 1	1.17079	0.028618
ENSMUSG00000071379	Hpcal1	hippocalcin-like 1	1.16857	1.08327e-11
ENSMUSG00000027242	Wdr76	WD repeat domain 76	1.16796	0.00898954
ENSMUSG00000036098	Myrf	myelin regulatory factor	1.16782	0.0467961
ENSMUSG00000022475	Hdac7	histone deacetylase 7	1.1652	4.36514e-05
ENSMUSG00000078700	D030028A08Rik	RIKEN cDNA D030028A08 gene	1.15863	0.0395742
ENSMUSG00000012819	Cdh23	cadherin 23 (otocadherin)	1.15655	0.00635712
ENSMUSG00000079017	Ifi27l2a	interferon, alpha-inducible protein 27 like 2A	1.15018	0.00933411
ENSMUSG00000027259	Adal	adenosine deaminase-like	1.14993	0.0349527
ENSMUSG00000028822	Tmem50a	transmembrane protein 50A	1.14895	2.99803e-05
ENSMUSG00000017009	Sdc4	syndecan 4	1.14873	9.6766e-05
ENSMUSG00000006360	Crip1	cysteine-rich protein 1 (intestinal)	1.14157	0.0144557
ENSMUSG00000032289	Thsd4	thrombospondin, type I, domain containing 4	1.14118	0.00215288
ENSMUSG00000024713	Pcsk5	proprotein convertase subtilisin/kexin type 5	1.13982	0.00867146
ENSMUSG00000044408	Sptssa	serine palmitoyltransferase, small subunit A	1.13757	0.00571243
ENSMUSG00000039202	Abhd2	abhydrolase domain containing 2	1.1368	2.3742e-15
ENSMUSG00000038072	Galnt11	polypeptide N-acetylgalactosaminyltransferase 11	1.13632	0.000193306
ENSMUSG00000026842	Abl1	c-abl oncogene 1, non-receptor tyrosine kinase	1.13492	7.08764e-06
ENSMUSG00000061232	H2-K1	histocompatibility 2, K1, K region	1.13382	0.00979022
ENSMUSG00000070327	Rnf213	ring finger protein 213	1.13061	0.00188621
ENSMUSG00000024066	Xdh	xanthine dehydrogenase	1.12968	0.000172918
ENSMUSG00000022203	Efs	embryonal Fyn-associated substrate	1.12668	0.00936911
ENSMUSG00000075122	Cd80	CD80 antigen	1.12293	0.0460538
ENSMUSG00000001827	Folr1	folate receptor 1 (adult)	1.12274	0.0305579
ENSMUSG00000038393	Txnip	thioredoxin interacting protein	1.12066	0.00952882
ENSMUSG00000032382	Snx1	sorting nexin 1	1.11439	3.44026e-12
ENSMUSG00000045031	Cetn4	centrin 4	1.10992	0.0300348
ENSMUSG00000020733	Slc9a3r1	solute carrier family 9 (sodium/hydrogen exchanger), member 3 regulator 1	1.10937	0.0030104
ENSMUSG00000117679	Apbb3	amyloid beta (A4) precursor protein-binding, family B, member 3	1.10721	0.0040446
ENSMUSG00000021831	Ero1a	endoplasmic reticulum oxidoreductase 1 alpha	1.1064	0.0356784
ENSMUSG00000031740	Mmp2	matrix metallopeptidase 2	1.10619	0.000382078
ENSMUSG00000002980	Bcam	basal cell adhesion molecule	1.10493	3.00024e-06
ENSMUSG00000106475	ENSMUSG00000106475	NA	1.10211	0.0312761
ENSMUSG00000019055	Plod1	procollagen-lysine, 2-oxoglutarate 5-dioxygenase 1	1.1009	0.0117182
ENSMUSG00000027848	Olfml3	olfactomedin-like 3	1.09885	0.00889838
ENSMUSG00000000359	Rem1	rad and gem related GTP binding protein 1	1.09541	0.000626462
ENSMUSG00000020649	Rrm2	ribonucleotide reductase M2	1.08576	0.0479199
ENSMUSG00000024558	Mapk4	mitogen-activated protein kinase 4	1.08444	0.0191914
ENSMUSG00000024182	Axin1	axin 1	1.08143	1.1092e-06
ENSMUSG00000036768	Kif15	kinesin family member 15	1.07867	0.020345
ENSMUSG00000029810	Tmem176b	transmembrane protein 176B	1.07847	0.048471
ENSMUSG00000022587	Ly6e	lymphocyte antigen 6 complex, locus E	1.07838	0.0124001
ENSMUSG00000063531	Sema3e	sema domain, immunoglobulin domain (Ig), short basic domain, secreted, (semaphorin) 3E	1.07813	0.0329716
ENSMUSG00000047250	Ptgs1	prostaglandin-endoperoxide synthase 1	1.07667	0.000415641
ENSMUSG00000071637	Cebpd	CCAAT/enhancer binding protein (C/EBP), delta	1.06756	0.0029999
ENSMUSG00000009291	Pttg1ip	pituitary tumor-transforming 1 interacting protein	1.06298	0.000196309
ENSMUSG00000026479	Lamc2	laminin, gamma 2	1.06035	0.000247426
ENSMUSG00000026622	Nek2	NIMA (never in mitosis gene a)-related expressed kinase 2	1.05437	0.0344523
ENSMUSG00000029557	Mrm2	mitochondrial rRNA methyltransferase 2	1.05225	0.00445528
ENSMUSG00000004098	Col5a3	collagen, type V, alpha 3	1.05114	0.0131995
ENSMUSG00000027163	Commd9	COMM domain containing 9	1.05008	0.000524116
ENSMUSG00000106706	ENSMUSG00000106706	NA	1.04996	0.00729571
ENSMUSG00000076441	Ass1	argininosuccinate synthetase 1	1.0479	0.00571227
ENSMUSG00000038668	Lpar1	lysophosphatidic acid receptor 1	1.04711	1.31122e-05
ENSMUSG00000001751	Naglu	alpha-N-acetylglucosaminidase (Sanfilippo disease IIIB)	1.04629	0.011442
ENSMUSG00000001025	S100a6	S100 calcium binding protein A6 (calcyclin)	1.04574	0.00150655
ENSMUSG00000048677	Tpcn2	two pore segment channel 2	1.04147	0.000608576
ENSMUSG00000038290	Smg6	SMG6 nonsense mediated mRNA decay factor	1.03455	0.000484481
ENSMUSG00000024866	Acy3	aspartoacylase (aminoacylase) 3	1.0322	0.0288043
ENSMUSG00000009621	Vav2	vav 2 oncogene	1.03119	6.57364e-05
ENSMUSG00000034040	Galnt17	polypeptide N-acetylgalactosaminyltransferase 17	1.03089	0.0312788
ENSMUSG00000108067	ENSMUSG00000108067	NA	1.02845	0.0376339
ENSMUSG00000040260	Daam2	dishevelled associated activator of morphogenesis 2	1.02715	0.0367557
ENSMUSG00000028583	Pdpn	podoplanin	1.02376	0.00100048
ENSMUSG00000028413	B4galt1	UDP-Gal:betaGlcNAc beta 1,4- galactosyltransferase, polypeptide 1	1.01915	3.06842e-06
ENSMUSG00000050390	C77080	expressed sequence C77080	1.0139	0.0044153
ENSMUSG00000033685	Ucp2	uncoupling protein 2 (mitochondrial, proton carrier)	1.01346	0.0190665
ENSMUSG00000046731	Kctd11	potassium channel tetramerisation domain containing 11	1.01343	0.000127695
ENSMUSG00000017721	Pigt	phosphatidylinositol glycan anchor biosynthesis, class T	1.01193	0.00030158
ENSMUSG00000024561	Mbd1	methyl-CpG binding domain protein 1	1.01039	0.0152595
ENSMUSG00000033595	Lgi3	leucine-rich repeat LGI family, member 3	1.00728	0.0438711
ENSMUSG00000044949	Ubtd2	ubiquitin domain containing 2	1.005	3.52778e-05
ENSMUSG00000090124	Ugt1a7c	UDP glucuronosyltransferase 1 family, polypeptide A7C	1.00033	0.0496828
ENSMUSG00000078452	Raet1a	retinoic acid early transcript 1, alpha	0.998634	0.0350415
ENSMUSG00000108741	ENSMUSG00000108741	NA	0.99575	0.0484588
ENSMUSG00000024601	Isoc1	isochorismatase domain containing 1	0.994608	0.0215696
ENSMUSG00000023046	Igfbp6	insulin-like growth factor binding protein 6	0.992384	0.00699478
ENSMUSG00000041120	Nbl1	NBL1, DAN family BMP antagonist	0.991125	0.000111204
ENSMUSG00000016458	Wt1	WT1 transcription factor	0.986606	1.70475e-06
ENSMUSG00000059791	Nrm	nurim (nuclear envelope membrane protein)	0.98634	0.00521656
ENSMUSG00000021806	Nid2	nidogen 2	0.985548	0.0163636
ENSMUSG00000024948	Map4k2	mitogen-activated protein kinase kinase kinase kinase 2	0.978512	0.000186543
ENSMUSG00000071657	Bscl2	Berardinelli-Seip congenital lipodystrophy 2 (seipin)	0.970666	1.7419e-06
ENSMUSG00000016918	Sulf1	sulfatase 1	0.970467	7.95517e-05
ENSMUSG00000066026	Dhrs3	dehydrogenase/reductase (SDR family) member 3	0.970302	0.02909
ENSMUSG00000026480	Ncf2	neutrophil cytosolic factor 2	0.970153	0.000172141
ENSMUSG00000097589	Dleu2	deleted in lymphocytic leukemia, 2	0.969834	0.0024989
ENSMUSG00000025648	Pfkfb4	6-phosphofructo-2-kinase/fructose-2,6-biphosphatase 4	0.968724	0.0462228
ENSMUSG00000047875	Gpr157	G protein-coupled receptor 157	0.964114	0.0476412
ENSMUSG00000027488	Snta1	syntrophin, acidic 1	0.961357	0.0135655
ENSMUSG00000039131	Gipc2	GIPC PDZ domain containing family, member 2	0.960865	0.00460107
ENSMUSG00000069920	B3gnt9	UDP-GlcNAc:betaGal beta-1,3-N-acetylglucosaminyltransferase 9	0.958903	0.00242158
ENSMUSG00000027330	Cdc25b	cell division cycle 25B	0.958741	0.0396335
ENSMUSG00000003032	Klf4	Kruppel-like factor 4 (gut)	0.956952	0.00919764
ENSMUSG00000054580	Pla2r1	phospholipase A2 receptor 1	0.953194	0.00535757
ENSMUSG00000027827	Kcnab1	potassium voltage-gated channel, shaker-related subfamily, beta member 1	0.953008	0.0154966
ENSMUSG00000045962	Wnk1	WNK lysine deficient protein kinase 1	0.952617	0.00138597
ENSMUSG00000017493	Igfbp4	insulin-like growth factor binding protein 4	0.950767	0.0300348
ENSMUSG00000097910	Hdnr	Hand2 downstream lncRNA	0.949369	0.00392778
ENSMUSG00000029207	Apbb2	amyloid beta (A4) precursor protein-binding, family B, member 2	0.948168	1.33637e-05
ENSMUSG00000118057	ENSMUSG00000118057	NA	0.944621	0.0357992
ENSMUSG00000053460	Ggcx	gamma-glutamyl carboxylase	0.943785	7.61703e-05
ENSMUSG00000028551	Cdkn2c	cyclin dependent kinase inhibitor 2C	0.943723	0.0127014
ENSMUSG00000000531	Tamalin	trafficking regulator and scaffold protein tamalin	0.943235	0.0187614
ENSMUSG00000001131	Timp1	tissue inhibitor of metalloproteinase 1	0.943157	6.48677e-05
ENSMUSG00000029283	Cdc7	cell division cycle 7 (S. cerevisiae)	0.942745	0.0199286
ENSMUSG00000028197	Col24a1	collagen, type XXIV, alpha 1	0.941825	0.0292963
ENSMUSG00000033885	Pxk	PX domain containing serine/threonine kinase	0.941431	0.000270245
ENSMUSG00000032334	Loxl1	lysyl oxidase-like 1	0.940752	0.000192682
ENSMUSG00000020525	Ppm1d	protein phosphatase 1D magnesium-dependent, delta isoform	0.935616	0.00370757
ENSMUSG00000021260	Hhipl1	hedgehog interacting protein-like 1	0.934886	0.00315138
ENSMUSG00000045664	Cdc42ep2	CDC42 effector protein (Rho GTPase binding) 2	0.928948	0.0091202
ENSMUSG00000073411	H2-D1	histocompatibility 2, D region locus 1	0.928	0.00104251
ENSMUSG00000022893	Adamts1	a disintegrin-like and metallopeptidase (reprolysin type) with thrombospondin type 1 motif, 1	0.923065	0.000150335
ENSMUSG00000015702	Anxa9	annexin A9	0.921177	0.0257706
ENSMUSG00000027227	Sord	sorbitol dehydrogenase	0.919291	0.0128355
ENSMUSG00000057098	Ebf1	early B cell factor 1	0.918721	0.00147244
ENSMUSG00000058290	Espl1	extra spindle pole bodies 1, separase	0.918157	0.0404617
ENSMUSG00000038180	Spag4	sperm associated antigen 4	0.916994	0.0296993
ENSMUSG00000062210	Tnfaip8	tumor necrosis factor, alpha-induced protein 8	0.915346	0.0179606
ENSMUSG00000017734	Dbndd2	dysbindin (dystrobrevin binding protein 1) domain containing 2	0.910903	0.00323972
ENSMUSG00000052557	Gan	giant axonal neuropathy	0.910179	5.45301e-06
ENSMUSG00000001403	Ube2c	ubiquitin-conjugating enzyme E2C	0.90844	0.0228435
ENSMUSG00000038459	Abhd17c	abhydrolase domain containing 17C	0.907821	0.0287692
ENSMUSG00000038058	Nod1	nucleotide-binding oligomerization domain containing 1	0.90606	0.00201454
ENSMUSG00000031016	Wee1	WEE 1 homolog 1 (S. pombe)	0.905612	0.0032533
ENSMUSG00000018500	Adora2b	adenosine A2b receptor	0.904656	0.0043499
ENSMUSG00000035275	Raver2	ribonucleoprotein, PTB-binding 2	0.903247	0.027684
ENSMUSG00000026657	Frmd4a	FERM domain containing 4A	0.901918	0.000262144
ENSMUSG00000041115	Iqsec2	IQ motif and Sec7 domain 2	0.901622	0.000437224
ENSMUSG00000029528	Pxn	paxillin	0.899864	5.67123e-05
ENSMUSG00000062960	Kdr	kinase insert domain protein receptor	0.898887	0.00294247
ENSMUSG00000074476	Spc24	SPC24, NDC80 kinetochore complex component, homolog (S. cerevisiae)	0.898851	0.0281274
ENSMUSG00000025232	Hexa	hexosaminidase A	0.895499	0.00258222
ENSMUSG00000025558	Dock9	dedicator of cytokinesis 9	0.892713	0.00840578
ENSMUSG00000024042	Sik1	salt inducible kinase 1	0.891908	0.00223735
ENSMUSG00000021906	Oxnad1	oxidoreductase NAD-binding domain containing 1	0.891791	0.00428388
ENSMUSG00000054509	Parp4	poly (ADP-ribose) polymerase family, member 4	0.888986	0.000270245
ENSMUSG00000004371	Il11	interleukin 11	0.884005	0.0316972
ENSMUSG00000024535	Snx24	sorting nexing 24	0.880732	2.77412e-08
ENSMUSG00000025314	Ptprj	protein tyrosine phosphatase, receptor type, J	0.880611	0.0268284
ENSMUSG00000020823	Sec14l1	SEC14-like lipid binding 1	0.880291	0.00853298
ENSMUSG00000023908	Pkmyt1	protein kinase, membrane associated tyrosine/threonine 1	0.880254	0.0485798
ENSMUSG00000074457	S100a16	S100 calcium binding protein A16	0.877305	0.00815966
ENSMUSG00000020571	Pdia6	protein disulfide isomerase associated 6	0.876301	0.000346071
ENSMUSG00000001741	Il16	interleukin 16	0.875632	0.0375148
ENSMUSG00000001151	Pcnt	pericentrin (kendrin)	0.875355	0.00622954
ENSMUSG00000016206	H2-M3	histocompatibility 2, M region locus 3	0.874475	0.0215843
ENSMUSG00000070942	Il1rl2	interleukin 1 receptor-like 2	0.872471	3.48916e-08
ENSMUSG00000041959	S100a10	S100 calcium binding protein A10 (calpactin)	0.870713	0.00282815
ENSMUSG00000023272	Creld2	cysteine-rich with EGF-like domains 2	0.869938	0.00175226
ENSMUSG00000032359	Ctsh	cathepsin H	0.865603	0.0223486
ENSMUSG00000052040	Klf13	Kruppel-like factor 13	0.865287	2.5461e-05
ENSMUSG00000035299	Mid1	midline 1	0.864655	0.0256578
ENSMUSG00000031169	Porcn	porcupine O-acyltransferase	0.861212	0.00991636
ENSMUSG00000019970	Sgk1	serum/glucocorticoid regulated kinase 1	0.859916	0.0217332
ENSMUSG00000044080	S100a1	S100 calcium binding protein A1	0.855913	0.00242158
ENSMUSG00000032180	Tmed1	transmembrane p24 trafficking protein 1	0.854323	0.00243578
ENSMUSG00000025324	Atp10a	ATPase, class V, type 10A	0.853666	0.0427388
ENSMUSG00000020513	Tubd1	tubulin, delta 1	0.8518	0.0139664
ENSMUSG00000096145	Vkorc1	vitamin K epoxide reductase complex, subunit 1	0.851655	0.0200124
ENSMUSG00000022747	St3gal6	ST3 beta-galactoside alpha-2,3-sialyltransferase 6	0.851492	0.0413689
ENSMUSG00000073792	Alg6	asparagine-linked glycosylation 6 (alpha-1,3,-glucosyltransferase)	0.849295	0.0251129
ENSMUSG00000112682	ENSMUSG00000112682	NA	0.848642	0.00368665
ENSMUSG00000032182	Yipf2	Yip1 domain family, member 2	0.846976	0.0120402
ENSMUSG00000027630	Tbl1xr1	transducin (beta)-like 1X-linked receptor 1	0.840059	0.00844271
ENSMUSG00000030583	Sipa1l3	signal-induced proliferation-associated 1 like 3	0.840048	0.0190665
ENSMUSG00000030346	Rad51ap1	RAD51 associated protein 1	0.83901	0.0350337
ENSMUSG00000040606	Kazn	kazrin, periplakin interacting protein	0.838774	0.0255656
ENSMUSG00000051652	Lrrc3	leucine rich repeat containing 3	0.837326	0.0215095
ENSMUSG00000054277	Arfgap3	ADP-ribosylation factor GTPase activating protein 3	0.834236	0.0455792
ENSMUSG00000033389	Arhgap44	Rho GTPase activating protein 44	0.832002	0.00761132
ENSMUSG00000015501	Hivep2	human immunodeficiency virus type I enhancer binding protein 2	0.830633	0.00201406
ENSMUSG00000034390	Cmip	c-Maf inducing protein	0.83012	0.0029643
ENSMUSG00000039646	Vasn	vasorin	0.826957	0.00635764
ENSMUSG00000003355	Fkbp11	FK506 binding protein 11	0.82553	0.0115882
ENSMUSG00000031821	Gins2	GINS complex subunit 2 (Psf2 homolog)	0.825131	0.0142087
ENSMUSG00000001082	Mfsd10	major facilitator superfamily domain containing 10	0.82421	7.39296e-05
ENSMUSG00000027035	Cers6	ceramide synthase 6	0.823566	0.0229297
ENSMUSG00000022575	Gsdmd	gasdermin D	0.823324	0.00382381
ENSMUSG00000027533	Fabp5	fatty acid binding protein 5, epidermal	0.822062	0.0087805
ENSMUSG00000003814	Calr	calreticulin	0.82122	0.00125992
ENSMUSG00000024654	Asrgl1	asparaginase like 1	0.820797	0.0305579
ENSMUSG00000068742	Cry2	cryptochrome 2 (photolyase-like)	0.819883	0.0101322
ENSMUSG00000046694	Tent5b	terminal nucleotidyltransferase 5B	0.819667	0.00012349
ENSMUSG00000018593	Sparc	secreted acidic cysteine rich glycoprotein	0.819425	0.000612805
ENSMUSG00000060594	Layn	layilin	0.815495	0.000866171
ENSMUSG00000002957	Ap2a2	adaptor-related protein complex 2, alpha 2 subunit	0.815374	6.62885e-10
ENSMUSG00000020228	Helb	helicase (DNA) B	0.810573	0.0151685
ENSMUSG00000040658	Dnph1	2'-deoxynucleoside 5'-phosphate N-hydrolase 1	0.809243	0.0379472
ENSMUSG00000056216	Cebpg	CCAAT/enhancer binding protein (C/EBP), gamma	0.808386	2.33182e-06
ENSMUSG00000006221	Hspb7	heat shock protein family, member 7 (cardiovascular)	0.806821	0.0244944
ENSMUSG00000004099	Dnmt1	DNA methyltransferase (cytosine-5) 1	0.805639	0.00107473
ENSMUSG00000053475	Tnfaip6	tumor necrosis factor alpha induced protein 6	0.804183	0.013948
ENSMUSG00000030847	Bag3	BCL2-associated athanogene 3	0.803318	0.00362979
ENSMUSG00000028152	Tspan5	tetraspanin 5	0.803125	0.000857963
ENSMUSG00000090035	Galnt4	polypeptide N-acetylgalactosaminyltransferase 4	0.802594	0.00348633
ENSMUSG00000040945	Rcc2	regulator of chromosome condensation 2	0.799746	0.0205121
ENSMUSG00000026176	Ctdsp1	CTD (carboxy-terminal domain, RNA polymerase II, polypeptide A) small phosphatase 1	0.799652	0.0036039
ENSMUSG00000055322	Tns1	tensin 1	0.796939	0.0139783
ENSMUSG00000029223	Uchl1	ubiquitin carboxy-terminal hydrolase L1	0.796796	0.00765245
ENSMUSG00000040675	Mthfd1l	methylenetetrahydrofolate dehydrogenase (NADP+ dependent) 1-like	0.796233	0.0127465
ENSMUSG00000041765	Ubac2	ubiquitin associated domain containing 2	0.793528	0.000869457
ENSMUSG00000007659	Bcl2l1	BCL2-like 1	0.790519	5.22484e-06
ENSMUSG00000024833	Pola2	polymerase (DNA directed), alpha 2	0.789484	0.00232548
ENSMUSG00000034135	Sik3	SIK family kinase 3	0.789455	0.0340735
ENSMUSG00000023345	Poc1a	POC1 centriolar protein A	0.788495	0.0355139
ENSMUSG00000026879	Gsn	gelsolin	0.785815	0.000925688
ENSMUSG00000048285	Frmd6	FERM domain containing 6	0.781633	0.00379096
ENSMUSG00000025402	Nab2	Ngfi-A binding protein 2	0.778859	0.012185
ENSMUSG00000032806	Slc10a3	solute carrier family 10 (sodium/bile acid cotransporter family), member 3	0.778705	0.00592689
ENSMUSG00000022094	Slc39a14	solute carrier family 39 (zinc transporter), member 14	0.778349	0.0001249
ENSMUSG00000028599	Tnfrsf1b	tumor necrosis factor receptor superfamily, member 1b	0.771953	0.0181162
ENSMUSG00000030752	Kdm8	lysine (K)-specific demethylase 8	0.77165	0.0367819
ENSMUSG00000024942	Capn1	calpain 1	0.770881	0.00411521
ENSMUSG00000028776	Tinagl1	tubulointerstitial nephritis antigen-like 1	0.768618	0.0200124
ENSMUSG00000032231	Anxa2	annexin A2	0.767788	1.26808e-06
ENSMUSG00000038170	Pde4dip	phosphodiesterase 4D interacting protein (myomegalin)	0.767625	0.0407272
ENSMUSG00000020654	Adcy3	adenylate cyclase 3	0.767101	0.00405758
ENSMUSG00000045503	Sys1	SYS1 Golgi-localized integral membrane protein homolog (S. cerevisiae)	0.766832	0.00125611
ENSMUSG00000046841	Ckap4	cytoskeleton-associated protein 4	0.762655	0.00334272
ENSMUSG00000028082	Sh3d19	SH3 domain protein D19	0.762116	0.00171574
ENSMUSG00000037266	Rsrp1	arginine/serine rich protein 1	0.760832	0.0105581
ENSMUSG00000025372	Baiap2	brain-specific angiogenesis inhibitor 1-associated protein 2	0.759453	0.0262779
ENSMUSG00000018900	Slc22a5	solute carrier family 22 (organic cation transporter), member 5	0.758915	0.0477079
ENSMUSG00000033192	Lpcat2	lysophosphatidylcholine acyltransferase 2	0.758628	0.028879
ENSMUSG00000040713	Creg1	cellular repressor of E1A-stimulated genes 1	0.756242	0.00149379
ENSMUSG00000025854	Fam20c	FAM20C, golgi associated secretory pathway kinase	0.747754	0.00196483
ENSMUSG00000025823	Pdia4	protein disulfide isomerase associated 4	0.747241	0.000172141
ENSMUSG00000068329	Htra2	HtrA serine peptidase 2	0.747006	0.000483905
ENSMUSG00000026837	Col5a1	collagen, type V, alpha 1	0.746719	0.0115497
ENSMUSG00000032726	Bmp8a	bone morphogenetic protein 8a	0.746514	0.0210679
ENSMUSG00000024856	Cdk2ap2	CDK2-associated protein 2	0.74592	0.00207195
ENSMUSG00000045302	Preb	prolactin regulatory element binding	0.745834	0.00175394
ENSMUSG00000066042	Med18	mediator complex subunit 18	0.74468	0.0403078
ENSMUSG00000028381	Ugcg	UDP-glucose ceramide glucosyltransferase	0.743779	0.00752899
ENSMUSG00000031824	6430548M08Rik	RIKEN cDNA 6430548M08 gene	0.741191	0.0133993
ENSMUSG00000028645	Slc2a1	solute carrier family 2 (facilitated glucose transporter), member 1	0.741171	0.0423158
ENSMUSG00000002845	Tmem39a	transmembrane protein 39a	0.739491	1.20855e-05
ENSMUSG00000025130	P4hb	prolyl 4-hydroxylase, beta polypeptide	0.737728	0.00694433
ENSMUSG00000066607	Insyn1	inhibitory synaptic factor 1	0.737276	0.0449471
ENSMUSG00000024232	Bambi	BMP and activin membrane-bound inhibitor	0.736853	0.0375148
ENSMUSG00000024963	Dnajc4	DnaJ heat shock protein family (Hsp40) member C4	0.735431	0.0285798
ENSMUSG00000025353	Ormdl2	ORM1-like 2 (S. cerevisiae)	0.735226	0.00297676
ENSMUSG00000013846	St3gal1	ST3 beta-galactoside alpha-2,3-sialyltransferase 1	0.732281	0.00146856
ENSMUSG00000057469	E2f6	E2F transcription factor 6	0.732148	4.59958e-05
ENSMUSG00000055401	Fbxo6	F-box protein 6	0.730155	0.000172141
ENSMUSG00000024664	Fads3	fatty acid desaturase 3	0.728787	0.00505117
ENSMUSG00000026072	Il1r1	interleukin 1 receptor, type I	0.723529	0.0226285
ENSMUSG00000022665	Ccdc80	coiled-coil domain containing 80	0.722978	0.00319439
ENSMUSG00000039253	Fn3krp	fructosamine 3 kinase related protein	0.722387	0.0228752
ENSMUSG00000020752	Recql5	RecQ protein-like 5	0.719552	0.0068505
ENSMUSG00000028041	Adam15	a disintegrin and metallopeptidase domain 15 (metargidin)	0.719506	0.0244151
ENSMUSG00000012296	Tjap1	tight junction associated protein 1	0.716392	0.00142642
ENSMUSG00000038604	Ripor1	RHO family interacting cell polarization regulator 1	0.714924	0.00125643
ENSMUSG00000028487	Bnc2	basonuclin 2	0.714532	0.0188145
ENSMUSG00000036537	Rnf113a1	ring finger protein 113A1	0.714206	0.0435786
ENSMUSG00000074676	Foxs1	forkhead box S1	0.714151	0.0234252
ENSMUSG00000037692	Ahdc1	AT hook, DNA binding motif, containing 1	0.709508	0.0242383
ENSMUSG00000026425	Srgap2	SLIT-ROBO Rho GTPase activating protein 2	0.708753	1.32058e-05
ENSMUSG00000019710	Mrpl24	mitochondrial ribosomal protein L24	0.705837	0.000645397
ENSMUSG00000018659	Pnpo	pyridoxine 5'-phosphate oxidase	0.705128	0.014273
ENSMUSG00000062070	Pgk1	phosphoglycerate kinase 1	0.702929	0.0384918
ENSMUSG00000015305	Sash1	SAM and SH3 domain containing 1	0.698988	0.00282729
ENSMUSG00000079553	Kifc1	kinesin family member C1	0.698278	0.0284469
ENSMUSG00000054555	Adam12	a disintegrin and metallopeptidase domain 12 (meltrin alpha)	0.697726	0.00403955
ENSMUSG00000035891	Cerk	ceramide kinase	0.697225	0.0315263
ENSMUSG00000040188	Scamp2	secretory carrier membrane protein 2	0.695401	0.0174411
ENSMUSG00000002808	Epdr1	ependymin related protein 1 (zebrafish)	0.693916	0.027043
ENSMUSG00000041355	Ssr2	signal sequence receptor, beta	0.693797	0.00653582
ENSMUSG00000038644	Pold1	polymerase (DNA directed), delta 1, catalytic subunit	0.692587	0.0268284
ENSMUSG00000006931	P3h4	prolyl 3-hydroxylase family member 4 (non-enzymatic)	0.692575	0.0143548
ENSMUSG00000020315	Sptbn1	spectrin beta, non-erythrocytic 1	0.691847	0.000197226
ENSMUSG00000039929	Urb1	URB1 ribosome biogenesis 1 homolog (S. cerevisiae)	0.691206	0.0345295
ENSMUSG00000014547	Wdfy2	WD repeat and FYVE domain containing 2	0.689153	0.0114836
ENSMUSG00000022844	Pdia5	protein disulfide isomerase associated 5	0.688744	0.0117341
ENSMUSG00000023456	Tpi1	triosephosphate isomerase 1	0.68844	0.0177533
ENSMUSG00000105987	AI506816	expressed sequence AI506816	0.688373	0.000250656
ENSMUSG00000024589	Nedd4l	neural precursor cell expressed, developmentally down-regulated gene 4-like	0.685764	0.0064358
ENSMUSG00000021217	Tshz3	teashirt zinc finger family member 3	0.685667	0.00108645
ENSMUSG00000007589	Tinf2	Terf1 (TRF1)-interacting nuclear factor 2	0.685089	0.0149373
ENSMUSG00000025239	Limd1	LIM domains containing 1	0.683902	5.69051e-05
ENSMUSG00000035828	Pim3	proviral integration site 3	0.682756	0.027462
ENSMUSG00000032294	Pkm	pyruvate kinase, muscle	0.682481	0.000967838
ENSMUSG00000000278	Scpep1	serine carboxypeptidase 1	0.682365	0.00381231
ENSMUSG00000008540	Mgst1	microsomal glutathione S-transferase 1	0.680621	0.016852
ENSMUSG00000037824	Tspan14	tetraspanin 14	0.679663	0.0457853
ENSMUSG00000022544	Eef2kmt	eukaryotic elongation factor 2 lysine methyltransferase	0.678492	0.012485
ENSMUSG00000035678	Tnfsf9	tumor necrosis factor (ligand) superfamily, member 9	0.673341	0.0498104
ENSMUSG00000045205	Dpy19l4	dpy-19-like 4 (C. elegans)	0.671952	0.0360661
ENSMUSG00000021054	Sgpp1	sphingosine-1-phosphate phosphatase 1	0.671853	0.0105771
ENSMUSG00000031565	Fgfr1	fibroblast growth factor receptor 1	0.669189	0.0019382
ENSMUSG00000035357	Pdzrn3	PDZ domain containing RING finger 3	0.668238	0.0397286
ENSMUSG00000031503	Col4a2	collagen, type IV, alpha 2	0.665472	0.0117122
ENSMUSG00000031441	Atp11a	ATPase, class VI, type 11A	0.664535	0.0315263
ENSMUSG00000031399	Fam3a	FAM3 metabolism regulating signaling molecule A	0.663951	0.014207
ENSMUSG00000027634	Ndrg3	N-myc downstream regulated gene 3	0.663238	0.00970059
ENSMUSG00000035382	Pcsk7	proprotein convertase subtilisin/kexin type 7	0.661193	0.00757505
ENSMUSG00000001642	Akr1b3	aldo-keto reductase family 1, member B3 (aldose reductase)	0.66108	0.00458471
ENSMUSG00000027999	Pla2g12a	phospholipase A2, group XIIA	0.659847	0.0191911
ENSMUSG00000038650	Rnh1	ribonuclease/angiogenin inhibitor 1	0.659677	0.00275038
ENSMUSG00000024909	Efemp2	epidermal growth factor-containing fibulin-like extracellular matrix protein 2	0.656402	0.00132634
ENSMUSG00000015568	Lpl	lipoprotein lipase	0.65456	0.0345856
ENSMUSG00000022769	Sdf2l1	stromal cell-derived factor 2-like 1	0.654526	0.016876
ENSMUSG00000035441	Myo1d	myosin ID	0.654023	0.023513
ENSMUSG00000024357	Sil1	endoplasmic reticulum chaperone SIL1 homolog (S. cerevisiae)	0.653549	0.0395742
ENSMUSG00000118346	Tmem179b	transmembrane protein 179B	0.652571	0.0299673
ENSMUSG00000002107	Celf2	CUGBP, Elav-like family member 2	0.649384	5.52862e-05
ENSMUSG00000023175	Bsg	basigin	0.649173	0.0447146
ENSMUSG00000021318	Gli3	GLI-Kruppel family member GLI3	0.648787	0.0127465
ENSMUSG00000025492	Ifitm3	interferon induced transmembrane protein 3	0.64739	0.035172
ENSMUSG00000031838	Ifi30	interferon gamma inducible protein 30	0.64657	0.00270682
ENSMUSG00000027651	Rprd1b	regulation of nuclear pre-mRNA domain containing 1B	0.646528	0.000151669
ENSMUSG00000032295	Man2c1	mannosidase, alpha, class 2C, member 1	0.643437	0.00189456
ENSMUSG00000024236	Svil	supervillin	0.641842	0.0215095
ENSMUSG00000005881	Ergic3	ERGIC and golgi 3	0.638931	0.0246387
ENSMUSG00000026031	Cflar	CASP8 and FADD-like apoptosis regulator	0.638488	0.0024
ENSMUSG00000030281	Il17rc	interleukin 17 receptor C	0.638431	0.020067
ENSMUSG00000029762	Akr1b8	aldo-keto reductase family 1, member B8	0.6382	0.00461926
ENSMUSG00000027215	Cd82	CD82 antigen	0.637431	0.0209855
ENSMUSG00000028207	Asph	aspartate-beta-hydroxylase	0.633716	0.00956438
ENSMUSG00000039168	Dap	death-associated protein	0.632637	0.024685
ENSMUSG00000035521	Gnptg	N-acetylglucosamine-1-phosphotransferase, gamma subunit	0.63247	0.00628404
ENSMUSG00000031825	Crispld2	cysteine-rich secretory protein LCCL domain containing 2	0.629338	0.0179721
ENSMUSG00000001436	Slc19a1	solute carrier family 19 (folate transporter), member 1	0.626027	0.0224548
ENSMUSG00000021248	Tmed10	transmembrane p24 trafficking protein 10	0.625481	0.0273322
ENSMUSG00000020541	Tom1l1	target of myb1-like 1 (chicken)	0.624825	0.0201486
ENSMUSG00000006307	Kmt2b	lysine (K)-specific methyltransferase 2B	0.622142	0.0145533
ENSMUSG00000000759	Tubgcp3	tubulin, gamma complex associated protein 3	0.618543	0.0142819
ENSMUSG00000050530	Fam171a1	family with sequence similarity 171, member A1	0.618237	0.043825
ENSMUSG00000004846	Plod3	procollagen-lysine, 2-oxoglutarate 5-dioxygenase 3	0.616976	0.00560566
ENSMUSG00000025381	Cnpy2	canopy FGF signaling regulator 2	0.612983	0.0342176
ENSMUSG00000018861	Fdxr	ferredoxin reductase	0.612771	0.0404617
ENSMUSG00000025647	Shisa5	shisa family member 5	0.612255	0.00353422
ENSMUSG00000061650	Med9	mediator complex subunit 9	0.610498	0.00197779
ENSMUSG00000040940	Arhgef1	Rho guanine nucleotide exchange factor (GEF) 1	0.61037	7.50273e-05
ENSMUSG00000005374	Tbl2	transducin (beta)-like 2	0.609792	0.0331981
ENSMUSG00000042111	Ccdc115	coiled-coil domain containing 115	0.609715	0.0337657
ENSMUSG00000001418	Glmp	glycosylated lysosomal membrane protein	0.607755	0.0244944
ENSMUSG00000022177	Haus4	HAUS augmin-like complex, subunit 4	0.607257	0.0337744
ENSMUSG00000029392	Rilpl1	Rab interacting lysosomal protein-like 1	0.606155	0.00139549
ENSMUSG00000013622	Atraid	all-trans retinoic acid induced differentiation factor	0.605707	0.00800969
ENSMUSG00000025351	Cd63	CD63 antigen	0.604499	0.0114175
ENSMUSG00000027865	Gdap2	ganglioside-induced differentiation-associated-protein 2	0.603937	0.000712062
ENSMUSG00000018841	Rad51d	RAD51 paralog D	0.602201	0.00765692
ENSMUSG00000032306	Mpi	mannose phosphate isomerase	0.59909	0.00588888
ENSMUSG00000041734	Kirrel	kirre like nephrin family adhesion molecule 1	0.59821	0.00913135
ENSMUSG00000020873	Slc35b1	solute carrier family 35, member B1	0.598163	3.89599e-05
ENSMUSG00000032062	2310030G06Rik	RIKEN cDNA 2310030G06 gene	0.596723	0.0481568
ENSMUSG00000019916	P4ha1	procollagen-proline, 2-oxoglutarate 4-dioxygenase (proline 4-hydroxylase), alpha 1 polypeptide	0.593676	0.00684083
ENSMUSG00000021222	Dcaf4	DDB1 and CUL4 associated factor 4	0.593386	0.0444927
ENSMUSG00000062110	Scfd2	Sec1 family domain containing 2	0.592708	0.0254495
ENSMUSG00000032060	Cryab	crystallin, alpha B	0.591218	0.036806
ENSMUSG00000074364	Ehd2	EH-domain containing 2	0.587413	0.00171783
ENSMUSG00000029003	Mad2l2	MAD2 mitotic arrest deficient-like 2	0.586771	0.0325532
ENSMUSG00000031400	G6pdx	glucose-6-phosphate dehydrogenase X-linked	0.584439	0.00796529
ENSMUSG00000031295	Phka2	phosphorylase kinase alpha 2	0.58413	0.0200282
ENSMUSG00000020473	Aebp1	AE binding protein 1	0.582068	0.0269541
ENSMUSG00000035877	Zhx3	zinc fingers and homeoboxes 3	0.581434	0.0139939
ENSMUSG00000028757	Ddost	dolichyl-di-phosphooligosaccharide-protein glycotransferase	0.581205	0.00704853
ENSMUSG00000024661	Fth1	ferritin heavy polypeptide 1	0.58103	0.0382474
ENSMUSG00000055116	Arntl	aryl hydrocarbon receptor nuclear translocator-like	0.580732	0.0369714
ENSMUSG00000047554	Tmem41b	transmembrane protein 41B	0.578741	0.0422989
ENSMUSG00000019842	Traf3ip2	TRAF3 interacting protein 2	0.576604	0.0191002
ENSMUSG00000025192	Entpd7	ectonucleoside triphosphate diphosphohydrolase 7	0.575696	0.000346071
ENSMUSG00000028779	Pef1	penta-EF hand domain containing 1	0.575576	0.00475803
ENSMUSG00000024413	Npc1	NPC intracellular cholesterol transporter 1	0.571834	0.016398
ENSMUSG00000070002	Ell	elongation factor RNA polymerase II	0.568948	0.0215373
ENSMUSG00000022561	Gpaa1	GPI anchor attachment protein 1	0.56764	0.029371
ENSMUSG00000030259	Rassf8	Ras association (RalGDS/AF-6) domain family (N-terminal) member 8	0.566776	0.0295936
ENSMUSG00000022637	Cblb	Casitas B-lineage lymphoma b	0.565606	0.0498896
ENSMUSG00000025135	Anapc11	anaphase promoting complex subunit 11	0.565566	0.0232363
ENSMUSG00000047719	Ubiad1	UbiA prenyltransferase domain containing 1	0.565146	0.0179476
ENSMUSG00000025812	Pard3	par-3 family cell polarity regulator	0.564519	0.00223001
ENSMUSG00000025027	Xpnpep1	X-prolyl aminopeptidase (aminopeptidase P) 1, soluble	0.561301	0.00125452
ENSMUSG00000032349	Elovl5	ELOVL family member 5, elongation of long chain fatty acids (yeast)	0.558645	0.0385622
ENSMUSG00000037966	Ninj1	ninjurin 1	0.55838	0.0260431
ENSMUSG00000069769	Msi2	musashi RNA-binding protein 2	0.556377	0.0136348
ENSMUSG00000038482	Tfdp1	transcription factor Dp 1	0.554567	0.0015831
ENSMUSG00000034931	Dhx8	DEAH (Asp-Glu-Ala-His) box polypeptide 8	0.5533	0.00423391
ENSMUSG00000039671	Zmynd8	zinc finger, MYND-type containing 8	0.550282	0.00387491
ENSMUSG00000041598	Cdc42ep4	CDC42 effector protein (Rho GTPase binding) 4	0.549516	0.033723
ENSMUSG00000063524	Eno1	enolase 1, alpha non-neuron	0.549396	0.0064358
ENSMUSG00000029616	Erp29	endoplasmic reticulum protein 29	0.546608	0.0232025
ENSMUSG00000017478	Zc3h18	zinc finger CCCH-type containing 18	0.545918	0.0260345
ENSMUSG00000031502	Col4a1	collagen, type IV, alpha 1	0.543528	0.0286336
ENSMUSG00000055447	Cd47	CD47 antigen (Rh-related antigen, integrin-associated signal transducer)	0.540683	0.0292963
ENSMUSG00000027947	Il6ra	interleukin 6 receptor, alpha	0.540125	0.0415443
ENSMUSG00000031156	Slc35a2	solute carrier family 35 (UDP-galactose transporter), member A2	0.53657	0.0155426
ENSMUSG00000038312	Edem2	ER degradation enhancer, mannosidase alpha-like 2	0.53623	0.0309541
ENSMUSG00000025195	Dnmbp	dynamin binding protein	0.53503	0.0387971
ENSMUSG00000003458	Ncstn	nicastrin	0.530182	0.0168787
ENSMUSG00000066043	Phactr4	phosphatase and actin regulator 4	0.526455	0.00699478
ENSMUSG00000026393	Nek7	NIMA (never in mitosis gene a)-related expressed kinase 7	0.525573	0.0492536
ENSMUSG00000021025	Nfkbia	nuclear factor of kappa light polypeptide gene enhancer in B cells inhibitor, alpha	0.525356	0.0375148
ENSMUSG00000044783	A730008H23Rik	RIKEN cDNA A730008H23 gene	0.525187	0.0220653
ENSMUSG00000042035	Igsf3	immunoglobulin superfamily, member 3	0.523777	0.0136707
ENSMUSG00000030978	Rrm1	ribonucleotide reductase M1	0.523766	0.0317722
ENSMUSG00000028455	Stoml2	stomatin (Epb7.2)-like 2	0.521151	0.00898313
ENSMUSG00000020576	Nbas	neuroblastoma amplified sequence	0.519959	0.0250538
ENSMUSG00000018415	Gid4	GID complex subunit 4, VID24 homolog	0.519179	0.0109219
ENSMUSG00000026172	Bcs1l	BCS1-like (yeast)	0.518558	0.0374316
ENSMUSG00000027010	Slc25a12	solute carrier family 25 (mitochondrial carrier, Aralar), member 12	0.516855	0.00287867
ENSMUSG00000006763	Saal1	serum amyloid A-like 1	0.516741	0.0180411
ENSMUSG00000026074	Map4k4	mitogen-activated protein kinase kinase kinase kinase 4	0.516075	0.0395742
ENSMUSG00000099083	Atf7	activating transcription factor 7	0.514212	0.019078
ENSMUSG00000057193	Slc44a2	solute carrier family 44, member 2	0.513402	0.00174048
ENSMUSG00000060961	Slc4a4	solute carrier family 4 (anion exchanger), member 4	0.513158	0.0336219
ENSMUSG00000040043	Rbms2	RNA binding motif, single stranded interacting protein 2	0.509903	0.000719323
ENSMUSG00000034412	Tbc1d10a	TBC1 domain family, member 10a	0.507004	0.0433902
ENSMUSG00000022174	Dad1	defender against cell death 1	0.504993	0.0307644
ENSMUSG00000061607	Mdc1	mediator of DNA damage checkpoint 1	0.504119	0.0423607
ENSMUSG00000069833	Ahnak	AHNAK nucleoprotein (desmoyokin)	0.502104	0.0446475
ENSMUSG00000047832	Cdca4	cell division cycle associated 4	0.500516	0.0333259
ENSMUSG00000022750	Klhl22	kelch-like 22	0.496746	0.00581932
ENSMUSG00000020917	Acly	ATP citrate lyase	0.493061	0.000221888
ENSMUSG00000009575	Cbx5	chromobox 5	0.492786	0.0419725
ENSMUSG00000059495	Arhgef12	Rho guanine nucleotide exchange factor (GEF) 12	0.492759	0.0250531
ENSMUSG00000067274	Rplp0	ribosomal protein, large, P0	0.492164	0.0140204
ENSMUSG00000019978	Epb41l2	erythrocyte membrane protein band 4.1 like 2	0.488997	0.000467475
ENSMUSG00000054823	Nsd3	nuclear receptor binding SET domain protein 3	0.488588	0.0162899
ENSMUSG00000018042	Cyb5r3	cytochrome b5 reductase 3	0.487271	0.0388359
ENSMUSG00000002059	Rab34	RAB34, member RAS oncogene family	0.483671	0.00150655
ENSMUSG00000038766	Gabpb2	GA repeat binding protein, beta 2	0.483417	0.00619176
ENSMUSG00000052533	Nup188	nucleoporin 188	0.474728	0.0473836
ENSMUSG00000031928	Mre11a	MRE11A homolog A, double strand break repair nuclease	0.47422	0.0227598
ENSMUSG00000022822	Abcc5	ATP-binding cassette, sub-family C (CFTR/MRP), member 5	0.474208	0.0420635
ENSMUSG00000030816	Rnf40	ring finger protein 40	0.471258	0.0482349
ENSMUSG00000037613	Tnfrsf23	tumor necrosis factor receptor superfamily, member 23	0.469945	0.0289356
ENSMUSG00000039043	Arpin	actin-related protein 2/3 complex inhibitor	0.468675	0.0282012
ENSMUSG00000056962	Jmjd6	jumonji domain containing 6	0.463674	0.0168787
ENSMUSG00000044452	Zfp507	zinc finger protein 507	0.46126	0.0475705
ENSMUSG00000045160	Bola3	bolA-like 3 (E. coli)	0.460961	0.0361809
ENSMUSG00000059981	Taok2	TAO kinase 2	0.460133	0.00683932
ENSMUSG00000027422	Rrbp1	ribosome binding protein 1	0.455287	0.00140042
ENSMUSG00000014601	Strip1	striatin interacting protein 1	0.452387	0.0349566
ENSMUSG00000035212	Leprot	leptin receptor overlapping transcript	0.448475	0.0426162
ENSMUSG00000021486	Prelid1	PRELI domain containing 1	0.446087	0.0400557
ENSMUSG00000006728	Cdk4	cyclin-dependent kinase 4	0.444074	0.00412748
ENSMUSG00000054920	Klhl5	kelch-like 5	0.441825	0.0455372
ENSMUSG00000037242	Clic4	chloride intracellular channel 4 (mitochondrial)	0.439241	0.00297666
ENSMUSG00000063410	Stk24	serine/threonine kinase 24	0.439167	0.0342403
ENSMUSG00000022391	Rangap1	RAN GTPase activating protein 1	0.438085	0.0400324
ENSMUSG00000011114	Tbrg1	transforming growth factor beta regulated gene 1	0.437953	0.011319
ENSMUSG00000024767	Otub1	OTU domain, ubiquitin aldehyde binding 1	0.435214	0.0190316
ENSMUSG00000021266	Wars	tryptophanyl-tRNA synthetase	0.434728	0.0337957
ENSMUSG00000028843	Sh3bgrl3	SH3 domain binding glutamic acid-rich protein-like 3	0.433539	0.0349527
ENSMUSG00000031622	Sin3b	transcriptional regulator, SIN3B (yeast)	0.431467	0.00672128
ENSMUSG00000024277	Mapre2	microtubule-associated protein, RP/EB family, member 2	0.428856	0.0313579
ENSMUSG00000091512	Lamtor3	late endosomal/lysosomal adaptor, MAPK and MTOR activator 3	0.427091	0.0165316
ENSMUSG00000030298	Sec13	SEC13 homolog, nuclear pore and COPII coat complex component	0.42316	0.00524746
ENSMUSG00000027067	Ssrp1	structure specific recognition protein 1	0.421768	0.0407501
ENSMUSG00000022185	Acin1	apoptotic chromatin condensation inducer 1	0.418564	0.0360661
ENSMUSG00000004270	Lpcat3	lysophosphatidylcholine acyltransferase 3	0.417911	0.00332169
ENSMUSG00000041720	Pi4ka	phosphatidylinositol 4-kinase alpha	0.415661	0.0273253
ENSMUSG00000037519	Ppfia1	protein tyrosine phosphatase, receptor type, f polypeptide (PTPRF), interacting protein (liprin), alpha 1	0.415264	0.0128964
ENSMUSG00000001472	Tcf25	transcription factor 25 (basic helix-loop-helix)	0.414136	0.0195508
ENSMUSG00000031684	Slc10a7	solute carrier family 10 (sodium/bile acid cotransporter family), member 7	0.413459	0.043099
ENSMUSG00000022139	Mbnl2	muscleblind like splicing factor 2	0.409661	0.0482508
ENSMUSG00000039615	Stub1	STIP1 homology and U-Box containing protein 1	0.409214	0.0375322
ENSMUSG00000032571	Pik3r4	phosphoinositide-3-kinase regulatory subunit 4	0.406661	0.0147841
ENSMUSG00000057230	Aak1	AP2 associated kinase 1	0.402314	0.0362745
ENSMUSG00000025236	Adpgk	ADP-dependent glucokinase	0.399657	0.0174094
ENSMUSG00000017801	Mlx	MAX-like protein X	0.399408	0.0405988
ENSMUSG00000052456	Get3	guided entry of tail-anchored proteins factor 3, ATPase	0.397892	0.0363197
ENSMUSG00000040562	Gstm2	glutathione S-transferase, mu 2	0.395515	0.0300991
ENSMUSG00000078671	Chd2	chromodomain helicase DNA binding protein 2	0.389632	0.0422448
ENSMUSG00000021484	Lman2	lectin, mannose-binding 2	0.388533	0.0429837
ENSMUSG00000002602	Axl	AXL receptor tyrosine kinase	0.386165	0.0224548
ENSMUSG00000028868	Wasf2	WASP family, member 2	0.385589	0.0235788
ENSMUSG00000027944	Hax1	HCLS1 associated X-1	0.377685	0.0467961
ENSMUSG00000042650	Alkbh5	alkB homolog 5, RNA demethylase	0.377458	0.0199108
ENSMUSG00000004788	Eif2b2	eukaryotic translation initiation factor 2B, subunit 2 beta	0.368125	0.0396774
ENSMUSG00000031021	Tmem9b	TMEM9 domain family, member B	0.355863	0.0243852
ENSMUSG00000001847	Rac1	Rac family small GTPase 1	0.351313	0.000100849
ENSMUSG00000035199	Arl6ip5	ADP-ribosylation factor-like 6 interacting protein 5	0.340927	0.0288043
ENSMUSG00000041891	Lman1	lectin, mannose-binding, 1	0.340183	0.0302148
ENSMUSG00000027642	Rpn2	ribophorin II	0.336868	0.0387971
ENSMUSG00000010095	Slc3a2	solute carrier family 3 (activators of dibasic and neutral amino acid transport), member 2	0.30247	0.0233834
ENSMUSG00000015889	Lta4h	leukotriene A4 hydrolase	-0.310771	0.0352713
ENSMUSG00000022607	Ptk2	PTK2 protein tyrosine kinase 2	-0.322055	0.0453364
ENSMUSG00000028932	Psmc2	proteasome (prosome, macropain) 26S subunit, ATPase 2	-0.32499	0.0487183
ENSMUSG00000028944	Prkag2	protein kinase, AMP-activated, gamma 2 non-catalytic subunit	-0.330438	0.0387971
ENSMUSG00000025871	4833439L19Rik	RIKEN cDNA 4833439L19 gene	-0.352968	0.00162245
ENSMUSG00000005034	Prkacb	protein kinase, cAMP dependent, catalytic, beta	-0.353424	0.0142231
ENSMUSG00000031633	Slc25a4	solute carrier family 25 (mitochondrial carrier, adenine nucleotide translocator), member 4	-0.357013	0.0383909
ENSMUSG00000022684	Bfar	bifunctional apoptosis regulator	-0.357934	0.0450889
ENSMUSG00000063077	Kif1b	kinesin family member 1B	-0.358487	0.0113233
ENSMUSG00000029998	Pcyox1	prenylcysteine oxidase 1	-0.369906	0.0482349
ENSMUSG00000025078	Nhlrc2	NHL repeat containing 2	-0.370083	0.0383997
ENSMUSG00000041028	Ghitm	growth hormone inducible transmembrane protein	-0.370603	0.0404061
ENSMUSG00000000605	Clcn4	chloride channel, voltage-sensitive 4	-0.371775	0.0360661
ENSMUSG00000054469	Lclat1	lysocardiolipin acyltransferase 1	-0.37614	0.0049701
ENSMUSG00000031918	Mtmr2	myotubularin related protein 2	-0.376722	0.0187302
ENSMUSG00000029462	Vps29	VPS29 retromer complex component	-0.378165	0.0203262
ENSMUSG00000042305	Tmem183a	transmembrane protein 183A	-0.389267	0.0393734
ENSMUSG00000020114	Cand1	cullin associated and neddylation disassociated 1	-0.394317	0.0155465
ENSMUSG00000030536	Iqgap1	IQ motif containing GTPase activating protein 1	-0.39487	0.0390463
ENSMUSG00000028447	Dctn3	dynactin 3	-0.399554	0.0493321
ENSMUSG00000019210	Atp6v1e1	ATPase, H+ transporting, lysosomal V1 subunit E1	-0.400041	0.0319584
ENSMUSG00000027309	Dnaaf9	dynein axonemal assembly factor 9	-0.400807	0.0212034
ENSMUSG00000047459	Dynlrb1	dynein light chain roadblock-type 1	-0.40231	0.0495297
ENSMUSG00000047045	Tmem164	transmembrane protein 164	-0.403257	0.0237568
ENSMUSG00000067787	Blcap	bladder cancer associated protein	-0.403994	0.0393734
ENSMUSG00000019947	Arid5b	AT rich interactive domain 5B (MRF1-like)	-0.405427	0.0423158
ENSMUSG00000026433	Rab29	RAB29, member RAS oncogene family	-0.410665	0.025157
ENSMUSG00000019849	Prep	prolyl endopeptidase	-0.410784	0.0070962
ENSMUSG00000025532	Crcp	calcitonin gene-related peptide-receptor component protein	-0.410798	0.0366739
ENSMUSG00000014329	Bicc1	BicC family RNA binding protein 1	-0.416319	0.010126
ENSMUSG00000056900	Usp13	ubiquitin specific peptidase 13 (isopeptidase T-3)	-0.417313	0.0259953
ENSMUSG00000063904	Dpp3	dipeptidylpeptidase 3	-0.418902	0.0166469
ENSMUSG00000023021	Cers5	ceramide synthase 5	-0.426319	0.0166171
ENSMUSG00000027881	Prpf38b	PRP38 pre-mRNA processing factor 38 (yeast) domain containing B	-0.426448	0.034112
ENSMUSG00000021500	Ddx46	DEAD box helicase 46	-0.427595	0.02266
ENSMUSG00000000378	Ccm2	cerebral cavernous malformation 2	-0.43641	0.0404617
ENSMUSG00000047945	Marcksl1	MARCKS-like 1	-0.445287	0.0417405
ENSMUSG00000033184	Tmed7	transmembrane p24 trafficking protein 7	-0.450352	0.0468603
ENSMUSG00000056121	Fez2	fasciculation and elongation protein zeta 2 (zygin II)	-0.450948	0.0198221
ENSMUSG00000033713	Foxn3	forkhead box N3	-0.452645	0.00785298
ENSMUSG00000028879	Stx12	syntaxin 12	-0.454518	0.0355445
ENSMUSG00000025959	Klf7	Kruppel-like factor 7 (ubiquitous)	-0.457554	0.0213136
ENSMUSG00000037353	Letmd1	LETM1 domain containing 1	-0.457557	0.0484147
ENSMUSG00000031479	Vps36	vacuolar protein sorting 36	-0.457852	0.0360604
ENSMUSG00000027479	Mapre1	microtubule-associated protein, RP/EB family, member 1	-0.459077	0.0176881
ENSMUSG00000032418	Me1	malic enzyme 1, NADP(+)-dependent, cytosolic	-0.46085	0.0463114
ENSMUSG00000036299	BC031181	cDNA sequence BC031181	-0.463271	0.025448
ENSMUSG00000035093	Secisbp2l	SECIS binding protein 2-like	-0.46396	0.009882
ENSMUSG00000036155	Mgat5	mannoside acetylglucosaminyltransferase 5	-0.471823	0.0322348
ENSMUSG00000030126	Tmcc1	transmembrane and coiled coil domains 1	-0.477289	0.0475006
ENSMUSG00000024048	Myl12a	myosin, light chain 12A, regulatory, non-sarcomeric	-0.4773	0.00280254
ENSMUSG00000055296	Tmem245	transmembrane protein 245	-0.480052	0.0360661
ENSMUSG00000015932	Dstn	destrin	-0.483172	0.00617192
ENSMUSG00000028180	Zranb2	zinc finger, RAN-binding domain containing 2	-0.485562	0.0456467
ENSMUSG00000027782	Kpna4	karyopherin (importin) alpha 4	-0.48894	0.0373257
ENSMUSG00000013698	Pea15a	proliferation and apoptosis adaptor protein 15A	-0.493749	0.00917489
ENSMUSG00000022462	Slc38a2	solute carrier family 38, member 2	-0.494426	0.000321319
ENSMUSG00000007950	Abhd8	abhydrolase domain containing 8	-0.498528	0.029371
ENSMUSG00000026827	Gpd2	glycerol phosphate dehydrogenase 2, mitochondrial	-0.49898	0.024635
ENSMUSG00000020611	Gna13	guanine nucleotide binding protein, alpha 13	-0.500548	0.0404846
ENSMUSG00000005371	Fbxo11	F-box protein 11	-0.500757	0.0444927
ENSMUSG00000032228	Tcf12	transcription factor 12	-0.502565	0.0260345
ENSMUSG00000032324	Tspan3	tetraspanin 3	-0.503262	0.00333492
ENSMUSG00000028639	Ybx1	Y box protein 1	-0.504619	0.0291025
ENSMUSG00000029405	G3bp2	GTPase activating protein (SH3 domain) binding protein 2	-0.504819	0.0207856
ENSMUSG00000022772	Senp5	SUMO/sentrin specific peptidase 5	-0.505856	0.0105581
ENSMUSG00000028161	Ppp3ca	protein phosphatase 3, catalytic subunit, alpha isoform	-0.506771	0.0396542
ENSMUSG00000026663	Atf6	activating transcription factor 6	-0.510655	0.00433483
ENSMUSG00000033542	Arhgef5	Rho guanine nucleotide exchange factor (GEF) 5	-0.512542	0.0177533
ENSMUSG00000046668	Cxxc5	CXXC finger 5	-0.515054	0.0125571
ENSMUSG00000057130	Txnl4a	thioredoxin-like 4A	-0.515808	0.0164171
ENSMUSG00000055128	Cgrrf1	cell growth regulator with ring finger domain 1	-0.517485	0.00510821
ENSMUSG00000050697	Prkaa1	protein kinase, AMP-activated, alpha 1 catalytic subunit	-0.517762	0.00918305
ENSMUSG00000027394	Ttl	tubulin tyrosine ligase	-0.521632	0.00419202
ENSMUSG00000039089	L3mbtl3	L3MBTL3 histone methyl-lysine binding protein	-0.521652	0.0312203
ENSMUSG00000000295	Hddc2	HD domain containing 2	-0.522889	0.0476515
ENSMUSG00000025340	Rabgef1	RAB guanine nucleotide exchange factor (GEF) 1	-0.523421	0.000708729
ENSMUSG00000020300	Cpeb4	cytoplasmic polyadenylation element binding protein 4	-0.524008	0.0499719
ENSMUSG00000052962	Mrpl35	mitochondrial ribosomal protein L35	-0.526429	0.0453018
ENSMUSG00000026003	Acadl	acyl-Coenzyme A dehydrogenase, long-chain	-0.528233	0.0334157
ENSMUSG00000028633	Ctps	cytidine 5'-triphosphate synthase	-0.529409	0.0299496
ENSMUSG00000028245	Nsmaf	neutral sphingomyelinase (N-SMase) activation associated factor	-0.530463	0.00765284
ENSMUSG00000045767	B230219D22Rik	RIKEN cDNA B230219D22 gene	-0.530544	0.00266405
ENSMUSG00000022533	Atp13a3	ATPase type 13A3	-0.531727	0.0345497
ENSMUSG00000061410	Zcchc14	zinc finger, CCHC domain containing 14	-0.532167	0.0178321
ENSMUSG00000031605	Klhl2	kelch-like 2, Mayven	-0.53561	0.0375148
ENSMUSG00000000168	Dlat	dihydrolipoamide S-acetyltransferase (E2 component of pyruvate dehydrogenase complex)	-0.541246	0.0154966
ENSMUSG00000017561	Crlf3	cytokine receptor-like factor 3	-0.544328	0.0153956
ENSMUSG00000009566	Fpgs	folylpolyglutamyl synthetase	-0.544898	0.0495794
ENSMUSG00000015837	Sqstm1	sequestosome 1	-0.546235	0.0114804
ENSMUSG00000034064	Poglut1	protein O-glucosyltransferase 1	-0.546505	0.0224762
ENSMUSG00000041236	Vps41	VPS41 HOPS complex subunit	-0.546701	0.0389504
ENSMUSG00000029840	Mtpn	myotrophin	-0.546958	0.0161722
ENSMUSG00000031433	Rbm41	RNA binding motif protein 41	-0.549557	0.0498982
ENSMUSG00000029817	Tra2a	transformer 2 alpha	-0.549717	0.0266772
ENSMUSG00000030421	Uri1	URI1, prefoldin-like chaperone	-0.556231	0.0498104
ENSMUSG00000059447	Hadhb	hydroxyacyl-CoA dehydrogenase trifunctional multienzyme complex subunit beta	-0.556372	0.0363197
ENSMUSG00000020547	Bzw2	basic leucine zipper and W2 domains 2	-0.55898	0.0280748
ENSMUSG00000020152	Actr2	ARP2 actin-related protein 2	-0.55981	0.0174582
ENSMUSG00000026112	Coa5	cytochrome C oxidase assembly factor 5	-0.561162	0.0441316
ENSMUSG00000062929	Cfl2	cofilin 2, muscle	-0.563463	0.0412196
ENSMUSG00000034636	Zyg11b	zyg-ll family member B, cell cycle regulator	-0.564455	0.0099401
ENSMUSG00000031176	Dynlt3	dynein light chain Tctex-type 3	-0.565072	0.0113799
ENSMUSG00000032412	Atp1b3	ATPase, Na+/K+ transporting, beta 3 polypeptide	-0.565482	0.0316972
ENSMUSG00000032570	Atp2c1	ATPase, Ca++-sequestering	-0.565859	0.0110865
ENSMUSG00000028134	Ptbp2	polypyrimidine tract binding protein 2	-0.571558	0.0344523
ENSMUSG00000024953	Prdx5	peroxiredoxin 5	-0.572658	0.0220636
ENSMUSG00000032849	Abcc4	ATP-binding cassette, sub-family C (CFTR/MRP), member 4	-0.573604	0.0254504
ENSMUSG00000052934	Fbxo31	F-box protein 31	-0.57411	0.00840119
ENSMUSG00000025917	Cops5	COP9 signalosome subunit 5	-0.575766	0.0206278
ENSMUSG00000024127	Prepl	prolyl endopeptidase-like	-0.575783	0.0145533
ENSMUSG00000091586	Cyp4f17	cytochrome P450, family 4, subfamily f, polypeptide 17	-0.575916	0.00815537
ENSMUSG00000019877	Serinc1	serine incorporator 1	-0.577662	0.0128771
ENSMUSG00000030452	Nipa2	non imprinted in Prader-Willi/Angelman syndrome 2 homolog (human)	-0.577794	0.0217964
ENSMUSG00000048482	Bdnf	brain derived neurotrophic factor	-0.577947	0.000434582
ENSMUSG00000058013	Septin11	septin 11	-0.578317	0.029665
ENSMUSG00000021009	Ptpn21	protein tyrosine phosphatase, non-receptor type 21	-0.578606	0.0384918
ENSMUSG00000000085	Scmh1	sex comb on midleg homolog 1	-0.578964	0.00419528
ENSMUSG00000032582	Rbm6	RNA binding motif protein 6	-0.579581	0.0331694
ENSMUSG00000030967	Zranb1	zinc finger, RAN-binding domain containing 1	-0.583901	0.0270142
ENSMUSG00000015755	Tab2	TGF-beta activated kinase 1/MAP3K7 binding protein 2	-0.585165	0.00275038
ENSMUSG00000020570	Sypl	synaptophysin-like protein	-0.585486	0.0266202
ENSMUSG00000039988	Ankrd13c	ankyrin repeat domain 13c	-0.585546	0.037849
ENSMUSG00000044876	Zfp444	zinc finger protein 444	-0.586119	0.0318492
ENSMUSG00000064339	ENSMUSG00000064339	NA	-0.587267	0.00123805
ENSMUSG00000033306	Lpp	LIM domain containing preferred translocation partner in lipoma	-0.589665	0.0202145
ENSMUSG00000048696	Mex3d	mex3 RNA binding family member D	-0.589722	0.0478514
ENSMUSG00000066150	Slc31a1	solute carrier family 31, member 1	-0.590372	0.0360661
ENSMUSG00000097431	ENSMUSG00000097431	NA	-0.591354	0.0249048
ENSMUSG00000018848	Rars	arginyl-tRNA synthetase	-0.592945	0.0429349
ENSMUSG00000036565	Ttyh3	tweety family member 3	-0.59317	0.0289587
ENSMUSG00000026748	Plxdc2	plexin domain containing 2	-0.593775	0.0192368
ENSMUSG00000050730	Arhgap42	Rho GTPase activating protein 42	-0.595852	0.0441017
ENSMUSG00000071662	Polr2g	polymerase (RNA) II (DNA directed) polypeptide G	-0.596649	0.00120502
ENSMUSG00000050148	Ubqln2	ubiquilin 2	-0.596993	0.0104897
ENSMUSG00000027806	Tsc22d2	TSC22 domain family, member 2	-0.597105	0.0171415
ENSMUSG00000066357	Wdr6	WD repeat domain 6	-0.597629	0.0161254
ENSMUSG00000054814	Usp46	ubiquitin specific peptidase 46	-0.598562	0.0253969
ENSMUSG00000030105	Arl8b	ADP-ribosylation factor-like 8B	-0.598692	0.0448799
ENSMUSG00000015804	Med28	mediator complex subunit 28	-0.600242	0.0105771
ENSMUSG00000036002	Fam214b	family with sequence similarity 214, member B	-0.602291	0.0410224
ENSMUSG00000043162	Pyurf	Pigy upstream reading frame	-0.602791	0.0224762
ENSMUSG00000026880	Stom	stomatin	-0.603738	0.0446475
ENSMUSG00000020361	Hspa4	heat shock protein 4	-0.603747	0.00867146
ENSMUSG00000050565	Tor1aip2	torsin A interacting protein 2	-0.6045	0.0266308
ENSMUSG00000039100	Marchf6	membrane associated ring-CH-type finger 6	-0.604545	0.00396338
ENSMUSG00000074212	Dnajb14	DnaJ heat shock protein family (Hsp40) member B14	-0.604578	0.0134614
ENSMUSG00000026718	Stam	signal transducing adaptor molecule (SH3 domain and ITAM motif) 1	-0.606623	0.00780061
ENSMUSG00000097183	ENSMUSG00000097183	NA	-0.607094	0.000399416
ENSMUSG00000050368	Hoxd10	homeobox D10	-0.60966	0.0123313
ENSMUSG00000042390	Gatad2b	GATA zinc finger domain containing 2B	-0.610385	0.000348047
ENSMUSG00000026547	Tagln2	transgelin 2	-0.61074	0.0347823
ENSMUSG00000058672	Tubb2a	tubulin, beta 2A class IIA	-0.6108	0.0248473
ENSMUSG00000026456	Cyb5r1	cytochrome b5 reductase 1	-0.615375	0.0379249
ENSMUSG00000023827	Agpat4	1-acylglycerol-3-phosphate O-acyltransferase 4 (lysophosphatidic acid acyltransferase, delta)	-0.616178	0.0101322
ENSMUSG00000066324	Bpnt2	3'(2'), 5'-bisphosphate nucleotidase 2	-0.61675	0.000403532
ENSMUSG00000037234	Hook3	hook microtubule tethering protein 3	-0.617211	0.00712387
ENSMUSG00000032328	Tmem30a	transmembrane protein 30A	-0.617715	0.0362745
ENSMUSG00000025762	Larp1b	La ribonucleoprotein domain family, member 1B	-0.618239	0.0487183
ENSMUSG00000024587	Nars	asparaginyl-tRNA synthetase	-0.618794	0.00627098
ENSMUSG00000027709	Mccc1	methylcrotonoyl-Coenzyme A carboxylase 1 (alpha)	-0.619424	0.028879
ENSMUSG00000028414	Fktn	fukutin	-0.619608	0.0113429
ENSMUSG00000001542	Ell2	elongation factor for RNA polymerase II 2	-0.621173	0.0226274
ENSMUSG00000029250	Polr2b	polymerase (RNA) II (DNA directed) polypeptide B	-0.621849	0.0361809
ENSMUSG00000053091	Lins1	lines homolog 1	-0.621939	0.0367594
ENSMUSG00000063334	Krr1	KRR1, small subunit (SSU) processome component, homolog (yeast)	-0.622378	0.0317722
ENSMUSG00000029108	Pcdh7	protocadherin 7	-0.622638	0.015524
ENSMUSG00000044042	Fmn1	formin 1	-0.623192	0.0281288
ENSMUSG00000024074	Crim1	cysteine rich transmembrane BMP regulator 1 (chordin like)	-0.624845	0.0372447
ENSMUSG00000029776	Hibadh	3-hydroxyisobutyrate dehydrogenase	-0.626133	0.00432277
ENSMUSG00000040520	Manea	mannosidase, endo-alpha	-0.630327	0.0240178
ENSMUSG00000059263	Usp47	ubiquitin specific peptidase 47	-0.631323	0.028077
ENSMUSG00000043079	Synpo	synaptopodin	-0.63159	0.0340735
ENSMUSG00000031660	Brd7	bromodomain containing 7	-0.631927	0.00916171
ENSMUSG00000006740	Kif5b	kinesin family member 5B	-0.633281	0.0103855
ENSMUSG00000031681	Smad1	SMAD family member 1	-0.633579	0.0325516
ENSMUSG00000037253	Mex3c	mex3 RNA binding family member C	-0.634124	0.0383586
ENSMUSG00000036181	H1f2	H1.2 linker histone, cluster member	-0.634799	0.0282012
ENSMUSG00000032085	Tagln	transgelin	-0.635389	0.0329302
ENSMUSG00000047412	Zbtb44	zinc finger and BTB domain containing 44	-0.636058	0.0199286
ENSMUSG00000040105	Plpp6	phospholipid phosphatase 6	-0.637774	0.041514
ENSMUSG00000040785	Ttc3	tetratricopeptide repeat domain 3	-0.637924	0.00104
ENSMUSG00000022106	Rcbtb2	regulator of chromosome condensation (RCC1) and BTB (POZ) domain containing protein 2	-0.639112	0.0044153
ENSMUSG00000042197	Zfp451	zinc finger protein 451	-0.64087	0.0192238
ENSMUSG00000025423	Pias2	protein inhibitor of activated STAT 2	-0.642408	0.0391281
ENSMUSG00000020982	Nemf	nuclear export mediator factor	-0.642427	0.0277145
ENSMUSG00000032565	Nudt16	nudix (nucleoside diphosphate linked moiety X)-type motif 16	-0.643271	0.0446475
ENSMUSG00000035297	Cops4	COP9 signalosome subunit 4	-0.64372	0.015572
ENSMUSG00000049764	Zfp280b	zinc finger protein 280B	-0.647439	0.0314191
ENSMUSG00000027660	Skil	SKI-like	-0.647456	0.00535757
ENSMUSG00000022151	Ttc33	tetratricopeptide repeat domain 33	-0.651171	0.0138616
ENSMUSG00000006392	Med8	mediator complex subunit 8	-0.653712	0.0153656
ENSMUSG00000009905	Kdsr	3-ketodihydrosphingosine reductase	-0.654314	0.00555737
ENSMUSG00000019777	Hdac2	histone deacetylase 2	-0.656559	0.0425726
ENSMUSG00000024143	Rhoq	ras homolog family member Q	-0.657507	0.0149894
ENSMUSG00000039478	Micu3	mitochondrial calcium uptake family, member 3	-0.657527	0.0215696
ENSMUSG00000032640	Chsy1	chondroitin sulfate synthase 1	-0.657607	0.00213623
ENSMUSG00000033684	Qsox1	quiescin Q6 sulfhydryl oxidase 1	-0.65849	0.0109171
ENSMUSG00000048495	Tyw5	tRNA-yW synthesizing protein 5	-0.659084	0.0478514
ENSMUSG00000032376	Usp3	ubiquitin specific peptidase 3	-0.659172	0.0099401
ENSMUSG00000024177	Nme4	NME/NM23 nucleoside diphosphate kinase 4	-0.660654	0.00417605
ENSMUSG00000038375	Trp53inp2	transformation related protein 53 inducible nuclear protein 2	-0.662015	0.00027002
ENSMUSG00000043969	Emx2	empty spiracles homeobox 2	-0.662019	0.0284091
ENSMUSG00000022186	Oxct1	3-oxoacid CoA transferase 1	-0.665049	0.00667308
ENSMUSG00000025352	Gdf11	growth differentiation factor 11	-0.66508	0.0342176
ENSMUSG00000027531	Impa1	inositol (myo)-1(or 4)-monophosphatase 1	-0.666181	0.00507273
ENSMUSG00000019990	Pde7b	phosphodiesterase 7B	-0.666308	0.00635272
ENSMUSG00000006463	Zdhhc24	zinc finger, DHHC domain containing 24	-0.66636	0.0195422
ENSMUSG00000038400	Pmepa1	prostate transmembrane protein, androgen induced 1	-0.668942	0.0112305
ENSMUSG00000041483	Zfp281	zinc finger protein 281	-0.670602	0.0388676
ENSMUSG00000022255	Mtdh	metadherin	-0.670838	0.0257706
ENSMUSG00000017144	Rnd3	Rho family GTPase 3	-0.670882	0.0138616
ENSMUSG00000020100	Slc29a3	solute carrier family 29 (nucleoside transporters), member 3	-0.67098	0.0172048
ENSMUSG00000038187	Btbd10	BTB (POZ) domain containing 10	-0.672201	0.0395742
ENSMUSG00000030020	Prickle2	prickle planar cell polarity protein 2	-0.673528	0.027462
ENSMUSG00000060510	Zfp266	zinc finger protein 266	-0.673959	0.0178321
ENSMUSG00000049119	Fam110b	family with sequence similarity 110, member B	-0.676153	0.0243161
ENSMUSG00000022353	Mtss1	MTSS I-BAR domain containing 1	-0.678761	0.0244499
ENSMUSG00000036052	Dnajb5	DnaJ heat shock protein family (Hsp40) member B5	-0.678933	0.0493991
ENSMUSG00000001630	Stk38l	serine/threonine kinase 38 like	-0.679783	0.0109277
ENSMUSG00000020585	Laptm4a	lysosomal-associated protein transmembrane 4A	-0.680133	0.00272273
ENSMUSG00000006586	Runx1t1	RUNX1 translocation partner 1	-0.680813	0.0346802
ENSMUSG00000025903	Lypla1	lysophospholipase 1	-0.681994	0.0099401
ENSMUSG00000040268	Plekha1	pleckstrin homology domain containing, family A (phosphoinositide binding specific) member 1	-0.683499	0.00913972
ENSMUSG00000052688	Rab7b	RAB7B, member RAS oncogene family	-0.685056	0.0113792
ENSMUSG00000020658	Efr3b	EFR3 homolog B	-0.685867	0.0150722
ENSMUSG00000031246	Sh3bgrl	SH3-binding domain glutamic acid-rich protein like	-0.686012	0.00256048
ENSMUSG00000023075	Akirin1	akirin 1	-0.686401	0.00100048
ENSMUSG00000000355	Mcts1	malignant T cell amplified sequence 1	-0.687314	0.0356784
ENSMUSG00000037894	H2az1	H2A.Z variant histone 1	-0.68737	0.0439106
ENSMUSG00000030067	Foxp1	forkhead box P1	-0.688465	4.39556e-05
ENSMUSG00000011256	Adam19	a disintegrin and metallopeptidase domain 19 (meltrin beta)	-0.689182	0.00169123
ENSMUSG00000051232	Tmem199	transmembrane protein 199	-0.689392	0.0183544
ENSMUSG00000024014	Pim1	proviral integration site 1	-0.68971	0.0441005
ENSMUSG00000026094	Stk17b	serine/threonine kinase 17b (apoptosis-inducing)	-0.691154	0.0252014
ENSMUSG00000004798	Ulk2	unc-51 like kinase 2	-0.691474	0.025448
ENSMUSG00000053253	Ndfip2	Nedd4 family interacting protein 2	-0.691487	0.00432277
ENSMUSG00000048644	Ctxn1	cortexin 1	-0.692374	0.00188874
ENSMUSG00000007458	M6pr	mannose-6-phosphate receptor, cation dependent	-0.692628	3.74132e-06
ENSMUSG00000061273	Mmgt1	membrane magnesium transporter 1	-0.692727	0.0103855
ENSMUSG00000053390	Zfp952	zinc finger protein 952	-0.694356	0.0360661
ENSMUSG00000027712	Anxa5	annexin A5	-0.69483	2.39926e-05
ENSMUSG00000034659	Tmem109	transmembrane protein 109	-0.697134	0.00382381
ENSMUSG00000048234	Rnf149	ring finger protein 149	-0.697723	0.0181592
ENSMUSG00000038949	Cnst	consortin, connexin sorting protein	-0.697731	0.00435055
ENSMUSG00000029864	Gstk1	glutathione S-transferase kappa 1	-0.698525	0.0476412
ENSMUSG00000044252	Osbpl1a	oxysterol binding protein-like 1A	-0.698625	0.0261442
ENSMUSG00000037013	Ss18	SS18, nBAF chromatin remodeling complex subunit	-0.69918	0.00275038
ENSMUSG00000004383	Large1	LARGE xylosyl- and glucuronyltransferase 1	-0.700939	0.00429662
ENSMUSG00000037788	Vopp1	vesicular, overexpressed in cancer, prosurvival protein 1	-0.701509	0.00157811
ENSMUSG00000034998	Foxn2	forkhead box N2	-0.702326	0.0116831
ENSMUSG00000026980	Ly75	lymphocyte antigen 75	-0.702751	0.00242158
ENSMUSG00000040297	Suco	SUN domain containing ossification factor	-0.702969	0.0488205
ENSMUSG00000031278	Acsl4	acyl-CoA synthetase long-chain family member 4	-0.705167	0.00494348
ENSMUSG00000093661	Eif4e3	eukaryotic translation initiation factor 4E member 3	-0.705923	0.0181098
ENSMUSG00000018846	Pank3	pantothenate kinase 3	-0.706552	0.00765245
ENSMUSG00000035314	Gdpd5	glycerophosphodiester phosphodiesterase domain containing 5	-0.708259	0.0185909
ENSMUSG00000026749	Nek6	NIMA (never in mitosis gene a)-related expressed kinase 6	-0.709877	0.000799105
ENSMUSG00000046798	Cldn12	claudin 12	-0.71135	0.0392898
ENSMUSG00000042284	Itga1	integrin alpha 1	-0.71226	0.016852
ENSMUSG00000027770	Dhx36	DEAH (Asp-Glu-Ala-His) box polypeptide 36	-0.712264	0.0316457
ENSMUSG00000022052	Ppp2r2a	protein phosphatase 2, regulatory subunit B, alpha	-0.712386	0.000194288
ENSMUSG00000062115	Rai1	retinoic acid induced 1	-0.712576	0.0128964
ENSMUSG00000041390	Mdfic	MyoD family inhibitor domain containing	-0.713067	0.00763049
ENSMUSG00000019878	Hsf2	heat shock factor 2	-0.715585	0.00250476
ENSMUSG00000078784	Rbis	ribosomal biogenesis factor	-0.716822	0.0174188
ENSMUSG00000108268	ENSMUSG00000108268	NA	-0.716922	0.0241459
ENSMUSG00000074748	Atxn7l3b	ataxin 7-like 3B	-0.71793	2.44115e-05
ENSMUSG00000019927	Ube2d1	ubiquitin-conjugating enzyme E2D 1	-0.718339	0.00157791
ENSMUSG00000038172	Ttc39b	tetratricopeptide repeat domain 39B	-0.719099	0.00584286
ENSMUSG00000050310	Rictor	RPTOR independent companion of MTOR, complex 2	-0.719547	0.0099401
ENSMUSG00000075700	Selenot	selenoprotein T	-0.721015	0.000967838
ENSMUSG00000033352	Map2k4	mitogen-activated protein kinase kinase 4	-0.721811	0.000817835
ENSMUSG00000036282	Naa30	N(alpha)-acetyltransferase 30, NatC catalytic subunit	-0.7233	0.0207411
ENSMUSG00000039697	Ncoa7	nuclear receptor coactivator 7	-0.724982	0.0125577
ENSMUSG00000031840	Rab3a	RAB3A, member RAS oncogene family	-0.725022	0.0179476
ENSMUSG00000032740	Ccdc88a	coiled coil domain containing 88A	-0.726338	0.000894268
ENSMUSG00000034168	Irf2bpl	interferon regulatory factor 2 binding protein-like	-0.727468	0.00126803
ENSMUSG00000007989	Fzd3	frizzled class receptor 3	-0.727624	0.0151004
ENSMUSG00000034981	Parm1	prostate androgen-regulated mucin-like protein 1	-0.728156	0.00157811
ENSMUSG00000014956	Ppp1cb	protein phosphatase 1 catalytic subunit beta	-0.729096	0.00340469
ENSMUSG00000021996	Esd	esterase D/formylglutathione hydrolase	-0.731999	0.034112
ENSMUSG00000028517	Plpp3	phospholipid phosphatase 3	-0.734073	0.0395742
ENSMUSG00000027822	Slc33a1	solute carrier family 33 (acetyl-CoA transporter), member 1	-0.735441	0.00356955
ENSMUSG00000032086	Bace1	beta-site APP cleaving enzyme 1	-0.736256	0.000562391
ENSMUSG00000022378	Cyrib	CYFIP related Rac1 interactor B	-0.736955	0.00763049
ENSMUSG00000060301	2610008E11Rik	RIKEN cDNA 2610008E11 gene	-0.739544	0.0412598
ENSMUSG00000052942	Glis3	GLIS family zinc finger 3	-0.744709	0.00108304
ENSMUSG00000030313	Dennd5b	DENN/MADD domain containing 5B	-0.745375	0.000306925
ENSMUSG00000028287	1700009N14Rik	RIKEN cDNA 1700009N14 gene	-0.7466	0.0356191
ENSMUSG00000042499	Hoxd11	homeobox D11	-0.746933	0.00702936
ENSMUSG00000002881	Nab1	Ngfi-A binding protein 1	-0.747369	0.00332177
ENSMUSG00000021196	Pfkp	phosphofructokinase, platelet	-0.749147	0.00169617
ENSMUSG00000049866	Arl4c	ADP-ribosylation factor-like 4C	-0.749559	0.000121518
ENSMUSG00000032462	Pik3cb	phosphatidylinositol-4,5-bisphosphate 3-kinase catalytic subunit beta	-0.75045	0.0104379
ENSMUSG00000039959	Hip1	huntingtin interacting protein 1	-0.750677	0.00154797
ENSMUSG00000069094	Pde7a	phosphodiesterase 7A	-0.750886	0.0331878
ENSMUSG00000039068	Zzz3	zinc finger, ZZ domain containing 3	-0.751452	0.0012273
ENSMUSG00000028173	Wls	wntless WNT ligand secretion mediator	-0.752355	0.0417892
ENSMUSG00000023169	Slc38a1	solute carrier family 38, member 1	-0.753619	0.000894268
ENSMUSG00000021171	Esyt2	extended synaptotagmin-like protein 2	-0.754934	0.000517851
ENSMUSG00000020592	Sdc1	syndecan 1	-0.755215	7.77642e-05
ENSMUSG00000030095	Tmem43	transmembrane protein 43	-0.756694	0.000544322
ENSMUSG00000001383	Zmat2	zinc finger, matrin type 2	-0.757415	0.0422399
ENSMUSG00000034163	Zfc3h1	zinc finger, C3H1-type containing	-0.758486	0.0492536
ENSMUSG00000031284	Pak3	p21 (RAC1) activated kinase 3	-0.7593	0.0357919
ENSMUSG00000062762	Ei24	etoposide induced 2.4 mRNA	-0.761983	0.00712387
ENSMUSG00000064368	ND6	NADH dehydrogenase subunit 6	-0.765379	0.0314191
ENSMUSG00000028159	Dapp1	dual adaptor for phosphotyrosine and 3-phosphoinositides 1	-0.766337	0.00222991
ENSMUSG00000060681	Slc9a6	solute carrier family 9 (sodium/hydrogen exchanger), member 6	-0.767299	0.0150568
ENSMUSG00000034647	Ankrd12	ankyrin repeat domain 12	-0.770042	0.00910211
ENSMUSG00000037712	Fermt2	fermitin family member 2	-0.770506	1.08059e-08
ENSMUSG00000019923	Zwint	ZW10 interactor	-0.771009	0.000221267
ENSMUSG00000020988	L2hgdh	L-2-hydroxyglutarate dehydrogenase	-0.771038	0.00972854
ENSMUSG00000021693	Kif2a	kinesin family member 2A	-0.772044	0.0168787
ENSMUSG00000016308	Ube2a	ubiquitin-conjugating enzyme E2A	-0.772296	0.00807369
ENSMUSG00000033114	Slc35d2	solute carrier family 35, member D2	-0.77377	0.0367594
ENSMUSG00000022952	Runx1	runt related transcription factor 1	-0.776018	0.00735019
ENSMUSG00000024268	Celf4	CUGBP, Elav-like family member 4	-0.777978	0.0309762
ENSMUSG00000022885	St6gal1	beta galactoside alpha 2,6 sialyltransferase 1	-0.780248	0.00601842
ENSMUSG00000021557	Agtpbp1	ATP/GTP binding protein 1	-0.780549	0.0107844
ENSMUSG00000041220	Elovl6	ELOVL family member 6, elongation of long chain fatty acids (yeast)	-0.781023	0.00706282
ENSMUSG00000014763	Fam120b	family with sequence similarity 120, member B	-0.781249	0.0278862
ENSMUSG00000056091	St3gal5	ST3 beta-galactoside alpha-2,3-sialyltransferase 5	-0.781716	0.0151878
ENSMUSG00000030766	Arhgap17	Rho GTPase activating protein 17	-0.782163	0.0115191
ENSMUSG00000030763	Lcmt1	leucine carboxyl methyltransferase 1	-0.783003	0.0176097
ENSMUSG00000041741	Pde3a	phosphodiesterase 3A, cGMP inhibited	-0.78322	0.0391355
ENSMUSG00000045519	Zfp560	zinc finger protein 560	-0.783349	0.0342344
ENSMUSG00000058070	Eml1	echinoderm microtubule associated protein like 1	-0.783591	0.00674939
ENSMUSG00000000088	Cox5a	cytochrome c oxidase subunit 5A	-0.785692	0.0379429
ENSMUSG00000020122	Egfr	epidermal growth factor receptor	-0.788165	1.18476e-05
ENSMUSG00000020015	Cdk17	cyclin-dependent kinase 17	-0.788176	0.0145533
ENSMUSG00000117975	Itprip	inositol 1,4,5-triphosphate receptor interacting protein	-0.788499	0.00787485
ENSMUSG00000033577	Myo6	myosin VI	-0.78868	0.000391812
ENSMUSG00000041957	Pkp2	plakophilin 2	-0.791483	0.000321319
ENSMUSG00000031227	Magee1	MAGE family member E1	-0.792671	0.00334272
ENSMUSG00000026107	Nabp1	nucleic acid binding protein 1	-0.795211	0.0432708
ENSMUSG00000029267	Mtf2	metal response element binding transcription factor 2	-0.796087	0.0124332
ENSMUSG00000027293	Ehd4	EH-domain containing 4	-0.797152	0.0015734
ENSMUSG00000031939	Taf1d	TATA-box binding protein associated factor, RNA polymerase I, D	-0.79717	0.0120891
ENSMUSG00000036478	Btg1	BTG anti-proliferation factor 1	-0.798813	4.81728e-05
ENSMUSG00000021870	Slmap	sarcolemma associated protein	-0.802793	0.000416062
ENSMUSG00000030850	Ate1	arginyltransferase 1	-0.803326	0.00432245
ENSMUSG00000037458	Azin1	antizyme inhibitor 1	-0.805194	0.0128771
ENSMUSG00000045409	Trim39	tripartite motif-containing 39	-0.806212	0.00899755
ENSMUSG00000040850	Psme4	proteasome (prosome, macropain) activator subunit 4	-0.806298	0.0235284
ENSMUSG00000053205	Styx	serine/threonine/tyrosine interaction protein	-0.808782	0.013093
ENSMUSG00000031827	Cotl1	coactosin-like 1 (Dictyostelium)	-0.811198	0.00657408
ENSMUSG00000032332	Col12a1	collagen, type XII, alpha 1	-0.811759	0.000114697
ENSMUSG00000008892	Vdac3	voltage-dependent anion channel 3	-0.8121	0.0355251
ENSMUSG00000027900	Dram2	DNA-damage regulated autophagy modulator 2	-0.812927	0.032514
ENSMUSG00000029822	Osbpl3	oxysterol binding protein-like 3	-0.813148	0.0360653
ENSMUSG00000046985	Tapt1	transmembrane anterior posterior transformation 1	-0.818291	0.00280254
ENSMUSG00000038174	Fam126b	family with sequence similarity 126, member B	-0.818414	0.0276019
ENSMUSG00000059586	Nsmce2	NSE2/MMS21 homolog, SMC5-SMC6 complex SUMO ligase	-0.819164	0.00938106
ENSMUSG00000020687	Cdc27	cell division cycle 27	-0.819464	0.0165031
ENSMUSG00000024620	Pdgfrb	platelet derived growth factor receptor, beta polypeptide	-0.820332	0.00239956
ENSMUSG00000072235	Tuba1a	tubulin, alpha 1A	-0.820847	0.00132132
ENSMUSG00000039770	Ypel5	yippee like 5	-0.822203	0.000442558
ENSMUSG00000019818	Cd164	CD164 antigen	-0.824122	0.00422932
ENSMUSG00000029761	Cald1	caldesmon 1	-0.82461	0.000201517
ENSMUSG00000031438	Rnf128	ring finger protein 128	-0.826299	0.0415032
ENSMUSG00000024735	Prpf19	pre-mRNA processing factor 19	-0.826668	0.00287867
ENSMUSG00000026154	Sdhaf4	succinate dehydrogenase complex assembly factor 4	-0.828119	0.0361447
ENSMUSG00000057315	Arhgap24	Rho GTPase activating protein 24	-0.832267	0.00695141
ENSMUSG00000027274	Mkks	McKusick-Kaufman syndrome	-0.834009	0.0479748
ENSMUSG00000052512	Nav2	neuron navigator 2	-0.83594	0.0166221
ENSMUSG00000028246	Faxc	failed axon connections homolog	-0.836497	7.83802e-05
ENSMUSG00000028121	Bcar3	breast cancer anti-estrogen resistance 3	-0.838206	0.0138957
ENSMUSG00000031671	Setd6	SET domain containing 6	-0.838574	0.0469062
ENSMUSG00000060090	Rp2	retinitis pigmentosa 2 homolog	-0.84066	0.0151759
ENSMUSG00000035236	Scai	suppressor of cancer cell invasion	-0.843514	0.0385667
ENSMUSG00000049775	Tmsb4x	thymosin, beta 4, X chromosome	-0.84431	0.00947035
ENSMUSG00000028228	Cpne3	copine III	-0.845377	0.000604794
ENSMUSG00000025997	Ikzf2	IKAROS family zinc finger 2	-0.847609	0.027462
ENSMUSG00000025050	Pcgf6	polycomb group ring finger 6	-0.848893	0.000870554
ENSMUSG00000017817	Jph2	junctophilin 2	-0.849378	0.03013
ENSMUSG00000074813	Morrbid	myeloid RNA regulator of BCL2L11 induced cell death	-0.849748	0.00210122
ENSMUSG00000025855	Prkar1b	protein kinase, cAMP dependent regulatory, type I beta	-0.850024	0.000637249
ENSMUSG00000048100	Taf13	TATA-box binding protein associated factor 13	-0.850992	0.0125577
ENSMUSG00000002897	Il17ra	interleukin 17 receptor A	-0.851139	0.00124738
ENSMUSG00000037826	Ppm1k	protein phosphatase 1K (PP2C domain containing)	-0.852212	0.00336872
ENSMUSG00000021759	Plpp1	phospholipid phosphatase 1	-0.852815	0.00376124
ENSMUSG00000039987	Phtf2	putative homeodomain transcription factor 2	-0.859713	0.000712062
ENSMUSG00000006219	Fblim1	filamin binding LIM protein 1	-0.860992	6.21505e-07
ENSMUSG00000038876	Rnf146	ring finger protein 146	-0.861457	0.000765527
ENSMUSG00000034480	Diaph2	diaphanous related formin 2	-0.86236	0.0113264
ENSMUSG00000064345	ND2	NADH dehydrogenase subunit 2	-0.863491	0.00080259
ENSMUSG00000037408	Cnnm4	cyclin M4	-0.86426	0.0138655
ENSMUSG00000019782	Rwdd1	RWD domain containing 1	-0.866593	0.0117341
ENSMUSG00000063275	Hacd1	3-hydroxyacyl-CoA dehydratase 1	-0.868	0.000851563
ENSMUSG00000035878	Hykk	hydroxylysine kinase 1	-0.868176	0.0044153
ENSMUSG00000030878	Cdr2	cerebellar degeneration-related 2	-0.868892	0.0266342
ENSMUSG00000043252	Tmem64	transmembrane protein 64	-0.870526	0.0275229
ENSMUSG00000048388	Fam171b	family with sequence similarity 171, member B	-0.870861	0.0169
ENSMUSG00000035133	Arhgap5	Rho GTPase activating protein 5	-0.871895	0.0348697
ENSMUSG00000035601	Trmt10b	tRNA methyltransferase 10B	-0.873295	0.0296993
ENSMUSG00000074743	Thbd	thrombomodulin	-0.875671	0.000391415
ENSMUSG00000049728	Zfp668	zinc finger protein 668	-0.880753	0.0188145
ENSMUSG00000015652	Steap1	six transmembrane epithelial antigen of the prostate 1	-0.880989	0.0454016
ENSMUSG00000043336	Filip1l	filamin A interacting protein 1-like	-0.883146	0.00135569
ENSMUSG00000024420	Zfp521	zinc finger protein 521	-0.883976	0.034165
ENSMUSG00000029090	Adgra3	adhesion G protein-coupled receptor A3	-0.884583	0.00101301
ENSMUSG00000021838	Samd4	sterile alpha motif domain containing 4	-0.885526	1.44303e-06
ENSMUSG00000047497	Adamts12	a disintegrin-like and metallopeptidase (reprolysin type) with thrombospondin type 1 motif, 12	-0.886656	0.00678346
ENSMUSG00000027955	Gask1b	golgi associated kinase 1B	-0.886717	5.97666e-06
ENSMUSG00000026473	Glul	glutamate-ammonia ligase (glutamine synthetase)	-0.886976	0.0233331
ENSMUSG00000026620	Mark1	MAP/microtubule affinity regulating kinase 1	-0.887746	0.00382897
ENSMUSG00000036109	Mbnl3	muscleblind like splicing factor 3	-0.890344	0.00635712
ENSMUSG00000026761	Orc4	origin recognition complex, subunit 4	-0.892215	0.0109171
ENSMUSG00000004085	Map3k20	mitogen-activated protein kinase kinase kinase 20	-0.89238	0.0101711
ENSMUSG00000074698	Csnk2a1	casein kinase 2, alpha 1 polypeptide	-0.893956	0.00024215
ENSMUSG00000020250	Txnrd1	thioredoxin reductase 1	-0.89602	0.0478514
ENSMUSG00000023755	Rhebl1	Ras homolog enriched in brain like 1	-0.896021	0.0114957
ENSMUSG00000048027	Rgmb	repulsive guidance molecule family member B	-0.898377	9.47334e-05
ENSMUSG00000042978	Sbk1	SH3-binding kinase 1	-0.901502	0.0203262
ENSMUSG00000037997	Parp11	poly (ADP-ribose) polymerase family, member 11	-0.90172	0.0188145
ENSMUSG00000076431	Sox4	SRY (sex determining region Y)-box 4	-0.902667	6.12664e-05
ENSMUSG00000024043	Arhgap28	Rho GTPase activating protein 28	-0.903105	3.47679e-08
ENSMUSG00000035476	Tab3	TGF-beta activated kinase 1/MAP3K7 binding protein 3	-0.906633	0.00241728
ENSMUSG00000036390	Gadd45a	growth arrest and DNA-damage-inducible 45 alpha	-0.906855	0.00420811
ENSMUSG00000026585	Kifap3	kinesin-associated protein 3	-0.907063	0.00107552
ENSMUSG00000020155	Kcnmb1	potassium large conductance calcium-activated channel, subfamily M, beta member 1	-0.908051	0.00232488
ENSMUSG00000031480	Thsd1	thrombospondin, type I, domain 1	-0.908372	0.00109141
ENSMUSG00000031628	Casp3	caspase 3	-0.90938	0.00166609
ENSMUSG00000018648	Dusp14	dual specificity phosphatase 14	-0.909505	0.00642936
ENSMUSG00000028698	Pik3r3	phosphoinositide-3-kinase regulatory subunit 3	-0.911815	0.0117341
ENSMUSG00000039328	Rnf122	ring finger protein 122	-0.912499	0.0222213
ENSMUSG00000022836	Mylk	myosin, light polypeptide kinase	-0.913576	0.000905516
ENSMUSG00000045210	Vcpip1	valosin containing protein (p97)/p47 complex interacting protein 1	-0.914557	0.00450515
ENSMUSG00000028251	Tstd3	thiosulfate sulfurtransferase (rhodanese)-like domain containing 3	-0.917326	0.0252014
ENSMUSG00000040133	Gpr176	G protein-coupled receptor 176	-0.918293	0.00270864
ENSMUSG00000030557	Mef2a	myocyte enhancer factor 2A	-0.920995	0.000105403
ENSMUSG00000020029	Nudt4	nudix (nucleoside diphosphate linked moiety X)-type motif 4	-0.921509	0.000595301
ENSMUSG00000024158	Hagh	hydroxyacyl glutathione hydrolase	-0.921546	0.00169888
ENSMUSG00000022661	Cd200	CD200 antigen	-0.921789	0.0256828
ENSMUSG00000045136	Tubb2b	tubulin, beta 2B class IIB	-0.923018	0.000559734
ENSMUSG00000026017	Carf	calcium response factor	-0.923808	0.048471
ENSMUSG00000028024	Enpep	glutamyl aminopeptidase	-0.925033	0.0250197
ENSMUSG00000036718	Micall2	MICAL-like 2	-0.925038	0.0190043
ENSMUSG00000028358	Zfp618	zinc finger protein 618	-0.925745	0.00172261
ENSMUSG00000026888	Grb14	growth factor receptor bound protein 14	-0.926203	0.0243161
ENSMUSG00000026361	Cdc73	cell division cycle 73, Paf1/RNA polymerase II complex component	-0.930341	0.0107333
ENSMUSG00000034265	Zdhhc14	zinc finger, DHHC domain containing 14	-0.931467	0.00439714
ENSMUSG00000039910	Cited2	Cbp/p300-interacting transactivator, with Glu/Asp-rich carboxy-terminal domain, 2	-0.931804	0.000765364
ENSMUSG00000068196	Col8a1	collagen, type VIII, alpha 1	-0.934258	0.022989
ENSMUSG00000027281	Slx4ip	SLX4 interacting protein	-0.934264	0.0375148
ENSMUSG00000029632	Ndufa4	Ndufa4, mitochondrial complex associated	-0.934419	0.00574702
ENSMUSG00000020186	Csrp2	cysteine and glycine-rich protein 2	-0.936434	0.00114657
ENSMUSG00000030499	Kctd15	potassium channel tetramerisation domain containing 15	-0.937901	0.000271033
ENSMUSG00000030000	Add2	adducin 2 (beta)	-0.939216	0.0452019
ENSMUSG00000079658	Eloc	elongin C	-0.939614	0.00184248
ENSMUSG00000038871	Bpgm	2,3-bisphosphoglycerate mutase	-0.942663	0.013093
ENSMUSG00000030844	Rgs10	regulator of G-protein signalling 10	-0.945372	0.011877
ENSMUSG00000039474	Wfs1	wolframin ER transmembrane glycoprotein	-0.945607	0.000779919
ENSMUSG00000025241	Fyco1	FYVE and coiled-coil domain containing 1	-0.947704	0.00382897
ENSMUSG00000008136	Fhl2	four and a half LIM domains 2	-0.948039	0.000289712
ENSMUSG00000059142	Zfp945	zinc finger protein 945	-0.948312	0.039906
ENSMUSG00000032413	Rasa2	RAS p21 protein activator 2	-0.948829	0.00270574
ENSMUSG00000040738	Ints8	integrator complex subunit 8	-0.949003	0.0307376
ENSMUSG00000028127	Abcd3	ATP-binding cassette, sub-family D (ALD), member 3	-0.950364	0.000147863
ENSMUSG00000045103	Dmd	dystrophin, muscular dystrophy	-0.950417	1.94009e-06
ENSMUSG00000066829	Zfp810	zinc finger protein 810	-0.951008	0.0346181
ENSMUSG00000036368	Rmdn2	regulator of microtubule dynamics 2	-0.955334	0.0407672
ENSMUSG00000047407	Tgif1	TGFB-induced factor homeobox 1	-0.955491	0.00308183
ENSMUSG00000037447	Arid5a	AT rich interactive domain 5A (MRF1-like)	-0.955535	0.0355937
ENSMUSG00000083307	AA414768	expressed sequence AA414768	-0.95774	0.0342698
ENSMUSG00000022114	Spry2	sprouty RTK signaling antagonist 2	-0.958022	0.010696
ENSMUSG00000031214	Ophn1	oligophrenin 1	-0.959229	0.00456251
ENSMUSG00000059811	Atl2	atlastin GTPase 2	-0.959757	0.000107484
ENSMUSG00000028128	F3	coagulation factor III	-0.961887	0.00233943
ENSMUSG00000024639	Gnaq	guanine nucleotide binding protein, alpha q polypeptide	-0.96237	6.2455e-05
ENSMUSG00000039782	Cpeb2	cytoplasmic polyadenylation element binding protein 2	-0.9649	0.00370757
ENSMUSG00000115381	ENSMUSG00000115381	NA	-0.966005	0.0422989
ENSMUSG00000079418	Atg4a	autophagy related 4A, cysteine peptidase	-0.967728	0.00731793
ENSMUSG00000025907	Rb1cc1	RB1-inducible coiled-coil 1	-0.968707	0.000879652
ENSMUSG00000032688	Malt1	MALT1 paracaspase	-0.971534	0.0125575
ENSMUSG00000021775	Nr1d2	nuclear receptor subfamily 1, group D, member 2	-0.971542	0.000233796
ENSMUSG00000039137	Whrn	whirlin	-0.973999	0.0289108
ENSMUSG00000042804	Gpr153	G protein-coupled receptor 153	-0.97493	0.00777905
ENSMUSG00000064363	ND4	NADH dehydrogenase subunit 4	-0.975502	0.0118074
ENSMUSG00000032366	Tpm1	tropomyosin 1, alpha	-0.976284	0.000315823
ENSMUSG00000050737	Ptges	prostaglandin E synthase	-0.977699	0.00509013
ENSMUSG00000033207	Mamdc2	MAM domain containing 2	-0.978153	0.0481165
ENSMUSG00000054894	Dmac2l	distal membrane arm assembly complex 2 like	-0.97863	0.00135938
ENSMUSG00000090112	Shprh	SNF2 histone linker PHD RING helicase	-0.979405	0.00334272
ENSMUSG00000029552	Tes	testin LIM domain protein	-0.982256	7.75205e-07
ENSMUSG00000042331	Specc1	sperm antigen with calponin homology and coiled-coil domains 1	-0.984009	3.97683e-06
ENSMUSG00000036019	Tmtc2	transmembrane and tetratricopeptide repeat containing 2	-0.985038	0.0205276
ENSMUSG00000059708	Akap17b	A kinase (PRKA) anchor protein 17B	-0.990717	0.00150472
ENSMUSG00000029672	Fam3c	FAM3 metabolism regulating signaling molecule C	-0.991509	0.000860487
ENSMUSG00000107019	ENSMUSG00000107019	NA	-0.99232	0.0227399
ENSMUSG00000041351	Rap1gap	Rap1 GTPase-activating protein	-0.993128	0.0190041
ENSMUSG00000048720	Tbc1d12	TBC1D12: TBC1 domain family, member 12	-0.993241	8.95368e-05
ENSMUSG00000032050	Rdx	radixin	-0.994602	0.000853769
ENSMUSG00000056220	Pla2g4a	phospholipase A2, group IVA (cytosolic, calcium-dependent)	-0.994747	0.0141856
ENSMUSG00000035547	Capn5	calpain 5	-0.995526	0.0360661
ENSMUSG00000000296	Tpd52l1	tumor protein D52-like 1	-0.996129	0.00242158
ENSMUSG00000019832	Rab32	RAB32, member RAS oncogene family	-0.996368	0.00252944
ENSMUSG00000032624	Eml4	echinoderm microtubule associated protein like 4	-0.998288	0.000293848
ENSMUSG00000030854	Ptpn5	protein tyrosine phosphatase, non-receptor type 5	-1.00079	0.0180411
ENSMUSG00000059834	Sclt1	sodium channel and clathrin linker 1	-1.00277	0.0375936
ENSMUSG00000050891	Tatdn1	TatD DNase domain containing 1	-1.00397	0.00565761
ENSMUSG00000002228	Ppm1j	protein phosphatase 1J	-1.00419	0.022989
ENSMUSG00000072640	Lyrm9	LYR motif containing 9	-1.00564	8.81686e-06
ENSMUSG00000048096	Lmod1	leiomodin 1 (smooth muscle)	-1.01266	0.0256578
ENSMUSG00000039316	Rftn1	raftlin lipid raft linker 1	-1.01879	0.00020839
ENSMUSG00000026384	Ptpn4	protein tyrosine phosphatase, non-receptor type 4	-1.01937	0.00505451
ENSMUSG00000022144	Gdnf	glial cell line derived neurotrophic factor	-1.01993	0.000498403
ENSMUSG00000047714	Ppp1r2	protein phosphatase 1, regulatory inhibitor subunit 2	-1.02583	5.21561e-05
ENSMUSG00000023886	Smoc2	SPARC related modular calcium binding 2	-1.02709	0.0115401
ENSMUSG00000021501	Caml	calcium modulating ligand	-1.02762	0.00347696
ENSMUSG00000028370	Pappa	pregnancy-associated plasma protein A	-1.02822	0.00805739
ENSMUSG00000039958	Etfbkmt	electron transfer flavoprotein beta subunit lysine methyltransferase	-1.03088	0.00923495
ENSMUSG00000052914	Cyp2j6	cytochrome P450, family 2, subfamily j, polypeptide 6	-1.03114	0.000426726
ENSMUSG00000018509	Cenpv	centromere protein V	-1.0318	0.0170262
ENSMUSG00000031934	Panx1	pannexin 1	-1.03428	2.5513e-05
ENSMUSG00000005804	Bloc1s6	biogenesis of lysosomal organelles complex-1, subunit 6, pallidin	-1.03475	0.0157914
ENSMUSG00000007207	Stx1a	syntaxin 1A (brain)	-1.03673	0.000657916
ENSMUSG00000026525	Opn3	opsin 3	-1.03716	0.00226707
ENSMUSG00000019891	Dcbld1	discoidin, CUB and LCCL domain containing 1	-1.03774	2.76608e-05
ENSMUSG00000067818	Myl9	myosin, light polypeptide 9, regulatory	-1.03796	1.13704e-09
ENSMUSG00000030393	Zik1	zinc finger protein interacting with K protein 1	-1.03857	0.0451915
ENSMUSG00000041491	Cep78	centrosomal protein 78	-1.04152	0.00729164
ENSMUSG00000044763	Trmt10c	tRNA methyltransferase 10C, mitochondrial RNase P subunit	-1.04215	0.00268349
ENSMUSG00000054720	Lrrc8c	leucine rich repeat containing 8 family, member C	-1.04549	0.0479096
ENSMUSG00000055067	Smyd3	SET and MYND domain containing 3	-1.05048	0.00161848
ENSMUSG00000056267	Cep70	centrosomal protein 70	-1.05311	0.0395742
ENSMUSG00000034761	Map4k5	mitogen-activated protein kinase kinase kinase kinase 5	-1.05344	3.35632e-06
ENSMUSG00000036225	Kctd1	potassium channel tetramerisation domain containing 1	-1.05376	0.03013
ENSMUSG00000114196	ENSMUSG00000114196	NA	-1.05397	0.0482508
ENSMUSG00000039633	Lonrf1	LON peptidase N-terminal domain and ring finger 1	-1.05652	0.000281682
ENSMUSG00000022377	Asap1	ArfGAP with SH3 domain, ankyrin repeat and PH domain1	-1.05846	2.87479e-06
ENSMUSG00000020262	Adarb1	adenosine deaminase, RNA-specific, B1	-1.06215	0.00622954
ENSMUSG00000021733	Slc4a7	solute carrier family 4, sodium bicarbonate cotransporter, member 7	-1.06322	7.95621e-08
ENSMUSG00000067377	Tspan6	tetraspanin 6	-1.06343	0.0237013
ENSMUSG00000033900	Map9	microtubule-associated protein 9	-1.06541	0.000695552
ENSMUSG00000005609	Ctr9	CTR9 homolog, Paf1/RNA polymerase II complex component	-1.06627	0.000324064
ENSMUSG00000036990	Otud4	OTU domain containing 4	-1.06867	0.000438122
ENSMUSG00000035783	Acta2	actin alpha 2, smooth muscle, aorta	-1.06918	0.000207786
ENSMUSG00000052920	Prkg1	protein kinase, cGMP-dependent, type I	-1.07038	0.00987559
ENSMUSG00000043943	Naalad2	N-acetylated alpha-linked acidic dipeptidase 2	-1.07085	0.00914109
ENSMUSG00000078794	Dact3	dishevelled-binding antagonist of beta-catenin 3	-1.07184	0.00468123
ENSMUSG00000037972	Snn	stannin	-1.072	9.90408e-08
ENSMUSG00000035062	Zc4h2	zinc finger, C4H2 domain containing	-1.07218	0.0124409
ENSMUSG00000033282	Rpgrip1l	Rpgrip1-like	-1.07328	0.0156298
ENSMUSG00000039735	Fnbp1l	formin binding protein 1-like	-1.0762	0.008907
ENSMUSG00000030096	Slc6a6	solute carrier family 6 (neurotransmitter transporter, taurine), member 6	-1.07622	0.00853298
ENSMUSG00000021514	Zfp369	zinc finger protein 369	-1.07751	0.000998359
ENSMUSG00000034252	Senp6	SUMO/sentrin specific peptidase 6	-1.07871	0.000279281
ENSMUSG00000032487	Ptgs2	prostaglandin-endoperoxide synthase 2	-1.0823	0.0413941
ENSMUSG00000026930	Gpsm1	G-protein signalling modulator 1 (AGS3-like, C. elegans)	-1.08648	2.10251e-06
ENSMUSG00000025743	Sdc3	syndecan 3	-1.08686	0.000672582
ENSMUSG00000044770	Scml4	Scm polycomb group protein like 4	-1.08875	0.0288829
ENSMUSG00000041058	Wwp1	WW domain containing E3 ubiquitin protein ligase 1	-1.09211	3.13707e-06
ENSMUSG00000109005	ENSMUSG00000109005	NA	-1.09227	0.0197594
ENSMUSG00000022884	Eif4a2	eukaryotic translation initiation factor 4A2	-1.09232	0.00716728
ENSMUSG00000035274	Tpbg	trophoblast glycoprotein	-1.09258	0.00157811
ENSMUSG00000024501	Dpysl3	dihydropyrimidinase-like 3	-1.09329	2.19085e-06
ENSMUSG00000019779	Frk	fyn-related kinase	-1.09377	9.96275e-05
ENSMUSG00000097290	1300002E11Rik	RIKEN cDNA 1300002E11 gene	-1.09465	0.0350337
ENSMUSG00000035268	Pkig	protein kinase inhibitor, gamma	-1.09664	0.000291375
ENSMUSG00000071180	Smim15	small integral membrane protein 15	-1.09924	2.22675e-13
ENSMUSG00000081058	H3c15	H3 clustered histone 15	-1.10044	0.0455184
ENSMUSG00000032024	Clmp	CXADR-like membrane protein	-1.10122	0.00123158
ENSMUSG00000008318	Relt	RELT tumor necrosis factor receptor	-1.10512	0.00125992
ENSMUSG00000001802	Lrp3	low density lipoprotein receptor-related protein 3	-1.1059	0.0404526
ENSMUSG00000104973	ENSMUSG00000104973	NA	-1.10609	0.0431388
ENSMUSG00000025856	Pdgfa	platelet derived growth factor, alpha	-1.10812	3.15156e-08
ENSMUSG00000039361	Picalm	phosphatidylinositol binding clathrin assembly protein	-1.10861	0.00024657
ENSMUSG00000091264	Smim13	small integral membrane protein 13	-1.11038	0.000350878
ENSMUSG00000023087	Noct	nocturnin	-1.11733	0.00628404
ENSMUSG00000027115	Kif18a	kinesin family member 18A	-1.11846	0.0340735
ENSMUSG00000016262	Sertad4	SERTA domain containing 4	-1.1191	2.37586e-05
ENSMUSG00000025083	Afap1l2	actin filament associated protein 1-like 2	-1.11985	0.00223504
ENSMUSG00000025993	Slc40a1	solute carrier family 40 (iron-regulated transporter), member 1	-1.12129	0.0144384
ENSMUSG00000040430	Pitpnc1	phosphatidylinositol transfer protein, cytoplasmic 1	-1.12766	0.000136918
ENSMUSG00000031290	Lrch2	leucine-rich repeats and calponin homology (CH) domain containing 2	-1.12787	0.0146706
ENSMUSG00000045312	Lhfpl2	lipoma HMGIC fusion partner-like 2	-1.12825	7.15575e-05
ENSMUSG00000044749	Abca6	ATP-binding cassette, sub-family A (ABC1), member 6	-1.12963	0.0363197
ENSMUSG00000054453	Sytl5	synaptotagmin-like 5	-1.13007	0.000637995
ENSMUSG00000059412	Fxyd2	FXYD domain-containing ion transport regulator 2	-1.13172	0.04428
ENSMUSG00000041324	Inhba	inhibin beta-A	-1.13181	5.97666e-06
ENSMUSG00000026556	Vangl2	VANGL planar cell polarity 2	-1.13719	0.0151916
ENSMUSG00000033439	Trmt13	tRNA methyltransferase 13	-1.13766	0.00298833
ENSMUSG00000021643	Serf1	small EDRK-rich factor 1	-1.14488	0.0417831
ENSMUSG00000041180	Hectd2	HECT domain E3 ubiquitin protein ligase 2	-1.14511	0.000253558
ENSMUSG00000034255	Arhgap27	Rho GTPase activating protein 27	-1.14762	0.00176658
ENSMUSG00000109429	ENSMUSG00000109429	NA	-1.15215	0.0224548
ENSMUSG00000038903	Ccdc68	coiled-coil domain containing 68	-1.15534	0.00805739
ENSMUSG00000005611	Irag1	inositol 1,4,5-triphosphate receptor associated 1	-1.1593	1.22652e-06
ENSMUSG00000041731	Pgm5	phosphoglucomutase 5	-1.15967	0.0243161
ENSMUSG00000030255	Sspn	sarcospan	-1.16105	0.000832672
ENSMUSG00000103313	ENSMUSG00000103313	NA	-1.16187	0.0212995
ENSMUSG00000097113	Gm19705	predicted gene, 19705	-1.16397	0.0014068
ENSMUSG00000033788	Dysf	dysferlin	-1.1643	0.00929732
ENSMUSG00000029804	Herc3	hect domain and RLD 3	-1.1643	3.62752e-05
ENSMUSG00000102950	ENSMUSG00000102950	NA	-1.16448	0.00581369
ENSMUSG00000027111	Itga6	integrin alpha 6	-1.16534	0.000117629
ENSMUSG00000025092	Hspa12a	heat shock protein 12A	-1.17133	1.64208e-05
ENSMUSG00000039103	Nexn	nexilin	-1.17258	0.00480935
ENSMUSG00000026156	B3gat2	beta-1,3-glucuronyltransferase 2 (glucuronosyltransferase S)	-1.17273	0.0321249
ENSMUSG00000047037	Nipa1	non imprinted in Prader-Willi/Angelman syndrome 1 homolog (human)	-1.17542	0.00524746
ENSMUSG00000030772	Dkk3	dickkopf WNT signaling pathway inhibitor 3	-1.17609	8.20302e-06
ENSMUSG00000025666	Tmem47	transmembrane protein 47	-1.17677	3.21125e-08
ENSMUSG00000015882	Lcorl	ligand dependent nuclear receptor corepressor-like	-1.18047	0.00285801
ENSMUSG00000004661	Arid3b	AT rich interactive domain 3B (BRIGHT-like)	-1.18198	0.0168787
ENSMUSG00000035390	Brsk1	BR serine/threonine kinase 1	-1.18203	0.0190665
ENSMUSG00000049420	Tmem200a	transmembrane protein 200A	-1.18225	0.0103512
ENSMUSG00000022265	Ank	progressive ankylosis	-1.18437	0.000283204
ENSMUSG00000046230	Vps13a	vacuolar protein sorting 13A	-1.18683	0.0254465
ENSMUSG00000022272	Myo10	myosin X	-1.18732	1.69824e-10
ENSMUSG00000020044	Timp3	tissue inhibitor of metalloproteinase 3	-1.1875	0.0448539
ENSMUSG00000055150	Zfp78	zinc finger protein 78	-1.18833	0.039087
ENSMUSG00000020251	Glt8d2	glycosyltransferase 8 domain containing 2	-1.18977	0.0166469
ENSMUSG00000043673	Kcns3	potassium voltage-gated channel, delayed-rectifier, subfamily S, member 3	-1.19908	0.0127465
ENSMUSG00000035873	Pawr	PRKC, apoptosis, WT1, regulator	-1.19912	0.00079871
ENSMUSG00000050397	Foxl2	forkhead box L2	-1.20055	0.00342182
ENSMUSG00000042680	Garem1	GRB2 associated regulator of MAPK1 subtype 1	-1.20067	0.000101667
ENSMUSG00000053338	Tarm1	T cell-interacting, activating receptor on myeloid cells 1	-1.20235	0.00516845
ENSMUSG00000047557	Lxn	latexin	-1.20746	1.94009e-06
ENSMUSG00000060402	Chst8	carbohydrate sulfotransferase 8	-1.20881	0.0213417
ENSMUSG00000036273	Lrrk2	leucine-rich repeat kinase 2	-1.20909	1.22529e-06
ENSMUSG00000032387	Rbpms2	RNA binding protein with multiple splicing 2	-1.20934	4.56792e-05
ENSMUSG00000022332	Khdrbs3	KH domain containing, RNA binding, signal transduction associated 3	-1.21152	0.000350307
ENSMUSG00000023232	Serinc2	serine incorporator 2	-1.2124	0.000440297
ENSMUSG00000051375	Pcdh1	protocadherin 1	-1.21508	0.0141931
ENSMUSG00000006345	Ggt1	gamma-glutamyltransferase 1	-1.21605	0.0466818
ENSMUSG00000032846	Zswim6	zinc finger SWIM-type containing 6	-1.22163	4.60617e-12
ENSMUSG00000078952	Lncenc1	long non-coding RNA, embryonic stem cells expressed 1	-1.22193	0.0277708
ENSMUSG00000020646	Mboat2	membrane bound O-acyltransferase domain containing 2	-1.22209	3.58898e-06
ENSMUSG00000033060	Lmo7	LIM domain only 7	-1.22615	0.0447146
ENSMUSG00000037697	Ddhd1	DDHD domain containing 1	-1.23302	1.78779e-05
ENSMUSG00000036206	Sh3bp4	SH3-domain binding protein 4	-1.2407	7.39296e-05
ENSMUSG00000023809	Rps6ka2	ribosomal protein S6 kinase, polypeptide 2	-1.24645	8.11787e-05
ENSMUSG00000028179	Cth	cystathionase (cystathionine gamma-lyase)	-1.24919	0.000573469
ENSMUSG00000038717	Atp5l	ATP synthase, H+ transporting, mitochondrial F0 complex, subunit G	-1.25052	0.0200658
ENSMUSG00000024431	Nr3c1	nuclear receptor subfamily 3, group C, member 1	-1.25241	8.98076e-07
ENSMUSG00000031665	Sall1	spalt like transcription factor 1	-1.25485	1.42905e-05
ENSMUSG00000097697	4833412C05Rik	RIKEN cDNA 4833412C05 gene	-1.26009	0.00357888
ENSMUSG00000024269	Tpgs2	tubulin polyglutamylase complex subunit 2	-1.26028	5.20092e-05
ENSMUSG00000031239	Itm2a	integral membrane protein 2A	-1.2612	0.00181973
ENSMUSG00000010307	Tmem86a	transmembrane protein 86A	-1.26175	1.64485e-06
ENSMUSG00000021508	Cxcl14	chemokine (C-X-C motif) ligand 14	-1.26229	0.00307762
ENSMUSG00000076432	Ywhaq	tyrosine 3-monooxygenase/tryptophan 5-monooxygenase activation protein theta	-1.26272	0.00014684
ENSMUSG00000024805	Pcgf5	polycomb group ring finger 5	-1.26681	0.000126297
ENSMUSG00000058254	Tspan7	tetraspanin 7	-1.26714	9.73924e-15
ENSMUSG00000037490	Slc2a12	solute carrier family 2 (facilitated glucose transporter), member 12	-1.26731	0.00811053
ENSMUSG00000028226	Mmp16	matrix metallopeptidase 16	-1.27055	0.0110865
ENSMUSG00000004317	Clcn5	chloride channel, voltage-sensitive 5	-1.27266	4.64301e-11
ENSMUSG00000057842	Zfp595	zinc finger protein 595	-1.27559	0.00793252
ENSMUSG00000090386	Mir99ahg	Mir99a and Mirlet7c-1 host gene (non-protein coding)	-1.2815	0.0110521
ENSMUSG00000113196	ENSMUSG00000113196	NA	-1.28379	0.0341947
ENSMUSG00000016382	Pls3	plastin 3 (T-isoform)	-1.28442	4.76194e-09
ENSMUSG00000022040	Ephx2	epoxide hydrolase 2, cytoplasmic	-1.28543	2.85715e-06
ENSMUSG00000002617	Zfp40	zinc finger protein 40	-1.28636	0.0116814
ENSMUSG00000051124	Gimap9	GTPase, IMAP family member 9	-1.28771	0.00805739
ENSMUSG00000028773	Fabp3	fatty acid binding protein 3, muscle and heart	-1.2889	0.000384348
ENSMUSG00000070604	Vsig10l	V-set and immunoglobulin domain containing 10 like	-1.28922	0.00224507
ENSMUSG00000097072	Foxl2os	forkhead box L2, opposite strand	-1.29035	0.000477741
ENSMUSG00000021835	Bmp4	bone morphogenetic protein 4	-1.29137	0.00176537
ENSMUSG00000097745	AI115009	expressed sequence AI115009	-1.29159	0.0425571
ENSMUSG00000028005	Gucy1b1	guanylate cyclase 1, soluble, beta 1	-1.29301	0.0079583
ENSMUSG00000000126	Wnt9a	wingless-type MMTV integration site family, member 9A	-1.29428	0.000553131
ENSMUSG00000028031	Dkk2	dickkopf WNT signaling pathway inhibitor 2	-1.30169	0.0160028
ENSMUSG00000024766	Lipo3	lipase, member O3	-1.30197	0.00274357
ENSMUSG00000021994	Wnt5a	wingless-type MMTV integration site family, member 5A	-1.30241	7.95621e-08
ENSMUSG00000019699	Akt3	thymoma viral proto-oncogene 3	-1.30733	5.38219e-07
ENSMUSG00000027858	Tspan2	tetraspanin 2	-1.30754	0.00017683
ENSMUSG00000091387	Gcnt4	glucosaminyl (N-acetyl) transferase 4, core 2 (beta-1,6-N-acetylglucosaminyltransferase)	-1.30757	0.00419946
ENSMUSG00000044167	Foxo1	forkhead box O1	-1.30817	4.02184e-08
ENSMUSG00000037211	Spry1	sprouty RTK signaling antagonist 1	-1.31289	2.31872e-05
ENSMUSG00000027574	Nkain4	Na+/K+ transporting ATPase interacting 4	-1.32075	0.0305788
ENSMUSG00000024063	Lbh	limb-bud and heart	-1.32468	3.98153e-07
ENSMUSG00000074480	Mex3a	mex3 RNA binding family member A	-1.32919	0.0018175
ENSMUSG00000061751	Kalrn	kalirin, RhoGEF kinase	-1.3352	6.48766e-11
ENSMUSG00000046879	Irgm1	immunity-related GTPase family M member 1	-1.33525	2.18324e-08
ENSMUSG00000021390	Ogn	osteoglycin	-1.33541	0.00287867
ENSMUSG00000057894	Zfp329	zinc finger protein 329	-1.3357	0.00108304
ENSMUSG00000056019	Zfp709	zinc finger protein 709	-1.33627	0.0329326
ENSMUSG00000043542	Zc2hc1a	zinc finger, C2HC-type containing 1A	-1.33912	9.71374e-08
ENSMUSG00000061086	Myl4	myosin, light polypeptide 4	-1.33943	0.0136348
ENSMUSG00000020205	Phlda1	pleckstrin homology like domain, family A, member 1	-1.3403	0.00029648
ENSMUSG00000047146	Tet1	tet methylcytosine dioxygenase 1	-1.34133	0.00104697
ENSMUSG00000070639	Lrrc8b	leucine rich repeat containing 8 family, member B	-1.34305	1.57656e-05
ENSMUSG00000090394	4930523C07Rik	RIKEN cDNA 4930523C07 gene	-1.34774	7.31202e-06
ENSMUSG00000027797	Dclk1	doublecortin-like kinase 1	-1.34872	5.75809e-07
ENSMUSG00000022887	Masp1	mannan-binding lectin serine peptidase 1	-1.355	0.00135355
ENSMUSG00000038319	Kcnh2	potassium voltage-gated channel, subfamily H (eag-related), member 2	-1.35636	0.0102488
ENSMUSG00000034161	Scx	scleraxis	-1.35729	0.0395122
ENSMUSG00000041075	Fzd7	frizzled class receptor 7	-1.35812	0.000917123
ENSMUSG00000042155	Klhl23	kelch-like 23	-1.36051	0.0116814
ENSMUSG00000060487	Samd5	sterile alpha motif domain containing 5	-1.36519	0.0226369
ENSMUSG00000023913	Pla2g7	phospholipase A2, group VII (platelet-activating factor acetylhydrolase, plasma)	-1.36663	0.0407672
ENSMUSG00000039166	Akap7	A kinase (PRKA) anchor protein 7	-1.36827	0.0235623
ENSMUSG00000020900	Myh10	myosin, heavy polypeptide 10, non-muscle	-1.3688	3.23206e-09
ENSMUSG00000002012	Pnck	pregnancy upregulated non-ubiquitously expressed CaM kinase	-1.37226	0.000688557
ENSMUSG00000041417	Pik3r1	phosphoinositide-3-kinase regulatory subunit 1	-1.37233	3.48916e-08
ENSMUSG00000039391	Ccdc81	coiled-coil domain containing 81	-1.37417	1.24636e-05
ENSMUSG00000059602	Syn3	synapsin III	-1.37719	0.0127465
ENSMUSG00000029212	Gabrb1	gamma-aminobutyric acid (GABA) A receptor, subunit beta 1	-1.37902	0.000908542
ENSMUSG00000037254	Itih2	inter-alpha trypsin inhibitor, heavy chain 2	-1.3812	0.000109155
ENSMUSG00000036188	Ankmy2	ankyrin repeat and MYND domain containing 2	-1.38265	0.0029893
ENSMUSG00000109498	ENSMUSG00000109498	NA	-1.38308	0.0342176
ENSMUSG00000054728	Phactr1	phosphatase and actin regulator 1	-1.3833	0.000349827
ENSMUSG00000019792	Trmt11	tRNA methyltransferase 11	-1.38384	0.00524746
ENSMUSG00000050666	Vstm4	V-set and transmembrane domain containing 4	-1.38514	0.0350415
ENSMUSG00000036617	Etl4	enhancer trap locus 4	-1.39668	1.19376e-09
ENSMUSG00000034639	Setmar	SET domain without mariner transposase fusion	-1.39684	0.0025266
ENSMUSG00000027737	Slc7a11	solute carrier family 7 (cationic amino acid transporter, y+ system), member 11	-1.39864	0.0271458
ENSMUSG00000060579	Fhit	fragile histidine triad gene	-1.40329	0.0187202
ENSMUSG00000041649	Klf8	Kruppel-like factor 8	-1.40375	0.0409009
ENSMUSG00000030254	Rad18	RAD18 E3 ubiquitin protein ligase	-1.4072	1.22529e-06
ENSMUSG00000027239	Mdk	midkine	-1.414	0.00366277
ENSMUSG00000056367	Actr3b	ARP3 actin-related protein 3B	-1.41598	0.0222628
ENSMUSG00000029121	Crmp1	collapsin response mediator protein 1	-1.41746	0.000805401
ENSMUSG00000030409	Dmpk	dystrophia myotonica-protein kinase	-1.41865	6.38293e-07
ENSMUSG00000080717	B230307C23Rik	RIKEN cDNA B230307C23 gene	-1.41987	2.30746e-05
ENSMUSG00000026729	4930562F07Rik	RIKEN cDNA 4930562F07 gene	-1.42361	0.0482508
ENSMUSG00000000223	Drp2	dystrophin related protein 2	-1.42503	0.00358715
ENSMUSG00000022995	Enah	ENAH actin regulator	-1.42702	1.07705e-08
ENSMUSG00000003948	Mmd	monocyte to macrophage differentiation-associated	-1.42801	0.000271347
ENSMUSG00000026637	Traf5	TNF receptor-associated factor 5	-1.43313	1.20484e-05
ENSMUSG00000025969	Nrp2	neuropilin 2	-1.43371	0.00355582
ENSMUSG00000029370	Rassf6	Ras association (RalGDS/AF-6) domain family member 6	-1.43415	0.0383586
ENSMUSG00000085334	ENSMUSG00000085334	NA	-1.43527	0.000170115
ENSMUSG00000044149	Nkrf	NF-kappaB repressing factor	-1.4421	0.0185132
ENSMUSG00000054855	Rnd1	Rho family GTPase 1	-1.4429	0.00580922
ENSMUSG00000030468	Siglecg	sialic acid binding Ig-like lectin G	-1.44502	7.78754e-09
ENSMUSG00000091474	ENSMUSG00000091474	NA	-1.44519	0.00429761
ENSMUSG00000054619	Mettl7a1	methyltransferase like 7A1	-1.45174	0.039033
ENSMUSG00000033420	Antxr1	anthrax toxin receptor 1	-1.45637	1.21535e-08
ENSMUSG00000027833	Shox2	short stature homeobox 2	-1.45683	0.00470338
ENSMUSG00000028347	Tmeff1	transmembrane protein with EGF-like and two follistatin-like domains 1	-1.45726	4.14093e-08
ENSMUSG00000048965	Mrgpre	MAS-related GPR, member E	-1.45792	0.0423158
ENSMUSG00000063415	Cyp26b1	cytochrome P450, family 26, subfamily b, polypeptide 1	-1.46298	0.00338535
ENSMUSG00000050931	Sgms2	sphingomyelin synthase 2	-1.46536	1.12755e-06
ENSMUSG00000031712	Il15	interleukin 15	-1.46647	2.18335e-06
ENSMUSG00000035711	Dok3	docking protein 3	-1.46863	0.0360661
ENSMUSG00000020682	Mmp28	matrix metallopeptidase 28 (epilysin)	-1.47582	0.0349566
ENSMUSG00000087535	ENSMUSG00000087535	NA	-1.47878	0.0009715
ENSMUSG00000040118	Cacna2d1	calcium channel, voltage-dependent, alpha2/delta subunit 1	-1.48242	2.17901e-11
ENSMUSG00000032841	Prr5l	proline rich 5 like	-1.49379	1.79414e-06
ENSMUSG00000111825	Gm10646	predicted gene 10646	-1.49544	0.0329465
ENSMUSG00000086834	ENSMUSG00000086834	NA	-1.49591	0.00153885
ENSMUSG00000001270	Ckb	creatine kinase, brain	-1.50067	1.91267e-07
ENSMUSG00000054263	Lifr	LIF receptor alpha	-1.50379	0.00180342
ENSMUSG00000036452	Arhgap26	Rho GTPase activating protein 26	-1.50464	0.0111781
ENSMUSG00000039943	Plcb4	phospholipase C, beta 4	-1.50731	0.000664329
ENSMUSG00000025746	Il6	interleukin 6	-1.51142	0.0277708
ENSMUSG00000090084	Srpx	sushi-repeat-containing protein	-1.51204	0.00104067
ENSMUSG00000043153	Crppa	CDP-L-ribitol pyrophosphorylase A	-1.51215	0.00581369
ENSMUSG00000025931	Paqr8	progestin and adipoQ receptor family member VIII	-1.51283	8.95368e-05
ENSMUSG00000025478	Dpysl4	dihydropyrimidinase-like 4	-1.51731	0.00702936
ENSMUSG00000061535	C1qtnf7	C1q and tumor necrosis factor related protein 7	-1.5175	0.028879
ENSMUSG00000025940	Tmem70	transmembrane protein 70	-1.51834	9.64843e-10
ENSMUSG00000002324	Rec8	REC8 meiotic recombination protein	-1.51841	0.0104587
ENSMUSG00000038984	Tspyl5	testis-specific protein, Y-encoded-like 5	-1.5192	0.00293125
ENSMUSG00000027188	Pamr1	peptidase domain containing associated with muscle regeneration 1	-1.51921	0.0457626
ENSMUSG00000051242	Pcdhb9	protocadherin beta 9	-1.52075	0.010264
ENSMUSG00000029153	Ociad2	OCIA domain containing 2	-1.52244	0.00232488
ENSMUSG00000023031	Cela1	chymotrypsin-like elastase family, member 1	-1.52598	7.05557e-06
ENSMUSG00000052783	Grk4	G protein-coupled receptor kinase 4	-1.53002	0.0149354
ENSMUSG00000038777	Sema6c	sema domain, transmembrane domain (TM), and cytoplasmic domain, (semaphorin) 6C	-1.53004	0.0104379
ENSMUSG00000020032	Nuak1	NUAK family, SNF1-like kinase, 1	-1.53133	3.4398e-08
ENSMUSG00000017737	Mmp9	matrix metallopeptidase 9	-1.53352	0.0219237
ENSMUSG00000075224	Lrrc55	leucine rich repeat containing 55	-1.53531	2.50206e-05
ENSMUSG00000028995	Fam126a	family with sequence similarity 126, member A	-1.53874	3.53042e-12
ENSMUSG00000037892	Pcdh18	protocadherin 18	-1.54085	0.00101206
ENSMUSG00000090053	Pakap	paralemmin A kinase anchor protein	-1.543	0.0256715
ENSMUSG00000022358	Fbxo32	F-box protein 32	-1.54782	0.00947035
ENSMUSG00000019528	Gyg	glycogenin	-1.55113	2.67924e-10
ENSMUSG00000041592	Sdk2	sidekick cell adhesion molecule 2	-1.5539	0.00805739
ENSMUSG00000033578	Tmem35a	transmembrane protein 35A	-1.55679	0.0157077
ENSMUSG00000052316	Lrrc15	leucine rich repeat containing 15	-1.5652	0.00567748
ENSMUSG00000048895	Cdk5r1	cyclin-dependent kinase 5, regulatory subunit 1 (p35)	-1.56816	5.41894e-06
ENSMUSG00000031428	Zcchc18	zinc finger, CCHC domain containing 18	-1.56848	0.036868
ENSMUSG00000031538	Plat	plasminogen activator, tissue	-1.5709	0.00707529
ENSMUSG00000003411	Rab3b	RAB3B, member RAS oncogene family	-1.57331	0.00664684
ENSMUSG00000028076	Cd1d1	CD1d1 antigen	-1.57737	0.000129167
ENSMUSG00000032172	Olfm2	olfactomedin 2	-1.57766	0.0125575
ENSMUSG00000042961	Egflam	EGF-like, fibronectin type III and laminin G domains	-1.57844	6.01939e-05
ENSMUSG00000039058	Ak5	adenylate kinase 5	-1.58015	6.38629e-12
ENSMUSG00000022525	Plaat1	phospholipase A and acyltransferase 1	-1.58051	0.0260345
ENSMUSG00000031616	Ednra	endothelin receptor type A	-1.582	0.0107114
ENSMUSG00000001663	Gstt1	glutathione S-transferase, theta 1	-1.58632	0.0036529
ENSMUSG00000028364	Tnc	tenascin C	-1.58904	0.00126835
ENSMUSG00000040543	Pitpnm3	PITPNM family member 3	-1.59429	0.0367819
ENSMUSG00000031647	Mfap3l	microfibrillar-associated protein 3-like	-1.59668	2.30109e-05
ENSMUSG00000087203	Gm13986	predicted gene 13986	-1.59909	2.67201e-06
ENSMUSG00000018417	Myo1b	myosin IB	-1.60163	1.13951e-06
ENSMUSG00000026110	Mgat4a	mannoside acetylglucosaminyltransferase 4, isoenzyme A	-1.60662	0.000197226
ENSMUSG00000035407	Kank4	KN motif and ankyrin repeat domains 4	-1.60839	0.00755925
ENSMUSG00000021028	Mbip	MAP3K12 binding inhibitory protein 1	-1.6085	0.000219424
ENSMUSG00000021573	Tppp	tubulin polymerization promoting protein	-1.61465	0.00579721
ENSMUSG00000041886	Macc1	metastasis associated in colon cancer 1	-1.61768	0.00605155
ENSMUSG00000062785	Kcnc3	potassium voltage gated channel, Shaw-related subfamily, member 3	-1.62524	0.00952882
ENSMUSG00000039628	Hs3st6	heparan sulfate (glucosamine) 3-O-sulfotransferase 6	-1.62636	0.0278777
ENSMUSG00000087626	Gm15050	predicted gene 15050	-1.63025	0.022989
ENSMUSG00000060427	Zfp868	zinc finger protein 868	-1.63605	0.00253845
ENSMUSG00000087231	E230016M11Rik	RIKEN cDNA E230016M11 gene	-1.63625	0.0187806
ENSMUSG00000053192	Mllt11	myeloid/lymphoid or mixed-lineage leukemia; translocated to, 11	-1.6395	2.25902e-10
ENSMUSG00000047747	Rnf150	ring finger protein 150	-1.64012	0.00017683
ENSMUSG00000031200	Mtcp1	mature T cell proliferation 1	-1.64637	0.00412958
ENSMUSG00000040270	Bach2	BTB and CNC homology, basic leucine zipper transcription factor 2	-1.6481	0.0136962
ENSMUSG00000057914	Cacnb2	calcium channel, voltage-dependent, beta 2 subunit	-1.64852	5.67123e-05
ENSMUSG00000035373	Ccl7	chemokine (C-C motif) ligand 7	-1.649	0.00223735
ENSMUSG00000048216	Gpr85	G protein-coupled receptor 85	-1.64955	0.00164563
ENSMUSG00000045092	S1pr1	sphingosine-1-phosphate receptor 1	-1.65126	1.91331e-09
ENSMUSG00000066113	Adamtsl1	ADAMTS-like 1	-1.65658	4.02744e-05
ENSMUSG00000087142	ENSMUSG00000087142	NA	-1.66074	0.000185077
ENSMUSG00000089901	ENSMUSG00000089901	NA	-1.66462	0.0157482
ENSMUSG00000039115	Itga9	integrin alpha 9	-1.67431	1.22652e-06
ENSMUSG00000105643	ENSMUSG00000105643	NA	-1.67555	0.0178321
ENSMUSG00000073821	ENSMUSG00000073821	NA	-1.67674	0.0135108
ENSMUSG00000061859	Patj	PATJ, crumbs cell polarity complex component	-1.68337	0.000189473
ENSMUSG00000040594	Ranbp17	RAN binding protein 17	-1.68363	0.0195508
ENSMUSG00000039239	Tgfb2	transforming growth factor, beta 2	-1.68383	7.30959e-15
ENSMUSG00000041773	Enc1	ectodermal-neural cortex 1	-1.69122	0.000153498
ENSMUSG00000056656	Apol8	apolipoprotein L 8	-1.69328	0.0435026
ENSMUSG00000071317	Bves	blood vessel epicardial substance	-1.6952	2.54406e-11
ENSMUSG00000087340	ENSMUSG00000087340	NA	-1.69533	0.00301778
ENSMUSG00000053930	Shisa6	shisa family member 6	-1.6955	0.0202236
ENSMUSG00000033022	Cdo1	cysteine dioxygenase 1, cytosolic	-1.69929	0.000733643
ENSMUSG00000030638	Sh3gl3	SH3-domain GRB2-like 3	-1.70001	1.16772e-07
ENSMUSG00000052848	C130026L21Rik	RIKEN cDNA C130026L21 gene	-1.70007	0.0151246
ENSMUSG00000024732	Ccdc86	coiled-coil domain containing 86	-1.70202	2.70567e-11
ENSMUSG00000075334	Rprm	reprimo, TP53 dependent G2 arrest mediator candidate	-1.71059	0.0124001
ENSMUSG00000004668	Abca13	ATP-binding cassette, sub-family A (ABC1), member 13	-1.71173	0.00952882
ENSMUSG00000019880	Rspo3	R-spondin 3	-1.72456	0.00275038
ENSMUSG00000025037	Maoa	monoamine oxidase A	-1.72556	1.24404e-07
ENSMUSG00000026826	Nr4a2	nuclear receptor subfamily 4, group A, member 2	-1.72721	0.00752218
ENSMUSG00000085913	ENSMUSG00000085913	NA	-1.73075	0.00126803
ENSMUSG00000040473	Cfap69	cilia and flagella associated protein 69	-1.74146	0.00504076
ENSMUSG00000049907	Rasl11b	RAS-like, family 11, member B	-1.7457	3.15536e-06
ENSMUSG00000046387	Pcdhb17	protocadherin beta 17	-1.75016	0.00114969
ENSMUSG00000032064	Dixdc1	DIX domain containing 1	-1.75789	2.48812e-06
ENSMUSG00000030729	Pgm2l1	phosphoglucomutase 2-like 1	-1.75813	4.24051e-06
ENSMUSG00000051043	Gprc5c	G protein-coupled receptor, family C, group 5, member C	-1.76109	0.000286239
ENSMUSG00000022105	Rb1	RB transcriptional corepressor 1	-1.76405	5.76956e-08
ENSMUSG00000021367	Edn1	endothelin 1	-1.77284	1.03765e-07
ENSMUSG00000003469	Phyhip	phytanoyl-CoA hydroxylase interacting protein	-1.77491	0.000401304
ENSMUSG00000026736	4930426L09Rik	RIKEN cDNA 4930426L09 gene	-1.77557	0.0161722
ENSMUSG00000006403	Adamts4	a disintegrin-like and metallopeptidase (reprolysin type) with thrombospondin type 1 motif, 4	-1.77649	0.0278862
ENSMUSG00000086775	ENSMUSG00000086775	NA	-1.78008	0.0260345
ENSMUSG00000031482	Slc25a15	solute carrier family 25 (mitochondrial carrier ornithine transporter), member 15	-1.78375	1.02772e-10
ENSMUSG00000070866	Zfp804a	zinc finger protein 804A	-1.78412	0.0273303
ENSMUSG00000097743	Gm16973	predicted gene, 16973	-1.78662	0.00577642
ENSMUSG00000106943	Dancr	differentiation antagonizing non-protein coding RNA	-1.79292	0.000170107
ENSMUSG00000073802	Cdkn2b	cyclin dependent kinase inhibitor 2B	-1.79362	0.000416062
ENSMUSG00000063727	Tnfrsf11b	tumor necrosis factor receptor superfamily, member 11b (osteoprotegerin)	-1.79611	1.67779e-05
ENSMUSG00000046269	Usp27x	ubiquitin specific peptidase 27, X chromosome	-1.79898	0.0347564
ENSMUSG00000029563	Foxp2	forkhead box P2	-1.80325	0.0133812
ENSMUSG00000021732	Fgf10	fibroblast growth factor 10	-1.80775	0.000152175
ENSMUSG00000027894	Slc6a17	solute carrier family 6 (neurotransmitter transporter), member 17	-1.809	0.00166698
ENSMUSG00000116656	ENSMUSG00000116656	NA	-1.81536	0.000358854
ENSMUSG00000026447	Pik3c2b	phosphatidylinositol-4-phosphate 3-kinase catalytic subunit type 2 beta	-1.81901	0.0491527
ENSMUSG00000050069	Grem2	gremlin 2, DAN family BMP antagonist	-1.81923	3.53544e-16
ENSMUSG00000028037	Ifi44	interferon-induced protein 44	-1.82067	0.0250103
ENSMUSG00000020102	Slc16a7	solute carrier family 16 (monocarboxylic acid transporters), member 7	-1.82382	6.38293e-07
ENSMUSG00000022489	Pde1b	phosphodiesterase 1B, Ca2+-calmodulin dependent	-1.82388	0.00109141
ENSMUSG00000051397	Tacstd2	tumor-associated calcium signal transducer 2	-1.82595	7.94925e-05
ENSMUSG00000026764	Kif5c	kinesin family member 5C	-1.83931	0.000389778
ENSMUSG00000055737	Ghr	growth hormone receptor	-1.84092	1.40232e-08
ENSMUSG00000073102	Drc1	dynein regulatory complex subunit 1	-1.84525	0.00752899
ENSMUSG00000102559	ENSMUSG00000102559	NA	-1.84669	0.0393734
ENSMUSG00000024076	Vit	vitrin	-1.84806	0.000776157
ENSMUSG00000047496	Rnf152	ring finger protein 152	-1.84899	0.00936911
ENSMUSG00000022824	Muc13	mucin 13, epithelial transmembrane	-1.85071	0.0300216
ENSMUSG00000116641	ENSMUSG00000116641	NA	-1.85159	0.00989774
ENSMUSG00000057329	Bcl2	B cell leukemia/lymphoma 2	-1.8537	4.51903e-18
ENSMUSG00000001349	Cnn1	calponin 1	-1.86042	1.00323e-05
ENSMUSG00000046159	Chrm3	cholinergic receptor, muscarinic 3, cardiac	-1.86408	0.000654148
ENSMUSG00000028351	Brinp1	bone morphogenic protein/retinoic acid inducible neural specific 1	-1.86703	0.0497376
ENSMUSG00000108218	ENSMUSG00000108218	NA	-1.8671	0.0117341
ENSMUSG00000033491	Prss35	protease, serine 35	-1.86954	0.0235535
ENSMUSG00000086932	ENSMUSG00000086932	NA	-1.86957	0.0342176
ENSMUSG00000021798	Ldb3	LIM domain binding 3	-1.87345	4.24051e-06
ENSMUSG00000020963	Tshr	thyroid stimulating hormone receptor	-1.87439	3.08742e-08
ENSMUSG00000056133	Unc93a2	unc-93 homolog A2	-1.87588	0.00327275
ENSMUSG00000047281	Sfn	stratifin	-1.87784	0.00542213
ENSMUSG00000031253	Srpx2	sushi-repeat-containing protein, X-linked 2	-1.87846	0.0015945
ENSMUSG00000031574	Star	steroidogenic acute regulatory protein	-1.88481	0.000194288
ENSMUSG00000075012	Fjx1	four jointed box 1	-1.88503	5.52921e-06
ENSMUSG00000061603	Akap6	A kinase (PRKA) anchor protein 6	-1.88561	0.00125643
ENSMUSG00000020990	Cdkl1	cyclin-dependent kinase-like 1 (CDC2-related kinase)	-1.88762	5.45301e-06
ENSMUSG00000038370	Pcp4l1	Purkinje cell protein 4-like 1	-1.90007	0.0113233
ENSMUSG00000021701	Plk2	polo like kinase 2	-1.90424	8.88121e-09
ENSMUSG00000044927	H1f10	H1.10 linker histone	-1.90945	0.0121643
ENSMUSG00000036093	Arl5a	ADP-ribosylation factor-like 5A	-1.9172	7.11727e-08
ENSMUSG00000072944	Nup62cl	nucleoporin 62 C-terminal like	-1.92273	2.83366e-05
ENSMUSG00000045498	Pcdhb3	protocadherin beta 3	-1.93179	0.00468352
ENSMUSG00000003545	Fosb	FBJ osteosarcoma oncogene B	-1.93582	0.00462069
ENSMUSG00000032911	Cspg4	chondroitin sulfate proteoglycan 4	-1.94337	0.000239696
ENSMUSG00000049122	Frmd3	FERM domain containing 3	-1.94408	0.00102297
ENSMUSG00000086447	ENSMUSG00000086447	NA	-1.94769	0.0212995
ENSMUSG00000116815	ENSMUSG00000116815	NA	-1.95608	0.0137258
ENSMUSG00000025780	Itih5	inter-alpha (globulin) inhibitor H5	-1.96382	0.00597192
ENSMUSG00000031994	Adamts8	a disintegrin-like and metallopeptidase (reprolysin type) with thrombospondin type 1 motif, 8	-1.96578	0.0469125
ENSMUSG00000043441	Gpr149	G protein-coupled receptor 149	-1.97152	0.0256416
ENSMUSG00000053062	Jam2	junction adhesion molecule 2	-1.97941	7.4454e-06
ENSMUSG00000027004	Frzb	frizzled-related protein	-1.98073	9.73098e-08
ENSMUSG00000115249	ENSMUSG00000115249	NA	-1.98198	0.0172048
ENSMUSG00000048960	Prex2	phosphatidylinositol-3,4,5-trisphosphate-dependent Rac exchange factor 2	-1.98772	1.25011e-06
ENSMUSG00000097493	ENSMUSG00000097493	NA	-1.99102	0.0220321
ENSMUSG00000010311	Optc	opticin	-1.99272	0.000866171
ENSMUSG00000075053	ENSMUSG00000075053	NA	-1.99558	0.00982014
ENSMUSG00000079737	Bfar	bifunctional apoptosis regulator	-1.99712	4.2203e-05
ENSMUSG00000022231	Sema5a	sema domain, seven thrombospondin repeats (type 1 and type 1-like), transmembrane domain (TM) and short cytoplasmic domain, (semaphorin) 5A	-2.01743	3.49027e-06
ENSMUSG00000071181	3830408C21Rik	RIKEN cDNA 3830408C21 gene	-2.01823	0.021584
ENSMUSG00000043313	Pcdhb19	protocadherin beta 19	-2.02862	0.00183458
ENSMUSG00000020601	Trib2	tribbles pseudokinase 2	-2.04083	4.20265e-14
ENSMUSG00000103009	ENSMUSG00000103009	NA	-2.04212	0.000349827
ENSMUSG00000097649	ENSMUSG00000097649	NA	-2.04247	0.00170036
ENSMUSG00000040447	Spns2	spinster homolog 2	-2.04664	4.59965e-11
ENSMUSG00000029669	Tspan12	tetraspanin 12	-2.05108	3.67063e-06
ENSMUSG00000117922	ENSMUSG00000117922	NA	-2.0527	0.0235788
ENSMUSG00000071984	Fndc1	fibronectin type III domain containing 1	-2.05789	0.000563238
ENSMUSG00000104052	ENSMUSG00000104052	NA	-2.05961	0.0415443
ENSMUSG00000086474	ENSMUSG00000086474	NA	-2.06119	0.00270682
ENSMUSG00000062794	Zfp599	zinc finger protein 599	-2.06402	0.00247621
ENSMUSG00000032135	Mcam	melanoma cell adhesion molecule	-2.07338	0.000173574
ENSMUSG00000105272	ENSMUSG00000105272	NA	-2.07718	0.00589132
ENSMUSG00000104822	ENSMUSG00000104822	NA	-2.08044	0.0387971
ENSMUSG00000029019	Nppb	natriuretic peptide type B	-2.08482	0.000401304
ENSMUSG00000048368	Omd	osteomodulin	-2.08665	0.00322206
ENSMUSG00000021684	Pde8b	phosphodiesterase 8B	-2.0897	1.28717e-05
ENSMUSG00000024087	Cyp1b1	cytochrome P450, family 1, subfamily b, polypeptide 1	-2.0981	0.0453018
ENSMUSG00000049929	Lpar4	lysophosphatidic acid receptor 4	-2.0988	4.44415e-07
ENSMUSG00000021342	Prl	prolactin	-2.10185	0.0121935
ENSMUSG00000114585	ENSMUSG00000114585	NA	-2.10719	0.0349527
ENSMUSG00000001870	Ltbp1	latent transforming growth factor beta binding protein 1	-2.10959	2.85808e-27
ENSMUSG00000042501	Cpa6	carboxypeptidase A6	-2.11075	0.00223735
ENSMUSG00000024736	Tmem132a	transmembrane protein 132A	-2.11291	5.54188e-10
ENSMUSG00000024803	Ankrd1	ankyrin repeat domain 1 (cardiac muscle)	-2.11754	1.53622e-05
ENSMUSG00000048186	Bend7	BEN domain containing 7	-2.12124	0.0107386
ENSMUSG00000044522	A730020M07Rik	RIKEN cDNA A730020M07 gene	-2.13055	0.000840633
ENSMUSG00000020901	Pik3r5	phosphoinositide-3-kinase regulatory subunit 5	-2.13509	0.000524116
ENSMUSG00000060988	Galnt13	polypeptide N-acetylgalactosaminyltransferase 13	-2.14712	2.92168e-08
ENSMUSG00000068617	Efcab1	EF-hand calcium binding domain 1	-2.14814	0.0177533
ENSMUSG00000046743	Fat4	FAT atypical cadherin 4	-2.15004	6.21843e-08
ENSMUSG00000027692	Tnik	TRAF2 and NCK interacting kinase	-2.1506	0.0030898
ENSMUSG00000031364	Grpr	gastrin releasing peptide receptor	-2.15151	0.000702704
ENSMUSG00000020684	Rasl10b	RAS-like, family 10, member B	-2.17208	0.0146247
ENSMUSG00000059173	Pde1a	phosphodiesterase 1A, calmodulin-dependent	-2.1866	4.17324e-06
ENSMUSG00000031596	Slc7a2	solute carrier family 7 (cationic amino acid transporter, y+ system), member 2	-2.18976	0.00269018
ENSMUSG00000084350	ENSMUSG00000084350	NA	-2.21057	0.0355139
ENSMUSG00000085399	Foxd2os	forkhead box D2, opposite strand	-2.21762	1.3161e-06
ENSMUSG00000074340	Ovgp1	oviductal glycoprotein 1	-2.2258	0.0212262
ENSMUSG00000085779	ENSMUSG00000085779	NA	-2.22655	0.0128964
ENSMUSG00000045231	BC106179	cDNA sequence BC106179	-2.22938	0.00456343
ENSMUSG00000050395	Tnfsf15	tumor necrosis factor (ligand) superfamily, member 15	-2.23598	0.000980287
ENSMUSG00000103885	ENSMUSG00000103885	NA	-2.23848	0.0330337
ENSMUSG00000082396	ENSMUSG00000082396	NA	-2.24452	0.0425687
ENSMUSG00000091754	Gm3636	predicted gene 3636	-2.24733	0.00505933
ENSMUSG00000113965	ENSMUSG00000113965	NA	-2.24759	0.000711986
ENSMUSG00000068748	Ptprz1	protein tyrosine phosphatase, receptor type Z, polypeptide 1	-2.2519	0.0379429
ENSMUSG00000009185	Ccl8	chemokine (C-C motif) ligand 8	-2.25348	0.0285403
[truncated: 152 more rows]
