# Supplementary material for: Fetal growth restriction and placental defects in obese mice are associated with impaired decidualisation: the role of increased leptin signalling modulators SOCS3 and PTPN2
Source: Cell Mol Life Sci. 2024 Aug 1;81(1):329. doi: 10.1007/s00018-024-05336-7 (PMC11335253; doi:10.1007/s00018-024-05336-7)
Supplement: Supplementary file 10 — Supplementary file10 (XLSX 147 kb) [file 18_2024_5336_MOESM10_ESM.xlsx]

## Sheet: List1
Supplementary file 4: Differently expressed genes (DEGs) for high-fat diet (HFD) D0-D4
Ensembl Gene ID	Gene symbol	Gene description	log2(Fold Change)	adjusted p-value
ENSMUSG00000022032	Scara5	scavenger receptor class A, member 5	8.66139	6.35786e-06
ENSMUSG00000031845	Bco1	beta-carotene oxygenase 1	8.43043	2.46383e-47
ENSMUSG00000066687	Zbtb16	zinc finger and BTB domain containing 16	7.24673	4.76867e-40
ENSMUSG00000018259	Prl8a2	prolactin family 8, subfamily a, member 2	7.00808	1.20332e-23
ENSMUSG00000031757	Mt4	metallothionein 4	6.89025	1.46802e-12
ENSMUSG00000031760	Mt3	metallothionein 3	6.79163	9.19804e-18
ENSMUSG00000075408	Smim41	small integral membrane protein 41	6.68101	9.60822e-06
ENSMUSG00000017922	Prl3c1	prolactin family 3, subfamily c, member 1	6.67264	3.85795e-06
ENSMUSG00000118356	ENSMUSG00000118356	NA	6.6707	6.71524e-05
ENSMUSG00000030669	Calca	calcitonin/calcitonin-related polypeptide, alpha	6.17944	9.60822e-06
ENSMUSG00000034810	Scn7a	sodium channel, voltage-gated, type VII, alpha	5.93404	8.66307e-17
ENSMUSG00000006642	Tcf23	transcription factor 23	5.90676	1.01116e-28
ENSMUSG00000029811	Aoc1	amine oxidase, copper-containing 1	5.85923	7.28061e-06
ENSMUSG00000055368	Slc6a2	solute carrier family 6 (neurotransmitter transporter, noradrenalin), member 2	5.3837	1.55723e-17
ENSMUSG00000046844	Vat1l	vesicle amine transport protein 1 like	5.37318	1.98125e-26
ENSMUSG00000021943	Gdf10	growth differentiation factor 10	5.28311	1.17863e-07
ENSMUSG00000027750	Postn	periostin, osteoblast specific factor	5.24767	1.01116e-28
ENSMUSG00000050074	Spink8	serine peptidase inhibitor, Kazal type 8	5.21514	4.83725e-25
ENSMUSG00000113737	ENSMUSG00000113737	NA	5.18065	2.93016e-06
ENSMUSG00000030041	M1ap	meiosis 1 associated protein	5.16613	1.26859e-17
ENSMUSG00000026691	Fmo3	flavin containing monooxygenase 3	5.04681	7.44855e-07
ENSMUSG00000034416	Pkd1l2	polycystic kidney disease 1 like 2	5.00871	2.70914e-07
ENSMUSG00000053963	Stum	mechanosensory transduction mediator	4.86282	0.00153517
ENSMUSG00000028989	Angptl7	angiopoietin-like 7	4.74088	6.30599e-09
ENSMUSG00000061322	Dnai1	dynein axonemal intermediate chain 1	4.66462	6.00204e-07
ENSMUSG00000019278	Dpep1	dipeptidase 1	4.62088	2.04092e-11
ENSMUSG00000024653	Scgb1a1	secretoglobin, family 1A, member 1 (uteroglobin)	4.53646	3.47051e-05
ENSMUSG00000075707	Dio3	deiodinase, iodothyronine type III	4.44455	1.2486e-08
ENSMUSG00000027452	Acss1	acyl-CoA synthetase short-chain family member 1	4.42039	8.5914e-08
ENSMUSG00000022583	Ly6f	lymphocyte antigen 6 complex, locus F	4.40295	1.42796e-09
ENSMUSG00000035948	Acss3	acyl-CoA synthetase short-chain family member 3	4.31656	0.00547528
ENSMUSG00000058153	Sez6l	seizure related 6 homolog like	4.30421	0.000218738
ENSMUSG00000016494	Cd34	CD34 antigen	4.28588	1.30831e-09
ENSMUSG00000001023	S100a5	S100 calcium binding protein A5	4.25957	5.76612e-05
ENSMUSG00000034936	Arl4d	ADP-ribosylation factor-like 4D	4.23065	1.80984e-25
ENSMUSG00000030905	Crym	crystallin, mu	4.16329	4.44032e-13
ENSMUSG00000026360	Rgs2	regulator of G-protein signaling 2	4.15978	2.43671e-09
ENSMUSG00000041449	ENSMUSG00000041449	NA	4.12673	1.75537e-07
ENSMUSG00000119926	Gm25047	predicted gene, 25047	4.08028	0.000385629
ENSMUSG00000031549	Ido2	indoleamine 2,3-dioxygenase 2	4.07855	1.72249e-11
ENSMUSG00000019102	Aldh3a1	aldehyde dehydrogenase family 3, subfamily A1	4.0737	0.000447572
ENSMUSG00000037664	Cdkn1c	cyclin-dependent kinase inhibitor 1C (P57)	4.07161	4.52183e-12
ENSMUSG00000047420	Fam180a	family with sequence similarity 180, member A	4.02216	8.09023e-07
ENSMUSG00000100053	Gm28154	predicted gene 28154	3.85867	0.000171686
ENSMUSG00000046899	Prl7a2	prolactin family 7, subfamily a, member 2	3.84755	0.000294077
ENSMUSG00000031906	Smpd3	sphingomyelin phosphodiesterase 3, neutral	3.80229	6.15558e-07
ENSMUSG00000039899	Fgl2	fibrinogen-like protein 2	3.79495	3.65299e-21
ENSMUSG00000047040	Prr15l	proline rich 15-like	3.78651	1.97752e-06
ENSMUSG00000030873	Scnn1b	sodium channel, nonvoltage-gated 1 beta	3.76705	3.35214e-07
ENSMUSG00000044468	Tent5c	terminal nucleotidyltransferase 5C	3.75027	2.67694e-78
ENSMUSG00000031762	Mt2	metallothionein 2	3.73879	5.49218e-10
ENSMUSG00000113581	Dio3os	deiodinase, iodothyronine type III, opposite strand	3.73658	0.000521793
ENSMUSG00000039903	Eva1c	eva-1 homolog C (C. elegans)	3.63545	0.000126694
ENSMUSG00000036800	Fam135b	family with sequence similarity 135, member B	3.62141	0.000356971
ENSMUSG00000066392	Nrxn3	neurexin III	3.61931	1.95233e-07
ENSMUSG00000031891	Hsd11b2	hydroxysteroid 11-beta dehydrogenase 2	3.54587	0.00197609
ENSMUSG00000079018	Ly6c1	lymphocyte antigen 6 complex, locus C1	3.5444	0.000142532
ENSMUSG00000030111	A2m	alpha-2-macroglobulin	3.53692	0.00041426
ENSMUSG00000111652	ENSMUSG00000111652	NA	3.52163	0.00194549
ENSMUSG00000079014	Serpina3i	serine (or cysteine) peptidase inhibitor, clade A, member 3I	3.49071	0.00114579
ENSMUSG00000050321	Neto1	neuropilin (NRP) and tolloid (TLL)-like 1	3.41604	0.00850535
ENSMUSG00000044258	Ctla2a	cytotoxic T lymphocyte-associated protein 2 alpha	3.38643	7.44098e-07
ENSMUSG00000000693	Loxl3	lysyl oxidase-like 3	3.38574	1.62752e-31
ENSMUSG00000004791	Pgf	placental growth factor	3.38209	2.59339e-12
ENSMUSG00000027500	Stmn2	stathmin-like 2	3.38071	3.85807e-12
ENSMUSG00000056222	Spock1	sparc/osteonectin, cwcv and kazal-like domains proteoglycan 1	3.37446	0.00429315
ENSMUSG00000046056	Sbsn	suprabasin	3.37083	5.72438e-19
ENSMUSG00000023484	Prph	peripherin	3.36154	9.55842e-06
ENSMUSG00000041020	Map7d2	MAP7 domain containing 2	3.34326	1.05573e-42
ENSMUSG00000022018	Rgcc	regulator of cell cycle	3.32118	9.90161e-09
ENSMUSG00000032735	Ablim3	actin binding LIM protein family, member 3	3.2694	2.64931e-13
ENSMUSG00000006342	Susd2	sushi domain containing 2	3.18533	5.52957e-10
ENSMUSG00000029272	Sult1e1	sulfotransferase family 1E, member 1	3.17254	0.0215675
ENSMUSG00000057751	Megf6	multiple EGF-like-domains 6	3.16572	1.42595e-09
ENSMUSG00000035305	Ror1	receptor tyrosine kinase-like orphan receptor 1	3.15955	1.64123e-05
ENSMUSG00000018339	Gpx3	glutathione peroxidase 3	3.1541	2.28734e-08
ENSMUSG00000067780	Pi15	peptidase inhibitor 15	3.14069	3.23616e-18
ENSMUSG00000097848	Gm807	predicted gene 807	3.13563	5.59419e-09
ENSMUSG00000031298	Adgrg2	adhesion G protein-coupled receptor G2	3.12113	5.89688e-13
ENSMUSG00000047330	Kcne4	potassium voltage-gated channel, Isk-related subfamily, gene 4	3.11181	1.77553e-05
ENSMUSG00000029321	Slc10a6	solute carrier family 10 (sodium/bile acid cotransporter family), member 6	3.09364	0.00050329
ENSMUSG00000031517	Gpm6a	glycoprotein m6a	3.09284	7.25292e-09
ENSMUSG00000004328	Hif3a	hypoxia inducible factor 3, alpha subunit	3.05936	1.84127e-11
ENSMUSG00000027832	Ptx3	pentraxin related gene	3.05252	4.86179e-06
ENSMUSG00000107041	ENSMUSG00000107041	NA	3.05027	0.00133654
ENSMUSG00000078308	ENSMUSG00000078308	NA	3.04978	2.11468e-07
ENSMUSG00000062542	Syt9	synaptotagmin IX	3.04095	2.40666e-07
ENSMUSG00000075602	Ly6a	lymphocyte antigen 6 complex, locus A	3.03557	0.000400384
ENSMUSG00000031551	Ido1	indoleamine 2,3-dioxygenase 1	3.03013	7.23286e-08
ENSMUSG00000041992	Rapgef5	Rap guanine nucleotide exchange factor (GEF) 5	2.9892	1.04025e-11
ENSMUSG00000043789	Vwce	von Willebrand factor C and EGF domains	2.93748	4.00374e-10
ENSMUSG00000021758	Ddx4	DEAD box helicase 4	2.92975	0.0288666
ENSMUSG00000021091	Serpina3n	serine (or cysteine) peptidase inhibitor, clade A, member 3N	2.90815	3.98757e-10
ENSMUSG00000025213	Kazald1	Kazal-type serine peptidase inhibitor domain 1	2.89643	6.90953e-11
ENSMUSG00000047767	Atg16l2	autophagy related 16-like 2 (S. cerevisiae)	2.87613	4.92267e-32
ENSMUSG00000031380	Vegfd	vascular endothelial growth factor D	2.84589	1.24029e-14
ENSMUSG00000029168	Dpysl5	dihydropyrimidinase-like 5	2.80337	0.000612604
ENSMUSG00000049892	Rasd1	RAS, dexamethasone-induced 1	2.76869	2.20238e-15
ENSMUSG00000098204	ENSMUSG00000098204	NA	2.76472	2.87349e-05
ENSMUSG00000031283	Chrdl1	chordin-like 1	2.76421	0.00637915
ENSMUSG00000028664	Ephb2	Eph receptor B2	2.75252	5.46453e-34
ENSMUSG00000028003	Lrat	lecithin-retinol acyltransferase (phosphatidylcholine-retinol-O-acyltransferase)	2.74073	0.00479672
ENSMUSG00000062515	Fabp4	fatty acid binding protein 4, adipocyte	2.73221	7.8208e-11
ENSMUSG00000046203	Sprr2g	small proline-rich protein 2G	2.71389	0.0303157
ENSMUSG00000031765	Mt1	metallothionein 1	2.71032	3.91588e-19
ENSMUSG00000032327	Stra6	stimulated by retinoic acid gene 6	2.70898	5.38577e-08
ENSMUSG00000020399	Havcr2	hepatitis A virus cellular receptor 2	2.70831	3.34495e-13
ENSMUSG00000074874	Ctla2b	cytotoxic T lymphocyte-associated protein 2 beta	2.70386	8.37138e-05
ENSMUSG00000024663	Rab3il1	RAB3A interacting protein (rabin3)-like 1	2.69153	1.37794e-05
ENSMUSG00000029664	Tfpi2	tissue factor pathway inhibitor 2	2.69068	4.42332e-11
ENSMUSG00000030324	Rho	rhodopsin	2.68488	0.000106051
ENSMUSG00000107152	ENSMUSG00000107152	NA	2.67136	0.0102163
ENSMUSG00000105229	ENSMUSG00000105229	NA	2.67006	0.00118925
ENSMUSG00000045392	Olfr1033	olfactory receptor 1033	2.66462	1.41738e-07
ENSMUSG00000079355	Ackr4	atypical chemokine receptor 4	2.63608	0.00730934
ENSMUSG00000040280	Ndufa4l2	Ndufa4, mitochondrial complex associated like 2	2.63321	0.021443
ENSMUSG00000054966	Lmntd1	lamin tail domain containing 1	2.61547	0.00324092
ENSMUSG00000058297	Spock2	sparc/osteonectin, cwcv and kazal-like domains proteoglycan 2	2.61275	2.81312e-08
ENSMUSG00000037747	Phyhipl	phytanoyl-CoA hydroxylase interacting protein-like	2.60241	6.65307e-05
ENSMUSG00000002944	Cd36	CD36 molecule	2.59914	0.0013552
ENSMUSG00000044548	Dact1	dishevelled-binding antagonist of beta-catenin 1	2.55731	0.000500825
ENSMUSG00000021087	Rtn1	reticulon 1	2.54384	1.77859e-07
ENSMUSG00000037847	Nmrk1	nicotinamide riboside kinase 1	2.53804	6.1762e-23
ENSMUSG00000021319	Sfrp4	secreted frizzled-related protein 4	2.53361	0.0010662
ENSMUSG00000015468	Notch4	notch 4	2.52395	1.42822e-19
ENSMUSG00000020598	Nrcam	neuronal cell adhesion molecule	2.5196	3.32259e-07
ENSMUSG00000038580	Sct	secretin	2.51235	2.76037e-07
ENSMUSG00000019846	Lama4	laminin, alpha 4	2.50069	5.42716e-11
ENSMUSG00000068600	Gml2	glycosylphosphatidylinositol anchored molecule like 2	2.49773	6.05456e-09
ENSMUSG00000000142	Axin2	axin 2	2.47417	1.49399e-05
ENSMUSG00000029778	Adcyap1r1	adenylate cyclase activating polypeptide 1 receptor 1	2.45472	7.49608e-16
ENSMUSG00000039701	Usp53	ubiquitin specific peptidase 53	2.44333	1.20918e-12
ENSMUSG00000053886	Sh2d4a	SH2 domain containing 4A	2.42955	0.00587272
ENSMUSG00000074354	Arhgap20os	Rho GTPase activating protein 20, opposite strand	2.42515	0.0372898
ENSMUSG00000107136	ENSMUSG00000107136	NA	2.42131	0.0137325
ENSMUSG00000056643	Chst13	carbohydrate sulfotransferase 13	2.42022	1.74764e-14
ENSMUSG00000047878	A4galt	alpha 1,4-galactosyltransferase	2.4156	1.28143e-05
ENSMUSG00000029838	Ptn	pleiotrophin	2.41509	0.000892022
ENSMUSG00000042115	Klhdc8a	kelch domain containing 8A	2.41469	1.59966e-14
ENSMUSG00000044033	Ccdc141	coiled-coil domain containing 141	2.40908	5.10048e-06
ENSMUSG00000021265	Slc25a29	solute carrier family 25 (mitochondrial carrier, palmitoylcarnitine transporter), member 29	2.40663	1.20497e-07
ENSMUSG00000046727	Cystm1	cysteine-rich transmembrane module containing 1	2.4001	6.1762e-23
ENSMUSG00000045545	Krt14	keratin 14	2.39906	0.000122944
ENSMUSG00000106386	ENSMUSG00000106386	NA	2.39888	0.0316709
ENSMUSG00000026303	Mlph	melanophilin	2.3856	5.1957e-12
ENSMUSG00000052572	Dlg2	discs large MAGUK scaffold protein 2	2.38228	3.08871e-18
ENSMUSG00000115120	ENSMUSG00000115120	NA	2.36166	0.0251973
ENSMUSG00000117294	ENSMUSG00000117294	NA	2.35882	0.0231247
ENSMUSG00000031780	Ccl17	chemokine (C-C motif) ligand 17	2.35882	0.0248804
ENSMUSG00000018001	Cyth3	cytohesin 3	2.35818	6.70183e-20
ENSMUSG00000085363	ENSMUSG00000085363	NA	2.34421	0.00395169
ENSMUSG00000032769	Trpa1	transient receptor potential cation channel, subfamily A, member 1	2.32833	0.0210181
ENSMUSG00000032925	Itgbl1	integrin, beta-like 1	2.32492	0.000692636
ENSMUSG00000008734	Gprc5b	G protein-coupled receptor, family C, group 5, member B	2.31323	3.49018e-13
ENSMUSG00000029287	Tgfbr3	transforming growth factor, beta receptor III	2.30718	5.58888e-14
ENSMUSG00000026073	Il1r2	interleukin 1 receptor, type II	2.30507	0.00065344
ENSMUSG00000069792	Wfdc17	WAP four-disulfide core domain 17	2.29807	0.000380256
ENSMUSG00000030889	Vwa3a	von Willebrand factor A domain containing 3A	2.29151	0.00133576
ENSMUSG00000034842	Art3	ADP-ribosyltransferase 3	2.28418	0.0178428
ENSMUSG00000044337	Ackr3	atypical chemokine receptor 3	2.28146	0.000176744
ENSMUSG00000108415	ENSMUSG00000108415	NA	2.27255	0.000353841
ENSMUSG00000021903	Galnt15	polypeptide N-acetylgalactosaminyltransferase 15	2.26974	0.0312782
ENSMUSG00000117084	ENSMUSG00000117084	NA	2.26878	0.0217163
ENSMUSG00000059049	Frem1	Fras1 related extracellular matrix protein 1	2.26447	7.83133e-07
ENSMUSG00000043110	Lrrn4	leucine rich repeat neuronal 4	2.26404	0.00547588
ENSMUSG00000074182	Znhit6	zinc finger, HIT type 6	2.25925	4.3584e-24
ENSMUSG00000054892	Txk	TXK tyrosine kinase	2.25052	0.00276981
ENSMUSG00000106859	ENSMUSG00000106859	NA	2.24489	0.00400916
ENSMUSG00000019899	Lama2	laminin, alpha 2	2.24032	9.19804e-18
ENSMUSG00000117764	ENSMUSG00000117764	NA	2.23205	0.0220868
ENSMUSG00000106671	ENSMUSG00000106671	NA	2.22712	0.021813
ENSMUSG00000034957	Cebpa	CCAAT/enhancer binding protein (C/EBP), alpha	2.2265	0.00063071
ENSMUSG00000074071	Fam169b	family with sequence similarity 169, member B	2.22352	0.0167233
ENSMUSG00000004655	Aqp1	aquaporin 1	2.21353	0.00151858
ENSMUSG00000024678	Ms4a4d	membrane-spanning 4-domains, subfamily A, member 4D	2.21301	1.37198e-07
ENSMUSG00000035184	Fam124a	family with sequence similarity 124, member A	2.21196	1.20317e-13
ENSMUSG00000054203	Ifi205	interferon activated gene 205	2.21079	0.00205108
ENSMUSG00000034009	Rxfp1	relaxin/insulin-like family peptide receptor 1	2.20813	0.00317816
ENSMUSG00000098708	ENSMUSG00000098708	NA	2.20439	1.30191e-05
ENSMUSG00000025347	Mettl7b	methyltransferase like 7B	2.20102	0.0334624
ENSMUSG00000106837	ENSMUSG00000106837	NA	2.19489	0.0166303
ENSMUSG00000036446	Lum	lumican	2.19002	9.68844e-08
ENSMUSG00000107271	ENSMUSG00000107271	NA	2.18618	0.0143513
ENSMUSG00000033960	Jcad	junctional cadherin 5 associated	2.18415	4.8213e-20
ENSMUSG00000030109	Slc6a12	solute carrier family 6 (neurotransmitter transporter, betaine/GABA), member 12	2.15525	1.71908e-07
ENSMUSG00000030553	Pgpep1l	pyroglutamyl-peptidase I-like	2.15247	0.0238713
ENSMUSG00000028339	Col15a1	collagen, type XV, alpha 1	2.14991	0.00135853
ENSMUSG00000102224	4930447F24Rik	RIKEN cDNA 4930447F24 gene	2.14242	0.0145791
ENSMUSG00000012428	Steap4	STEAP family member 4	2.13104	0.00148314
ENSMUSG00000071604	Fam189a2	family with sequence similarity 189, member A2	2.13062	0.0201894
ENSMUSG00000053199	Arhgap20	Rho GTPase activating protein 20	2.12778	6.49786e-07
ENSMUSG00000034959	Rubcnl	RUN and cysteine rich domain containing beclin 1 interacting protein like	2.12162	0.00440608
ENSMUSG00000032625	Thsd7a	thrombospondin, type I, domain containing 7A	2.11975	1.95667e-26
ENSMUSG00000037685	Atp8a1	ATPase, aminophospholipid transporter (APLT), class I, type 8A, member 1	2.11873	1.57108e-06
ENSMUSG00000063767	S100a7a	S100 calcium binding protein A7A	2.10734	0.000499828
ENSMUSG00000036053	Fmnl2	formin-like 2	2.10651	4.87111e-10
ENSMUSG00000035916	Ptprq	protein tyrosine phosphatase, receptor type, Q	2.10263	0.0174594
ENSMUSG00000043740	B430306N03Rik	RIKEN cDNA B430306N03 gene	2.0901	0.0111256
ENSMUSG00000016239	Lonrf3	LON peptidase N-terminal domain and ring finger 3	2.08649	3.03355e-05
ENSMUSG00000015627	Gata5	GATA binding protein 5	2.07792	0.000557251
ENSMUSG00000020469	Myl7	myosin, light polypeptide 7, regulatory	2.06424	0.00113884
ENSMUSG00000100901	Gm18829	arginyl-tRNA synthetase 2, mitochondrial pseudogene	2.06419	0.0375005
ENSMUSG00000030688	Stard10	START domain containing 10	2.06168	1.92742e-08
ENSMUSG00000040111	Gramd1b	GRAM domain containing 1B	2.05923	4.01309e-11
ENSMUSG00000023918	Adgrf4	adhesion G protein-coupled receptor F4	2.05901	0.000858639
ENSMUSG00000028834	Trim63	tripartite motif-containing 63	2.05789	0.00400796
ENSMUSG00000023959	Clic5	chloride intracellular channel 5	2.05566	0.00440608
ENSMUSG00000104874	ENSMUSG00000104874	NA	2.04503	0.0254287
ENSMUSG00000044788	Fads6	fatty acid desaturase domain family, member 6	2.0383	1.49399e-05
ENSMUSG00000106643	ENSMUSG00000106643	NA	2.03828	0.022128
ENSMUSG00000027460	Angpt4	angiopoietin 4	2.03223	4.68642e-11
ENSMUSG00000024481	Lvrn	laeverin	2.01962	2.39715e-08
ENSMUSG00000106320	ENSMUSG00000106320	NA	2.01958	0.0199519
ENSMUSG00000117486	ENSMUSG00000117486	NA	2.00853	1.84237e-07
ENSMUSG00000024222	Fkbp5	FK506 binding protein 5	2.00333	1.63723e-11
ENSMUSG00000109564	Muc16	mucin 16	1.99584	0.00945876
ENSMUSG00000019966	Kitl	kit ligand	1.97855	0.0166068
ENSMUSG00000118365	ENSMUSG00000118365	NA	1.97482	1.48566e-09
ENSMUSG00000107667	C530044C16Rik	RIKEN cDNA C530044C16 gene	1.96926	0.000256791
ENSMUSG00000095304	Plac9	placenta specific 9	1.96672	4.37196e-09
ENSMUSG00000032377	Plscr4	phospholipid scramblase 4	1.96049	3.94284e-23
ENSMUSG00000026468	Lhx4	LIM homeobox protein 4	1.95963	2.84112e-07
ENSMUSG00000037418	Best1	bestrophin 1	1.95478	0.01033
ENSMUSG00000027966	Col11a1	collagen, type XI, alpha 1	1.95193	6.22169e-13
ENSMUSG00000106750	ENSMUSG00000106750	NA	1.94245	0.00411526
ENSMUSG00000049436	Upk1b	uroplakin 1B	1.93925	0.0127778
ENSMUSG00000033717	Adra2a	adrenergic receptor, alpha 2a	1.93653	0.00391363
ENSMUSG00000021281	Tnfaip2	tumor necrosis factor, alpha-induced protein 2	1.93413	3.1468e-10
ENSMUSG00000080942	ENSMUSG00000080942	NA	1.93178	5.45269e-08
ENSMUSG00000086416	ENSMUSG00000086416	NA	1.93073	0.000186105
ENSMUSG00000079357	Gm11100	predicted gene 11100	1.92223	0.0189655
ENSMUSG00000085995	Gm2788	predicted gene 2788	1.92132	6.40334e-05
ENSMUSG00000052911	Lamb2	laminin, beta 2	1.92108	1.01825e-07
ENSMUSG00000001588	Acap1	ArfGAP with coiled-coil, ankyrin repeat and PH domains 1	1.92074	0.0178428
ENSMUSG00000053025	Sv2b	synaptic vesicle glycoprotein 2 b	1.91909	0.00282798
ENSMUSG00000001020	S100a4	S100 calcium binding protein A4	1.91891	1.84127e-11
ENSMUSG00000097222	Gata6os	GATA binding protein 6, opposite strand	1.91792	0.0129338
ENSMUSG00000052926	Rnaseh2a	ribonuclease H2, large subunit	1.9146	7.01513e-20
ENSMUSG00000036006	Ripor2	RHO family interacting cell polarization regulator 2	1.91244	4.16972e-11
ENSMUSG00000042453	Reln	reelin	1.9099	0.00238702
ENSMUSG00000029561	Oasl2	2'-5' oligoadenylate synthetase-like 2	1.90986	0.000384868
ENSMUSG00000114469	C730002L08Rik	RIKEN cDNA C730002L08 gene	1.90796	0.0316709
ENSMUSG00000044550	Tceal3	transcription elongation factor A (SII)-like 3	1.90251	2.38756e-06
ENSMUSG00000103292	ENSMUSG00000103292	NA	1.90214	0.000122944
ENSMUSG00000042985	Upk3b	uroplakin 3B	1.90137	0.00418722
ENSMUSG00000053897	Slc39a8	solute carrier family 39 (metal ion transporter), member 8	1.89479	7.23407e-07
ENSMUSG00000028445	Enho	energy homeostasis associated	1.89154	1.05434e-07
ENSMUSG00000021676	Iqgap2	IQ motif containing GTPase activating protein 2	1.88829	0.00319135
ENSMUSG00000040703	Cyp2s1	cytochrome P450, family 2, subfamily s, polypeptide 1	1.88806	5.09353e-05
ENSMUSG00000038354	Ankrd35	ankyrin repeat domain 35	1.88474	8.62597e-05
ENSMUSG00000029570	Lfng	LFNG O-fucosylpeptide 3-beta-N-acetylglucosaminyltransferase	1.87982	7.93039e-05
ENSMUSG00000058624	Gda	guanine deaminase	1.87578	0.000892022
ENSMUSG00000063011	Msln	mesothelin	1.87047	0.0207446
ENSMUSG00000056054	S100a8	S100 calcium binding protein A8 (calgranulin A)	1.85891	0.010104
ENSMUSG00000075254	Heg1	heart development protein with EGF-like domains 1	1.8543	1.40481e-17
ENSMUSG00000060204	Slc10a4-ps	solute carrier family 10 (sodium/bile acid cotransporter family), pseudogene	1.85286	0.0210568
ENSMUSG00000027845	Dclre1b	DNA cross-link repair 1B	1.8452	2.87615e-11
ENSMUSG00000020542	Myocd	myocardin	1.84379	0.000357949
ENSMUSG00000041378	Cldn5	claudin 5	1.8386	0.00401641
ENSMUSG00000040896	Kcnd3	potassium voltage-gated channel, Shal-related family, member 3	1.83327	0.0252246
ENSMUSG00000020227	Irak3	interleukin-1 receptor-associated kinase 3	1.82975	8.601e-06
ENSMUSG00000028591	Pramel13	PRAME like 13	1.82716	0.006073
ENSMUSG00000040170	Fmo2	flavin containing monooxygenase 2	1.82274	0.000325327
ENSMUSG00000108228	6430584L05Rik	RIKEN cDNA 6430584L05 gene	1.82073	0.000494087
ENSMUSG00000041040	Fam117b	family with sequence similarity 117, member B	1.8141	3.71882e-11
ENSMUSG00000031958	Ldhd	lactate dehydrogenase D	1.8121	0.000432587
ENSMUSG00000027208	Fgf7	fibroblast growth factor 7	1.81024	0.00109134
ENSMUSG00000066952	Myo1h	myosin 1H	1.80836	6.64881e-05
ENSMUSG00000068349	Gml	glycosylphosphatidylinositol anchored molecule like	1.80548	9.37662e-08
ENSMUSG00000074505	Fat3	FAT atypical cadherin 3	1.80223	2.26138e-05
ENSMUSG00000098206	ENSMUSG00000098206	NA	1.79376	0.0100708
ENSMUSG00000103696	ENSMUSG00000103696	NA	1.77887	4.21717e-05
ENSMUSG00000024529	Lox	lysyl oxidase	1.76004	4.14776e-25
ENSMUSG00000070348	Ccnd1	cyclin D1	1.74389	4.68642e-11
ENSMUSG00000025930	Msc	musculin	1.73736	0.0314083
ENSMUSG00000027173	Depdc7	DEP domain containing 7	1.73592	0.023472
ENSMUSG00000085604	ENSMUSG00000085604	NA	1.73298	0.010877
ENSMUSG00000015766	Eps8	epidermal growth factor receptor pathway substrate 8	1.731	1.93169e-15
ENSMUSG00000031520	Vegfc	vascular endothelial growth factor C	1.72815	2.01817e-06
ENSMUSG00000025085	Ablim1	actin-binding LIM protein 1	1.71273	1.1621e-26
ENSMUSG00000085603	ENSMUSG00000085603	NA	1.70229	0.00565017
ENSMUSG00000025776	Crispld1	cysteine-rich secretory protein LCCL domain containing 1	1.70187	0.0382083
ENSMUSG00000030162	Olr1	oxidized low density lipoprotein (lectin-like) receptor 1	1.69751	0.00298962
ENSMUSG00000059479	B3gnt8	UDP-GlcNAc:betaGal beta-1,3-N-acetylglucosaminyltransferase 8	1.68136	2.22454e-10
ENSMUSG00000003271	Sult2b1	sulfotransferase family, cytosolic, 2B, member 1	1.68037	0.005476
ENSMUSG00000048636	A730049H05Rik	RIKEN cDNA A730049H05 gene	1.67494	0.000879841
ENSMUSG00000020182	Ddc	dopa decarboxylase	1.67023	0.0313664
ENSMUSG00000078350	Smim1	small integral membrane protein 1	1.66419	2.06796e-08
ENSMUSG00000045441	Gprin3	GPRIN family member 3	1.65249	0.0152366
ENSMUSG00000085057	Gm13415	predicted gene 13415	1.63948	0.0168426
ENSMUSG00000033576	Apol6	apolipoprotein L 6	1.63538	0.000152518
ENSMUSG00000038068	Rnf144b	ring finger protein 144B	1.63299	9.17212e-07
ENSMUSG00000086320	ENSMUSG00000086320	NA	1.63035	0.0126623
ENSMUSG00000069259	Prl6a1	prolactin family 6, subfamily a, member 1	1.62707	0.00654029
ENSMUSG00000047428	Dlk2	delta like non-canonical Notch ligand 2	1.62031	0.0182498
ENSMUSG00000021765	Fst	follistatin	1.6163	4.64629e-05
ENSMUSG00000068335	Dok1	docking protein 1	1.6135	1.982e-22
ENSMUSG00000020467	Efemp1	epidermal growth factor-containing fibulin-like extracellular matrix protein 1	1.6116	0.000858639
ENSMUSG00000041062	Mslnl	mesothelin-like	1.61111	0.0277905
ENSMUSG00000117401	4833419F23Rik	RIKEN cDNA 4833419F23 gene	1.60922	0.0201574
ENSMUSG00000020911	Krt19	keratin 19	1.60511	0.000126077
ENSMUSG00000017002	Slpi	secretory leukocyte peptidase inhibitor	1.60325	0.00141543
ENSMUSG00000117545	Gm30794	predicted gene, 30794	1.60109	0.00538232
ENSMUSG00000053414	Hunk	hormonally upregulated Neu-associated kinase	1.59872	0.0333827
ENSMUSG00000087659	ENSMUSG00000087659	NA	1.59511	0.00572365
ENSMUSG00000051022	Hs3st1	heparan sulfate (glucosamine) 3-O-sulfotransferase 1	1.5939	0.00410721
ENSMUSG00000027457	Snph	syntaphilin	1.58281	6.51668e-05
ENSMUSG00000037169	Mycn	v-myc avian myelocytomatosis viral related oncogene, neuroblastoma derived	1.58112	0.0103623
ENSMUSG00000117604	ENSMUSG00000117604	NA	1.57532	1.72031e-05
ENSMUSG00000079017	Ifi27l2a	interferon, alpha-inducible protein 27 like 2A	1.57517	6.35547e-06
ENSMUSG00000046179	E2f8	E2F transcription factor 8	1.56987	1.09164e-05
ENSMUSG00000032013	Trim29	tripartite motif-containing 29	1.56954	0.0166662
ENSMUSG00000044813	Shb	src homology 2 domain-containing transforming protein B	1.56814	7.3657e-09
ENSMUSG00000064373	Selenop	selenoprotein P	1.56749	8.41934e-06
ENSMUSG00000045659	Plekha7	pleckstrin homology domain containing, family A member 7	1.56401	3.44862e-09
ENSMUSG00000040035	Disp2	dispatched RND tramsporter family member 2	1.5599	0.0278542
ENSMUSG00000031877	Ces2g	carboxylesterase 2G	1.55304	0.0120098
ENSMUSG00000053641	Dennd4a	DENN/MADD domain containing 4A	1.5495	3.15313e-06
ENSMUSG00000031431	Tsc22d3	TSC22 domain family, member 3	1.54864	6.00204e-07
ENSMUSG00000022754	Tmem45a	transmembrane protein 45a	1.54607	2.69132e-05
ENSMUSG00000024140	Epas1	endothelial PAS domain protein 1	1.53764	0.000322977
ENSMUSG00000034762	Glis1	GLIS family zinc finger 1	1.53417	0.00568658
ENSMUSG00000028020	Glrb	glycine receptor, beta subunit	1.53404	5.03884e-06
ENSMUSG00000025026	Add3	adducin 3 (gamma)	1.53379	1.08117e-07
ENSMUSG00000006958	Chrd	chordin	1.53116	0.0471952
ENSMUSG00000086847	Tbx3os2	T-box 3, opposite strand 2	1.52497	0.0407027
ENSMUSG00000115801	ENSMUSG00000115801	NA	1.52408	0.00043541
ENSMUSG00000098243	ENSMUSG00000098243	NA	1.52355	0.0435577
ENSMUSG00000038007	Acer2	alkaline ceramidase 2	1.52273	0.0300648
ENSMUSG00000026077	Npas2	neuronal PAS domain protein 2	1.52009	0.00100967
ENSMUSG00000047712	Ust	uronyl-2-sulfotransferase	1.51267	5.10315e-09
ENSMUSG00000082431	ENSMUSG00000082431	NA	1.51125	2.15136e-05
ENSMUSG00000030353	Tead4	TEA domain family member 4	1.50746	4.74206e-11
ENSMUSG00000000120	Ngfr	nerve growth factor receptor (TNFR superfamily, member 16)	1.50709	0.0132409
ENSMUSG00000096001	2610528A11Rik	RIKEN cDNA 2610528A11 gene	1.50677	0.0245587
ENSMUSG00000045954	Cavin2	caveolae associated 2	1.50602	0.0387728
ENSMUSG00000105528	ENSMUSG00000105528	NA	1.50554	0.0321586
ENSMUSG00000056749	Nfil3	nuclear factor, interleukin 3, regulated	1.50311	4.48513e-11
ENSMUSG00000028369	Svep1	sushi, von Willebrand factor type A, EGF and pentraxin domain containing 1	1.50259	0.0051808
ENSMUSG00000031451	Gas6	growth arrest specific 6	1.50079	1.06187e-05
ENSMUSG00000032440	Tgfbr2	transforming growth factor, beta receptor II	1.49935	4.87111e-10
ENSMUSG00000006611	Hfe	homeostatic iron regulator	1.49376	0.0137629
ENSMUSG00000025608	Podxl	podocalyxin-like	1.49287	0.00394322
ENSMUSG00000006360	Crip1	cysteine-rich protein 1 (intestinal)	1.4905	0.000153106
ENSMUSG00000073535	Gm5532	predicted gene 5532	1.49039	0.0425421
ENSMUSG00000005125	Ndrg1	N-myc downstream regulated gene 1	1.4867	5.15595e-05
ENSMUSG00000020649	Rrm2	ribonucleotide reductase M2	1.4851	0.00115443
ENSMUSG00000042106	Inka1	inka box actin regulator 1	1.4848	0.000146968
ENSMUSG00000024866	Acy3	aspartoacylase (aminoacylase) 3	1.48438	3.13485e-05
ENSMUSG00000045573	Penk	preproenkephalin	1.48116	0.00182227
ENSMUSG00000045031	Cetn4	centrin 4	1.48021	0.000318079
ENSMUSG00000019929	Dcn	decorin	1.47849	1.30919e-05
ENSMUSG00000038456	Dennd2a	DENN/MADD domain containing 2A	1.4779	1.00923e-11
ENSMUSG00000039131	Gipc2	GIPC PDZ domain containing family, member 2	1.47686	5.49509e-08
ENSMUSG00000032315	Cyp1a1	cytochrome P450, family 1, subfamily a, polypeptide 1	1.47582	0.0157449
ENSMUSG00000034648	Lrrn1	leucine rich repeat protein 1, neuronal	1.47555	0.000958365
ENSMUSG00000054150	Syne3	spectrin repeat containing, nuclear envelope family member 3	1.47454	1.82928e-05
ENSMUSG00000027015	Cybrd1	cytochrome b reductase 1	1.47171	0.0043324
ENSMUSG00000057280	Musk	muscle, skeletal, receptor tyrosine kinase	1.46748	0.00156378
ENSMUSG00000026483	Niban1	niban apoptosis regulator 1	1.45876	7.19713e-07
ENSMUSG00000032014	Oaf	out at first homolog	1.4497	5.50266e-05
ENSMUSG00000031075	Ano1	anoctamin 1, calcium activated chloride channel	1.44742	0.027063
ENSMUSG00000021223	Papln	papilin, proteoglycan-like sulfated glycoprotein	1.4462	0.00103671
ENSMUSG00000028982	Slc25a33	solute carrier family 25, member 33	1.44609	0.00120157
ENSMUSG00000050315	Synpo2	synaptopodin 2	1.44586	0.00139501
ENSMUSG00000028871	Rspo1	R-spondin 1	1.44561	0.00116902
ENSMUSG00000045725	Prr15	proline rich 15	1.44275	0.0230402
ENSMUSG00000033998	Kcnk1	potassium channel, subfamily K, member 1	1.43759	0.000330843
ENSMUSG00000059325	Hopx	HOP homeobox	1.43338	0.0257461
ENSMUSG00000008730	Hipk1	homeodomain interacting protein kinase 1	1.43331	2.5354e-11
ENSMUSG00000052854	Nrk	Nik related kinase	1.43271	3.02915e-05
ENSMUSG00000024725	Ostf1	osteoclast stimulating factor 1	1.42513	5.39542e-18
ENSMUSG00000073002	Vamp5	vesicle-associated membrane protein 5	1.42447	2.36101e-08
ENSMUSG00000024654	Asrgl1	asparaginase like 1	1.42371	8.16541e-07
ENSMUSG00000044408	Sptssa	serine palmitoyltransferase, small subunit A	1.41639	6.07941e-05
ENSMUSG00000000739	Sult5a1	sulfotransferase family 5A, member 1	1.40998	0.0492923
ENSMUSG00000110442	ENSMUSG00000110442	NA	1.40483	0.0249291
ENSMUSG00000052397	Ezr	ezrin	1.39837	0.00435581
ENSMUSG00000005161	Prdx2	peroxiredoxin 2	1.39768	5.64811e-19
ENSMUSG00000030513	Pcsk6	proprotein convertase subtilisin/kexin type 6	1.39753	0.00533667
ENSMUSG00000115368	ENSMUSG00000115368	NA	1.39657	0.00298962
ENSMUSG00000056069	Otulinl	OTU deubiquitinase with linear linkage specificity like	1.39007	0.0136937
ENSMUSG00000074457	S100a16	S100 calcium binding protein A16	1.38481	2.82048e-07
ENSMUSG00000057969	Sema3b	sema domain, immunoglobulin domain (Ig), short basic domain, secreted, (semaphorin) 3B	1.38054	0.0223697
ENSMUSG00000026478	Lamc1	laminin, gamma 1	1.37659	1.10716e-12
ENSMUSG00000068417	Pnp2	purine-nucleoside phosphorylase 2	1.37422	0.00975748
ENSMUSG00000055148	Klf2	Kruppel-like factor 2 (lung)	1.37158	0.00954205
ENSMUSG00000110340	1600027J07Rik	RIKEN cDNA 1600027J07 gene	1.37122	0.00157506
ENSMUSG00000016756	Cmah	cytidine monophospho-N-acetylneuraminic acid hydroxylase	1.36817	1.58186e-07
ENSMUSG00000056481	Cd248	CD248 antigen, endosialin	1.36185	0.00324092
ENSMUSG00000016024	Lbp	lipopolysaccharide binding protein	1.36125	0.0138497
ENSMUSG00000029659	Medag	mesenteric estrogen dependent adipogenesis	1.35966	0.0049167
ENSMUSG00000026435	Slc45a3	solute carrier family 45, member 3	1.35927	6.37131e-06
ENSMUSG00000018500	Adora2b	adenosine A2b receptor	1.35914	4.27562e-08
ENSMUSG00000038156	Spon1	spondin 1, (f-spondin) extracellular matrix protein	1.34283	1.4924e-06
ENSMUSG00000029322	Plac8	placenta-specific 8	1.34235	0.00108614
ENSMUSG00000025170	Rab40b	Rab40B, member RAS oncogene family	1.3387	0.000242605
ENSMUSG00000029661	Col1a2	collagen, type I, alpha 2	1.33797	0.000964112
ENSMUSG00000045817	Zfp36l2	zinc finger protein 36, C3H type-like 2	1.33418	1.26175e-13
ENSMUSG00000049858	Suox	sulfite oxidase	1.33335	5.14871e-07
ENSMUSG00000044646	Zbtb7c	zinc finger and BTB domain containing 7C	1.3333	0.00195751
ENSMUSG00000027488	Snta1	syntrophin, acidic 1	1.33164	3.23403e-05
ENSMUSG00000027827	Kcnab1	potassium voltage-gated channel, shaker-related subfamily, beta member 1	1.33092	4.59664e-05
ENSMUSG00000040258	Nxph4	neurexophilin 4	1.33057	0.0282957
ENSMUSG00000024164	C3	complement component 3	1.32916	0.00421213
ENSMUSG00000058173	Smco4	single-pass membrane protein with coiled-coil domains 4	1.32482	7.30461e-05
ENSMUSG00000048307	Ankrd46	ankyrin repeat domain 46	1.31997	7.11964e-12
ENSMUSG00000037868	Egr2	early growth response 2	1.31764	0.0392808
ENSMUSG00000029082	Bst1	bone marrow stromal cell antigen 1	1.31266	0.00735084
ENSMUSG00000024601	Isoc1	isochorismatase domain containing 1	1.31224	0.000322586
ENSMUSG00000062563	Cys1	cystin 1	1.3108	0.0102491
ENSMUSG00000017897	Eya2	EYA transcriptional coactivator and phosphatase 2	1.30931	0.00451682
ENSMUSG00000032766	Gng11	guanine nucleotide binding protein (G protein), gamma 11	1.30845	0.00557059
ENSMUSG00000026018	Ica1l	islet cell autoantigen 1-like	1.30553	0.00147426
ENSMUSG00000044080	S100a1	S100 calcium binding protein A1	1.30146	2.25672e-08
ENSMUSG00000027175	Tcp11l1	t-complex 11 like 1	1.30126	1.97083e-13
ENSMUSG00000033450	Tagap	T cell activation Rho GTPase activating protein	1.29562	3.02915e-05
ENSMUSG00000063531	Sema3e	sema domain, immunoglobulin domain (Ig), short basic domain, secreted, (semaphorin) 3E	1.29202	0.00288809
ENSMUSG00000022091	Sorbs3	sorbin and SH3 domain containing 3	1.29027	1.76836e-12
ENSMUSG00000029366	Dck	deoxycytidine kinase	1.28647	4.71611e-06
ENSMUSG00000040612	Ildr2	immunoglobulin-like domain containing receptor 2	1.28609	0.0163648
ENSMUSG00000061878	Sphk1	sphingosine kinase 1	1.28577	1.44605e-06
ENSMUSG00000023367	Tmem176a	transmembrane protein 176A	1.28088	0.00657277
ENSMUSG00000021396	Nxnl2	nucleoredoxin-like 2	1.27932	0.010417
ENSMUSG00000097111	ENSMUSG00000097111	NA	1.27752	0.0277392
ENSMUSG00000067219	Nipal1	NIPA-like domain containing 1	1.27225	1.31253e-05
ENSMUSG00000034903	Cobll1	Cobl-like 1	1.27102	0.0124619
ENSMUSG00000028328	Tmod1	tropomodulin 1	1.27035	0.000160296
ENSMUSG00000071656	Lrrn4cl	LRRN4 C-terminal like	1.26854	0.0184783
ENSMUSG00000006344	Ggt5	gamma-glutamyltransferase 5	1.26629	0.0190373
ENSMUSG00000045064	Zc2hc1c	zinc finger, C2HC-type containing 1C	1.26127	0.00486368
ENSMUSG00000023885	Thbs2	thrombospondin 2	1.25849	0.000248024
ENSMUSG00000100510	ENSMUSG00000100510	NA	1.25504	0.000161648
ENSMUSG00000027074	Slc43a3	solute carrier family 43, member 3	1.25121	1.1883e-06
ENSMUSG00000102893	ENSMUSG00000102893	NA	1.2507	0.0273284
ENSMUSG00000021950	Anxa8	annexin A8	1.24995	0.00227283
ENSMUSG00000118661	Muc6	mucin 6, gastric	1.24976	0.030344
ENSMUSG00000038776	Ephx1	epoxide hydrolase 1, microsomal	1.24594	3.17475e-06
ENSMUSG00000034413	Neurl1b	neuralized E3 ubiquitin protein ligase 1B	1.24282	0.0441268
ENSMUSG00000068876	Cgn	cingulin	1.24191	0.049552
ENSMUSG00000015647	Lama5	laminin, alpha 5	1.23992	0.00043948
ENSMUSG00000053617	Sh3pxd2a	SH3 and PX domains 2A	1.23555	7.73294e-08
ENSMUSG00000003032	Klf4	Kruppel-like factor 4 (gut)	1.23393	7.27054e-05
ENSMUSG00000005836	Gata6	GATA binding protein 6	1.23139	0.00888344
ENSMUSG00000074151	Nlrc5	NLR family, CARD domain containing 5	1.2276	0.00938093
ENSMUSG00000006205	Htra1	HtrA serine peptidase 1	1.2275	2.09763e-05
ENSMUSG00000037621	Atoh8	atonal bHLH transcription factor 8	1.22668	0.0035671
ENSMUSG00000061175	Fnip2	folliculin interacting protein 2	1.22562	2.49465e-09
ENSMUSG00000031778	Cx3cl1	chemokine (C-X3-C motif) ligand 1	1.22416	7.83105e-05
ENSMUSG00000018906	P4ha2	procollagen-proline, 2-oxoglutarate 4-dioxygenase (proline 4-hydroxylase), alpha II polypeptide	1.22317	1.74393e-05
ENSMUSG00000024713	Pcsk5	proprotein convertase subtilisin/kexin type 5	1.217	0.00134488
ENSMUSG00000029674	Limk1	LIM-domain containing, protein kinase	1.21634	0.000640107
ENSMUSG00000057766	Ankrd29	ankyrin repeat domain 29	1.21562	4.6295e-05
ENSMUSG00000001021	S100a3	S100 calcium binding protein A3	1.21499	0.00235812
ENSMUSG00000052957	Gas1	growth arrest specific 1	1.2115	0.00101926
ENSMUSG00000036111	Lmo1	LIM domain only 1	1.20878	0.0392435
ENSMUSG00000036545	Adamts2	a disintegrin-like and metallopeptidase (reprolysin type) with thrombospondin type 1 motif, 2	1.20776	0.00192218
ENSMUSG00000075122	Cd80	CD80 antigen	1.20526	0.0158443
ENSMUSG00000064080	Fbln2	fibulin 2	1.20287	6.5797e-06
ENSMUSG00000003282	Plag1	pleiomorphic adenoma gene 1	1.20115	0.0369094
ENSMUSG00000041361	Myzap	myocardial zonula adherens protein	1.20031	0.00807498
ENSMUSG00000032012	Nectin1	nectin cell adhesion molecule 1	1.19644	3.02915e-05
ENSMUSG00000024892	Pcx	pyruvate carboxylase	1.19545	7.83105e-05
ENSMUSG00000047344	Lancl3	LanC lantibiotic synthetase component C-like 3 (bacterial)	1.19265	0.0197484
ENSMUSG00000055137	Sugct	succinyl-CoA glutarate-CoA transferase	1.19177	0.0418994
ENSMUSG00000038193	Hand2	heart and neural crest derivatives expressed 2	1.18787	4.75721e-05
ENSMUSG00000042302	Ehbp1	EH domain binding protein 1	1.18463	0.000293066
ENSMUSG00000029499	Pxmp2	peroxisomal membrane protein 2	1.18124	0.00364195
ENSMUSG00000030064	Frmd4b	FERM domain containing 4B	1.18069	1.15513e-05
ENSMUSG00000102662	ENSMUSG00000102662	NA	1.17739	0.0151683
ENSMUSG00000020895	Tmem107	transmembrane protein 107	1.17298	0.000168724
ENSMUSG00000009772	Nuak2	NUAK family, SNF1-like kinase, 2	1.17282	7.16221e-10
ENSMUSG00000031343	Gabra3	gamma-aminobutyric acid (GABA) A receptor, subunit alpha 3	1.1727	0.0450328
ENSMUSG00000033066	Gas7	growth arrest specific 7	1.16588	3.23403e-05
ENSMUSG00000032952	Ap4b1	adaptor-related protein complex AP-4, beta 1	1.16545	0.000516654
ENSMUSG00000087574	ENSMUSG00000087574	NA	1.1639	0.00150079
ENSMUSG00000028125	Abca4	ATP-binding cassette, sub-family A (ABC1), member 4	1.16314	0.0160111
ENSMUSG00000045962	Wnk1	WNK lysine deficient protein kinase 1	1.16083	6.83346e-06
ENSMUSG00000105741	ENSMUSG00000105741	NA	1.15837	0.0394604
ENSMUSG00000021215	Net1	neuroepithelial cell transforming gene 1	1.15743	0.0166303
ENSMUSG00000050556	Kcnb1	potassium voltage gated channel, Shab-related subfamily, member 1	1.15354	0.0402982
ENSMUSG00000026222	Sp100	nuclear antigen Sp100	1.15301	0.0439365
ENSMUSG00000041362	Shtn1	shootin 1	1.14572	0.0238141
ENSMUSG00000021928	Ebpl	emopamil binding protein-like	1.14525	0.0112504
ENSMUSG00000024247	Pkdcc	protein kinase domain containing, cytoplasmic	1.14218	0.0097256
ENSMUSG00000029810	Tmem176b	transmembrane protein 176B	1.13525	0.0202046
ENSMUSG00000032369	Plscr1	phospholipid scramblase 1	1.13264	0.000742183
ENSMUSG00000028064	Sema4a	sema domain, immunoglobulin domain (Ig), transmembrane domain (TM) and short cytoplasmic domain, (semaphorin) 4A	1.12707	0.00127954
ENSMUSG00000032548	Slco2a1	solute carrier organic anion transporter family, member 2a1	1.12044	0.00461297
ENSMUSG00000029596	Sdsl	serine dehydratase-like	1.11949	0.000331971
ENSMUSG00000029722	Agfg2	ArfGAP with FG repeats 2	1.11618	7.46345e-07
ENSMUSG00000002847	Pla1a	phospholipase A1 member A	1.11528	0.0175442
ENSMUSG00000027316	Gfra4	glial cell line derived neurotrophic factor family receptor alpha 4	1.11521	0.0425421
ENSMUSG00000028413	B4galt1	UDP-Gal:betaGlcNAc beta 1,4- galactosyltransferase, polypeptide 1	1.10852	1.15455e-08
ENSMUSG00000022479	Vdr	vitamin D (1,25-dihydroxyvitamin D3) receptor	1.1083	0.0211637
ENSMUSG00000032380	Dapk2	death-associated protein kinase 2	1.1064	0.0135056
ENSMUSG00000040759	Cmtm5	CKLF-like MARVEL transmembrane domain containing 5	1.10627	0.00654603
ENSMUSG00000039236	Isg20	interferon-stimulated protein	1.10611	0.00435581
ENSMUSG00000061232	H2-K1	histocompatibility 2, K1, K region	1.10464	0.00563512
ENSMUSG00000045680	Tcf21	transcription factor 21	1.10093	0.0105738
ENSMUSG00000001918	Slc1a5	solute carrier family 1 (neutral amino acid transporter), member 5	1.09939	9.18301e-05
ENSMUSG00000047409	Ctdspl	CTD (carboxy-terminal domain, RNA polymerase II, polypeptide A) small phosphatase-like	1.09887	6.93933e-07
ENSMUSG00000054136	Adm2	adrenomedullin 2	1.09516	0.00612221
ENSMUSG00000055723	Rras2	related RAS viral (r-ras) oncogene 2	1.08914	0.000103864
ENSMUSG00000020042	Btbd11	BTB (POZ) domain containing 11	1.08876	0.0122132
ENSMUSG00000027163	Commd9	COMM domain containing 9	1.0887	2.76917e-05
ENSMUSG00000030748	Il4ra	interleukin 4 receptor, alpha	1.08791	1.93953e-05
ENSMUSG00000020695	Mrc2	mannose receptor, C type 2	1.08767	0.00023424
ENSMUSG00000022475	Hdac7	histone deacetylase 7	1.08653	2.64782e-05
ENSMUSG00000027639	Samhd1	SAM domain and HD domain, 1	1.08278	0.00133576
ENSMUSG00000026701	Prdx6	peroxiredoxin 6	1.08104	1.48566e-09
ENSMUSG00000032382	Snx1	sorting nexin 1	1.08051	2.59467e-14
ENSMUSG00000011382	Dhdh	dihydrodiol dehydrogenase (dimeric)	1.07551	0.0320815
ENSMUSG00000040723	Rcsd1	RCSD domain containing 1	1.07431	0.0047203
ENSMUSG00000050390	C77080	expressed sequence C77080	1.07422	0.000626065
ENSMUSG00000020627	Klhl29	kelch-like 29	1.07346	0.0117744
ENSMUSG00000020363	Gfpt2	glutamine fructose-6-phosphate transaminase 2	1.06678	0.00115529
ENSMUSG00000074476	Spc24	SPC24, NDC80 kinetochore complex component, homolog (S. cerevisiae)	1.05789	0.00175885
ENSMUSG00000025324	Atp10a	ATPase, class V, type 10A	1.05163	0.00275628
ENSMUSG00000022180	Slc7a8	solute carrier family 7 (cationic amino acid transporter, y+ system), member 8	1.05082	0.00612221
ENSMUSG00000003549	Ercc1	excision repair cross-complementing rodent repair deficiency, complementation group 1	1.04154	8.09023e-07
ENSMUSG00000046731	Kctd11	potassium channel tetramerisation domain containing 11	1.04038	7.68695e-06
ENSMUSG00000050957	Insl6	insulin-like 6	1.04028	0.00473167
ENSMUSG00000044674	Fzd1	frizzled class receptor 1	1.03577	3.7302e-06
ENSMUSG00000038816	Ctnnal1	catenin (cadherin associated protein), alpha-like 1	1.03438	0.00052364
ENSMUSG00000024371	C2	complement component 2 (within H-2S)	1.03358	0.00278001
ENSMUSG00000038393	Txnip	thioredoxin interacting protein	1.03	0.010104
ENSMUSG00000018900	Slc22a5	solute carrier family 22 (organic cation transporter), member 5	1.02915	0.000933041
ENSMUSG00000000359	Rem1	rad and gem related GTP binding protein 1	1.02743	0.000201796
ENSMUSG00000035506	Slc12a8	solute carrier family 12 (potassium/chloride transporters), member 8	1.0269	9.81987e-05
ENSMUSG00000112682	ENSMUSG00000112682	NA	1.02574	5.00216e-05
ENSMUSG00000038668	Lpar1	lysophosphatidic acid receptor 1	1.02192	2.7653e-06
ENSMUSG00000076441	Ass1	argininosuccinate synthetase 1	1.01902	0.00220513
ENSMUSG00000046768	Rhoj	ras homolog family member J	1.0161	1.14812e-17
ENSMUSG00000051652	Lrrc3	leucine rich repeat containing 3	1.01378	0.000936943
ENSMUSG00000117679	Apbb3	amyloid beta (A4) precursor protein-binding, family B, member 3	1.01306	0.00285104
ENSMUSG00000028583	Pdpn	podoplanin	1.01144	0.000334524
ENSMUSG00000024182	Axin1	axin 1	1.01055	1.75537e-07
ENSMUSG00000004098	Col5a3	collagen, type V, alpha 3	1.00999	0.00844029
ENSMUSG00000031442	Mcf2l	mcf.2 transforming sequence-like	1.0077	0.0281676
ENSMUSG00000030008	Pradc1	protease-associated domain containing 1	1.00659	0.000124532
ENSMUSG00000024180	Pgap6	post-glycosylphosphatidylinositol attachment to proteins 6	1.00643	0.0118877
ENSMUSG00000032584	Mst1r	macrophage stimulating 1 receptor (c-met-related tyrosine kinase)	1.00623	1.08459e-05
ENSMUSG00000033885	Pxk	PX domain containing serine/threonine kinase	0.99592	1.31939e-05
ENSMUSG00000023046	Igfbp6	insulin-like growth factor binding protein 6	0.994813	0.00272491
ENSMUSG00000006221	Hspb7	heat shock protein family, member 7 (cardiovascular)	0.994547	0.00115063
ENSMUSG00000032180	Tmed1	transmembrane p24 trafficking protein 1	0.994368	3.63109e-05
ENSMUSG00000039683	Sdk1	sidekick cell adhesion molecule 1	0.994248	0.0134154
ENSMUSG00000017009	Sdc4	syndecan 4	0.991445	0.000322404
ENSMUSG00000001827	Folr1	folate receptor 1 (adult)	0.990711	0.0425421
ENSMUSG00000017697	Ada	adenosine deaminase	0.989408	0.00104392
ENSMUSG00000071657	Bscl2	Berardinelli-Seip congenital lipodystrophy 2 (seipin)	0.988469	3.89134e-08
ENSMUSG00000038793	Lefty1	left right determination factor 1	0.986978	0.00952263
ENSMUSG00000028822	Tmem50a	transmembrane protein 50A	0.986568	0.000115923
ENSMUSG00000052062	Pard3b	par-3 family cell polarity regulator beta	0.985275	0.00825019
ENSMUSG00000021260	Hhipl1	hedgehog interacting protein-like 1	0.98515	0.000408838
ENSMUSG00000024558	Mapk4	mitogen-activated protein kinase 4	0.981465	0.013685
ENSMUSG00000073433	Arhgdig	Rho GDP dissociation inhibitor (GDI) gamma	0.976609	0.00015682
ENSMUSG00000041959	S100a10	S100 calcium binding protein A10 (calpactin)	0.974182	0.000145681
ENSMUSG00000041347	Bdkrb1	bradykinin receptor, beta 1	0.973345	0.00813413
ENSMUSG00000009291	Pttg1ip	pituitary tumor-transforming 1 interacting protein	0.970934	0.00022524
ENSMUSG00000029283	Cdc7	cell division cycle 7 (S. cerevisiae)	0.969816	0.00534128
ENSMUSG00000030584	Dpf1	double PHD fingers 1	0.96764	0.0235562
ENSMUSG00000046694	Tent5b	terminal nucleotidyltransferase 5B	0.966179	1.20735e-07
ENSMUSG00000018927	Ccl6	chemokine (C-C motif) ligand 6	0.962751	0.0406215
ENSMUSG00000042359	Osbpl6	oxysterol binding protein-like 6	0.961645	0.0157464
ENSMUSG00000032549	Rab6b	RAB6B, member RAS oncogene family	0.961407	0.00177145
ENSMUSG00000003355	Fkbp11	FK506 binding protein 11	0.959505	0.000631826
ENSMUSG00000031217	Efnb1	ephrin B1	0.958178	0.00288256
ENSMUSG00000032812	Arap1	ArfGAP with RhoGAP domain, ankyrin repeat and PH domain 1	0.95801	0.00400916
ENSMUSG00000023942	Slc29a1	solute carrier family 29 (nucleoside transporters), member 1	0.957939	0.0457541
ENSMUSG00000021036	Sptlc2	serine palmitoyltransferase, long chain base subunit 2	0.956982	9.00611e-05
ENSMUSG00000016028	Celsr1	cadherin, EGF LAG seven-pass G-type receptor 1	0.956526	0.028212
ENSMUSG00000059588	Calcrl	calcitonin receptor-like	0.956199	0.0226385
ENSMUSG00000009621	Vav2	vav 2 oncogene	0.952653	3.63934e-05
ENSMUSG00000024856	Cdk2ap2	CDK2-associated protein 2	0.951432	2.72679e-06
ENSMUSG00000026072	Il1r1	interleukin 1 receptor, type I	0.950869	0.000343669
ENSMUSG00000015354	Pcolce2	procollagen C-endopeptidase enhancer 2	0.95	0.0228723
ENSMUSG00000027999	Pla2g12a	phospholipase A2, group XIIA	0.949895	2.12543e-05
ENSMUSG00000014361	Mertk	MER proto-oncogene tyrosine kinase	0.94823	0.00324273
ENSMUSG00000044949	Ubtd2	ubiquitin domain containing 2	0.94802	3.66985e-06
ENSMUSG00000016206	H2-M3	histocompatibility 2, M region locus 3	0.945513	0.00122651
ENSMUSG00000038412	Higd1a	HIG1 domain family, member 1A	0.945055	0.00187601
ENSMUSG00000031740	Mmp2	matrix metallopeptidase 2	0.944634	0.00120819
ENSMUSG00000042293	Gm5617	predicted gene 5617	0.9444	0.0294805
ENSMUSG00000042312	S100a13	S100 calcium binding protein A13	0.942629	0.00151029
ENSMUSG00000001025	S100a6	S100 calcium binding protein A6 (calcyclin)	0.941108	0.00211687
ENSMUSG00000016458	Wt1	WT1 transcription factor	0.939281	4.15129e-07
ENSMUSG00000029223	Uchl1	ubiquitin carboxy-terminal hydrolase L1	0.936268	0.000270104
ENSMUSG00000016918	Sulf1	sulfatase 1	0.935766	2.75488e-05
ENSMUSG00000043415	Otud1	OTU domain containing 1	0.93114	0.00354575
ENSMUSG00000024357	Sil1	endoplasmic reticulum chaperone SIL1 homolog (S. cerevisiae)	0.930563	0.000281589
ENSMUSG00000027533	Fabp5	fatty acid binding protein 5, epidermal	0.928179	0.000601116
ENSMUSG00000073434	Wdr90	WD repeat domain 90	0.92728	0.00483892
ENSMUSG00000031613	Hpgd	hydroxyprostaglandin dehydrogenase 15 (NAD)	0.924935	0.0437079
ENSMUSG00000064120	Mocs1	molybdenum cofactor synthesis 1	0.924783	0.000684361
ENSMUSG00000017493	Igfbp4	insulin-like growth factor binding protein 4	0.924446	0.0210568
ENSMUSG00000023272	Creld2	cysteine-rich with EGF-like domains 2	0.92358	0.000168849
ENSMUSG00000003814	Calr	calreticulin	0.923161	3.87743e-05
ENSMUSG00000021906	Oxnad1	oxidoreductase NAD-binding domain containing 1	0.92134	0.000427544
ENSMUSG00000032231	Anxa2	annexin A2	0.919347	4.59177e-11
ENSMUSG00000020893	Per1	period circadian clock 1	0.917676	7.83105e-05
ENSMUSG00000106662	ENSMUSG00000106662	NA	0.916392	0.0399481
ENSMUSG00000019055	Plod1	procollagen-lysine, 2-oxoglutarate 5-dioxygenase 1	0.915946	0.028853
ENSMUSG00000045414	Dipk2a	divergent protein kinase domain 2A	0.912826	0.00751822
ENSMUSG00000071637	Cebpd	CCAAT/enhancer binding protein (C/EBP), delta	0.912786	0.00578759
ENSMUSG00000033685	Ucp2	uncoupling protein 2 (mitochondrial, proton carrier)	0.912781	0.0225519
ENSMUSG00000024664	Fads3	fatty acid desaturase 3	0.911716	3.97179e-05
ENSMUSG00000074987	Wt1os	WT1 transcription factor, opposite strand	0.909845	0.0447264
ENSMUSG00000025466	Fuom	fucose mutarotase	0.909348	0.00681417
ENSMUSG00000043635	Adamts3	a disintegrin-like and metallopeptidase (reprolysin type) with thrombospondin type 1 motif, 3	0.907478	0.00823989
ENSMUSG00000041120	Nbl1	NBL1, DAN family BMP antagonist	0.905889	0.00011946
ENSMUSG00000038773	Kdm3b	KDM3B lysine (K)-specific demethylase 3B	0.905872	7.08531e-07
ENSMUSG00000004371	Il11	interleukin 11	0.905457	0.00912493
ENSMUSG00000032353	Tmed3	transmembrane p24 trafficking protein 3	0.903117	0.00353756
ENSMUSG00000028560	Usp1	ubiquitin specific peptidase 1	0.900074	0.0144929
ENSMUSG00000040658	Dnph1	2'-deoxynucleoside 5'-phosphate N-hydrolase 1	0.897768	0.00445672
ENSMUSG00000033327	Tnxb	tenascin XB	0.897625	0.0494
ENSMUSG00000025140	Pycr1	pyrroline-5-carboxylate reductase 1	0.897596	0.00563178
ENSMUSG00000062210	Tnfaip8	tumor necrosis factor, alpha-induced protein 8	0.897504	0.0103157
ENSMUSG00000074738	Fndc10	fibronectin type III domain containing 10	0.895115	0.00149064
ENSMUSG00000031871	Cdh5	cadherin 5	0.895014	0.0458641
ENSMUSG00000097993	Ptprv	protein tyrosine phosphatase, receptor type, V	0.890851	0.0133789
ENSMUSG00000002808	Epdr1	ependymin related protein 1 (zebrafish)	0.88781	0.000741977
ENSMUSG00000027203	Dut	deoxyuridine triphosphatase	0.885862	0.0122134
ENSMUSG00000040945	Rcc2	regulator of chromosome condensation 2	0.88432	0.00324092
ENSMUSG00000026479	Lamc2	laminin, gamma 2	0.883115	0.00104797
ENSMUSG00000032060	Cryab	crystallin, alpha B	0.882667	0.000135885
ENSMUSG00000112980	D430020J02Rik	RIKEN cDNA D430020J02 gene	0.880795	0.0372898
ENSMUSG00000028152	Tspan5	tetraspanin 5	0.879342	1.78753e-05
ENSMUSG00000096145	Vkorc1	vitamin K epoxide reductase complex, subunit 1	0.879054	0.00651009
ENSMUSG00000020571	Pdia6	protein disulfide isomerase associated 6	0.87903	6.64881e-05
ENSMUSG00000086841	2410006H16Rik	RIKEN cDNA 2410006H16 gene	0.87877	0.0313664
ENSMUSG00000037410	Tbc1d2b	TBC1 domain family, member 2B	0.877422	6.54405e-05
ENSMUSG00000000531	Tamalin	trafficking regulator and scaffold protein tamalin	0.876439	0.0100395
ENSMUSG00000031169	Porcn	porcupine O-acyltransferase	0.871514	0.000599221
ENSMUSG00000050530	Fam171a1	family with sequence similarity 171, member A1	0.870336	0.000497894
ENSMUSG00000025648	Pfkfb4	6-phosphofructo-2-kinase/fructose-2,6-biphosphatase 4	0.870069	0.0301892
ENSMUSG00000024066	Xdh	xanthine dehydrogenase	0.867402	0.00259037
ENSMUSG00000050335	Lgals3	lectin, galactose binding, soluble 3	0.863963	0.000932437
ENSMUSG00000031016	Wee1	WEE 1 homolog 1 (S. pombe)	0.862277	0.00197312
ENSMUSG00000026393	Nek7	NIMA (never in mitosis gene a)-related expressed kinase 7	0.859538	5.00216e-05
ENSMUSG00000025650	Col7a1	collagen, type VII, alpha 1	0.856447	0.00578759
ENSMUSG00000039202	Abhd2	abhydrolase domain containing 2	0.856089	1.13596e-10
ENSMUSG00000002980	Bcam	basal cell adhesion molecule	0.855618	0.000102833
ENSMUSG00000047250	Ptgs1	prostaglandin-endoperoxide synthase 1	0.852944	0.00312937
ENSMUSG00000024726	Carnmt1	carnosine N-methyltransferase 1	0.849333	0.0126306
ENSMUSG00000022665	Ccdc80	coiled-coil domain containing 80	0.842295	8.26306e-05
ENSMUSG00000022978	Mis18a	MIS18 kinetochore protein A	0.840402	0.00565979
ENSMUSG00000045503	Sys1	SYS1 Golgi-localized integral membrane protein homolog (S. cerevisiae)	0.839451	4.18983e-05
ENSMUSG00000040713	Creg1	cellular repressor of E1A-stimulated genes 1	0.839367	5.81944e-05
ENSMUSG00000028082	Sh3d19	SH3 domain protein D19	0.835876	7.04529e-05
ENSMUSG00000062070	Pgk1	phosphoglycerate kinase 1	0.834481	0.00438869
ENSMUSG00000035357	Pdzrn3	PDZ domain containing RING finger 3	0.833826	0.00218232
ENSMUSG00000063229	Ldha	lactate dehydrogenase A	0.830633	0.00133624
ENSMUSG00000027331	Knstrn	kinetochore-localized astrin/SPAG5 binding	0.827021	0.046703
ENSMUSG00000024535	Snx24	sorting nexing 24	0.826706	1.66352e-09
ENSMUSG00000066607	Insyn1	inhibitory synaptic factor 1	0.818971	0.00692928
ENSMUSG00000001751	Naglu	alpha-N-acetylglucosaminidase (Sanfilippo disease IIIB)	0.818639	0.0413601
ENSMUSG00000038170	Pde4dip	phosphodiesterase 4D interacting protein (myomegalin)	0.817121	0.014454
ENSMUSG00000017734	Dbndd2	dysbindin (dystrobrevin binding protein 1) domain containing 2	0.816032	0.00233975
ENSMUSG00000028381	Ugcg	UDP-glucose ceramide glucosyltransferase	0.81539	0.00088172
ENSMUSG00000005803	Sqor	sulfide quinone oxidoreductase	0.810791	0.0113383
ENSMUSG00000026031	Cflar	CASP8 and FADD-like apoptosis regulator	0.808921	6.13404e-06
ENSMUSG00000001131	Timp1	tissue inhibitor of metalloproteinase 1	0.805911	0.000253697
ENSMUSG00000019970	Sgk1	serum/glucocorticoid regulated kinase 1	0.799012	0.0215281
ENSMUSG00000033488	Cryzl2	crystallin zeta like 2	0.796552	0.0157464
ENSMUSG00000015568	Lpl	lipoprotein lipase	0.79654	0.00254238
ENSMUSG00000038459	Abhd17c	abhydrolase domain containing 17C	0.79331	0.0377569
ENSMUSG00000041774	Ydjc	YdjC homolog (bacterial)	0.792825	0.0013708
ENSMUSG00000073411	H2-D1	histocompatibility 2, D region locus 1	0.791528	0.00276092
ENSMUSG00000025130	P4hb	prolyl 4-hydroxylase, beta polypeptide	0.791268	0.00111729
ENSMUSG00000032726	Bmp8a	bone morphogenetic protein 8a	0.788742	0.00599924
ENSMUSG00000055912	Tmem150a	transmembrane protein 150A	0.785052	0.00263705
ENSMUSG00000050777	Tmem37	transmembrane protein 37	0.784969	0.0142269
ENSMUSG00000032062	2310030G06Rik	RIKEN cDNA 2310030G06 gene	0.783611	0.000524176
ENSMUSG00000025381	Cnpy2	canopy FGF signaling regulator 2	0.781384	0.00117161
ENSMUSG00000023904	Hcfc1r1	host cell factor C1 regulator 1 (XPO1-dependent)	0.780726	0.0490142
ENSMUSG00000071547	Nt5dc2	5'-nucleotidase domain containing 2	0.780646	0.0402786
ENSMUSG00000044456	Rin3	Ras and Rab interactor 3	0.776798	0.000324562
ENSMUSG00000038072	Galnt11	polypeptide N-acetylgalactosaminyltransferase 11	0.775818	0.00829731
ENSMUSG00000057098	Ebf1	early B cell factor 1	0.7745	0.00394586
ENSMUSG00000050608	Micos10	mitochondrial contact site and cristae organizing system subunit 10	0.774226	0.0195303
ENSMUSG00000071379	Hpcal1	hippocalcin-like 1	0.773153	1.29575e-06
ENSMUSG00000034591	Slc41a2	solute carrier family 41, member 2	0.771618	0.000875994
ENSMUSG00000022544	Eef2kmt	eukaryotic elongation factor 2 lysine methyltransferase	0.771403	0.000618814
ENSMUSG00000029162	Khk	ketohexokinase	0.768564	0.0422913
ENSMUSG00000057531	Dtnbp1	dystrobrevin binding protein 1	0.765248	0.000130548
ENSMUSG00000000530	Acvrl1	activin A receptor, type II-like 1	0.764021	0.0193543
ENSMUSG00000029528	Pxn	paxillin	0.763337	0.000128868
ENSMUSG00000020844	Nxn	nucleoredoxin	0.761731	0.00692928
ENSMUSG00000026504	Sdccag8	serologically defined colon cancer antigen 8	0.758669	0.00936047
ENSMUSG00000025558	Dock9	dedicator of cytokinesis 9	0.758317	0.0142493
ENSMUSG00000028645	Slc2a1	solute carrier family 2 (facilitated glucose transporter), member 1	0.755212	0.022128
ENSMUSG00000006715	Gmnn	geminin	0.75451	0.00745014
ENSMUSG00000031825	Crispld2	cysteine-rich secretory protein LCCL domain containing 2	0.754264	0.000995788
ENSMUSG00000073889	Il11ra1	interleukin 11 receptor, alpha chain 1	0.75378	0.0365156
ENSMUSG00000054509	Parp4	poly (ADP-ribose) polymerase family, member 4	0.752962	0.000429363
ENSMUSG00000014547	Wdfy2	WD repeat and FYVE domain containing 2	0.750514	0.00150262
ENSMUSG00000059791	Nrm	nurim (nuclear envelope membrane protein)	0.748975	0.0197882
ENSMUSG00000032334	Loxl1	lysyl oxidase-like 1	0.748446	0.00181175
ENSMUSG00000020733	Slc9a3r1	solute carrier family 9 (sodium/hydrogen exchanger), member 3 regulator 1	0.747507	0.0477822
ENSMUSG00000030346	Rad51ap1	RAD51 associated protein 1	0.747327	0.0349118
ENSMUSG00000023345	Poc1a	POC1 centriolar protein A	0.746639	0.0178428
ENSMUSG00000002014	Ssr4	signal sequence receptor, delta	0.744537	0.00473751
ENSMUSG00000027035	Cers6	ceramide synthase 6	0.744436	0.0279331
ENSMUSG00000062960	Kdr	kinase insert domain protein receptor	0.744282	0.00902363
ENSMUSG00000031400	G6pdx	glucose-6-phosphate dehydrogenase X-linked	0.740354	6.54405e-05
ENSMUSG00000025232	Hexa	hexosaminidase A	0.734088	0.0092963
ENSMUSG00000030056	Isy1	ISY1 splicing factor homolog	0.733391	0.0266528
ENSMUSG00000024789	Jak2	Janus kinase 2	0.730801	0.0235822
ENSMUSG00000072980	Oip5	Opa interacting protein 5	0.729422	0.0492593
ENSMUSG00000035735	Dagla	diacylglycerol lipase, alpha	0.72899	0.0456698
ENSMUSG00000036103	Colec12	collectin sub-family member 12	0.728226	0.0253776
ENSMUSG00000023039	Krt7	keratin 7	0.727363	0.000661623
ENSMUSG00000018593	Sparc	secreted acidic cysteine rich glycoprotein	0.726625	0.00108614
ENSMUSG00000027204	Fbn1	fibrillin 1	0.724564	0.0201894
ENSMUSG00000015289	Lage3	L antigen family, member 3	0.723625	0.00335816
ENSMUSG00000022844	Pdia5	protein disulfide isomerase associated 5	0.721605	0.00268233
ENSMUSG00000038650	Rnh1	ribonuclease/angiogenin inhibitor 1	0.720454	0.000209804
ENSMUSG00000053604	Rpia	ribose 5-phosphate isomerase A	0.71886	0.00053317
ENSMUSG00000023004	Tuba1b	tubulin, alpha 1B	0.715926	0.0131788
ENSMUSG00000002957	Ap2a2	adaptor-related protein complex 2, alpha 2 subunit	0.715843	1.70815e-09
ENSMUSG00000031441	Atp11a	ATPase, class VI, type 11A	0.715816	0.00866966
ENSMUSG00000025702	Marchf8	membrane associated ring-CH-type finger 8	0.715482	0.0141192
ENSMUSG00000048677	Tpcn2	two pore segment channel 2	0.715192	0.0124008
ENSMUSG00000037960	Card19	caspase recruitment domain family, member 19	0.71329	0.0128901
ENSMUSG00000027634	Ndrg3	N-myc downstream regulated gene 3	0.713257	0.00109134
ENSMUSG00000028599	Tnfrsf1b	tumor necrosis factor receptor superfamily, member 1b	0.713175	0.0156412
ENSMUSG00000003955	Fam162a	family with sequence similarity 162, member A	0.712594	0.0310537
ENSMUSG00000031399	Fam3a	FAM3 metabolism regulating signaling molecule A	0.710866	0.00150262
ENSMUSG00000032965	Ift57	intraflagellar transport 57	0.709575	0.0406215
ENSMUSG00000032114	Slc37a4	solute carrier family 37 (glucose-6-phosphate transporter), member 4	0.707121	0.0486767
ENSMUSG00000069255	Dusp22	dual specificity phosphatase 22	0.706821	0.00568658
ENSMUSG00000035678	Tnfsf9	tumor necrosis factor (ligand) superfamily, member 9	0.704244	0.016075
ENSMUSG00000018672	Copz2	coatomer protein complex, subunit zeta 2	0.7036	0.00161068
ENSMUSG00000022575	Gsdmd	gasdermin D	0.700644	0.00648135
ENSMUSG00000022769	Sdf2l1	stromal cell-derived factor 2-like 1	0.698565	0.00309679
ENSMUSG00000032485	Scap	SREBF chaperone	0.698491	0.000180894
ENSMUSG00000002688	Prkd1	protein kinase D1	0.696607	0.019107
ENSMUSG00000033096	Apmap	adipocyte plasma membrane associated protein	0.696492	0.011293
ENSMUSG00000026879	Gsn	gelsolin	0.695487	0.00162956
ENSMUSG00000021054	Sgpp1	sphingosine-1-phosphate phosphatase 1	0.693729	0.00268356
ENSMUSG00000069920	B3gnt9	UDP-GlcNAc:betaGal beta-1,3-N-acetylglucosaminyltransferase 9	0.692981	0.0164572
ENSMUSG00000054555	Adam12	a disintegrin and metallopeptidase domain 12 (meltrin alpha)	0.688688	0.00161068
ENSMUSG00000032373	Car12	carbonic anhydrase 12	0.686975	0.0489098
ENSMUSG00000008540	Mgst1	microsomal glutathione S-transferase 1	0.685297	0.0067266
ENSMUSG00000028207	Asph	aspartate-beta-hydroxylase	0.684101	0.00150262
ENSMUSG00000021286	Zfyve21	zinc finger, FYVE domain containing 21	0.683285	0.0321262
ENSMUSG00000054580	Pla2r1	phospholipase A2 receptor 1	0.683057	0.0468586
ENSMUSG00000026480	Ncf2	neutrophil cytosolic factor 2	0.681763	0.00337759
ENSMUSG00000033295	Ptprf	protein tyrosine phosphatase, receptor type, F	0.681141	0.0356842
ENSMUSG00000051495	Irf2bp2	interferon regulatory factor 2 binding protein 2	0.681126	0.0136937
ENSMUSG00000039033	Tasp1	taspase, threonine aspartase 1	0.681114	0.0105053
ENSMUSG00000022750	Klhl22	kelch-like 22	0.679389	4.0968e-06
ENSMUSG00000057469	E2f6	E2F transcription factor 6	0.678681	2.70645e-05
ENSMUSG00000053460	Ggcx	gamma-glutamyl carboxylase	0.678105	0.00276037
ENSMUSG00000046841	Ckap4	cytoskeleton-associated protein 4	0.678103	0.00511107
ENSMUSG00000031824	6430548M08Rik	RIKEN cDNA 6430548M08 gene	0.677715	0.0106191
ENSMUSG00000062691	Cebpzos	CCAAT/enhancer binding protein (C/EBP), zeta, opposite strand	0.676941	0.0176511
ENSMUSG00000026837	Col5a1	collagen, type V, alpha 1	0.676813	0.0139966
ENSMUSG00000061650	Med9	mediator complex subunit 9	0.674053	5.8362e-05
ENSMUSG00000030279	C2cd5	C2 calcium-dependent domain containing 5	0.670221	0.0216255
ENSMUSG00000034789	Rab24	RAB24, member RAS oncogene family	0.669775	0.00282603
ENSMUSG00000031504	Rab20	RAB20, member RAS oncogene family	0.668999	0.0173056
ENSMUSG00000055322	Tns1	tensin 1	0.666567	0.0319346
ENSMUSG00000023456	Tpi1	triosephosphate isomerase 1	0.666383	0.0121841
ENSMUSG00000002107	Celf2	CUGBP, Elav-like family member 2	0.665909	2.40054e-06
ENSMUSG00000060961	Slc4a4	solute carrier family 4 (anion exchanger), member 4	0.665463	0.000858639
ENSMUSG00000035595	Fam174c	family with sequence similarity 174, member C	0.664849	0.0247595
ENSMUSG00000038290	Smg6	SMG6 nonsense mediated mRNA decay factor	0.662967	0.023173
ENSMUSG00000024042	Sik1	salt inducible kinase 1	0.661296	0.0155889
ENSMUSG00000032806	Slc10a3	solute carrier family 10 (sodium/bile acid cotransporter family), member 3	0.660635	0.010104
ENSMUSG00000028044	Cks1b	CDC28 protein kinase 1b	0.659694	0.0171137
ENSMUSG00000025402	Nab2	Ngfi-A binding protein 2	0.659035	0.0213163
ENSMUSG00000031838	Ifi30	interferon gamma inducible protein 30	0.658384	0.000500313
ENSMUSG00000056629	Fkbp2	FK506 binding protein 2	0.658051	0.0324197
ENSMUSG00000041355	Ssr2	signal sequence receptor, beta	0.656887	0.0047713
ENSMUSG00000020654	Adcy3	adenylate cyclase 3	0.656416	0.00638455
ENSMUSG00000024661	Fth1	ferritin heavy polypeptide 1	0.655313	0.00768609
ENSMUSG00000027630	Tbl1xr1	transducin (beta)-like 1X-linked receptor 1	0.653663	0.0344236
ENSMUSG00000025351	Cd63	CD63 antigen	0.653355	0.00202487
ENSMUSG00000058317	Ube2e2	ubiquitin-conjugating enzyme E2E 2	0.651671	0.0109866
ENSMUSG00000025764	Jade1	jade family PHD finger 1	0.651002	0.046397
ENSMUSG00000037966	Ninj1	ninjurin 1	0.650083	0.0023883
ENSMUSG00000055435	Maf	avian musculoaponeurotic fibrosarcoma oncogene homolog	0.647925	0.0482009
ENSMUSG00000052040	Klf13	Kruppel-like factor 13	0.647206	0.000858639
ENSMUSG00000039648	Kyat1	kynurenine aminotransferase 1	0.64545	0.0444663
ENSMUSG00000029363	Rfc5	replication factor C (activator 1) 5	0.644145	0.0377569
ENSMUSG00000027569	Mrgbp	MRG/MORF4L binding protein	0.642808	0.0124831
ENSMUSG00000026857	Ntmt1	N-terminal Xaa-Pro-Lys N-methyltransferase 1	0.641558	3.3191e-05
ENSMUSG00000013622	Atraid	all-trans retinoic acid induced differentiation factor	0.641546	0.00121014
ENSMUSG00000041736	Tspo	translocator protein	0.638898	0.018947
ENSMUSG00000037824	Tspan14	tetraspanin 14	0.63811	0.0392461
ENSMUSG00000025823	Pdia4	protein disulfide isomerase associated 4	0.637611	0.000563921
ENSMUSG00000025492	Ifitm3	interferon induced transmembrane protein 3	0.636873	0.0220868
ENSMUSG00000032306	Mpi	mannose phosphate isomerase	0.63461	0.000663087
ENSMUSG00000022223	Sdr39u1	short chain dehydrogenase/reductase family 39U, member 1	0.631658	0.0221833
ENSMUSG00000026842	Abl1	c-abl oncogene 1, non-receptor tyrosine kinase	0.630849	0.0147846
ENSMUSG00000039168	Dap	death-associated protein	0.630543	0.0132803
ENSMUSG00000031987	Egln1	egl-9 family hypoxia-inducible factor 1	0.6295	0.00485548
ENSMUSG00000031295	Phka2	phosphorylase kinase alpha 2	0.629365	0.00227697
ENSMUSG00000022893	Adamts1	a disintegrin-like and metallopeptidase (reprolysin type) with thrombospondin type 1 motif, 1	0.629344	0.00844403
ENSMUSG00000025134	Alyref	Aly/REF export factor	0.628911	0.0201894
ENSMUSG00000014633	Cmc2	COX assembly mitochondrial protein 2	0.627747	0.0171766
ENSMUSG00000060538	Tmem219	transmembrane protein 219	0.627373	0.0237425
ENSMUSG00000062031	Pgghg	protein glucosylgalactosylhydroxylysine glucosidase	0.620094	0.0135405
ENSMUSG00000032673	Prorsd1	prolyl-tRNA synthetase domain containing 1	0.619437	0.0302665
ENSMUSG00000019916	P4ha1	procollagen-proline, 2-oxoglutarate 4-dioxygenase (proline 4-hydroxylase), alpha 1 polypeptide	0.618519	0.00157435
ENSMUSG00000031821	Gins2	GINS complex subunit 2 (Psf2 homolog)	0.617824	0.0489459
ENSMUSG00000039646	Vasn	vasorin	0.617745	0.0369794
ENSMUSG00000057963	Itpk1	inositol 1,3,4-triphosphate 5/6 kinase	0.617407	0.0105344
ENSMUSG00000020541	Tom1l1	target of myb1-like 1 (chicken)	0.616855	0.00838067
ENSMUSG00000060594	Layn	layilin	0.615701	0.00821625
ENSMUSG00000055401	Fbxo6	F-box protein 6	0.613852	0.000239408
ENSMUSG00000037266	Rsrp1	arginine/serine rich protein 1	0.613801	0.0326685
ENSMUSG00000038732	Mboat1	membrane bound O-acyltransferase domain containing 1	0.612808	0.0443284
ENSMUSG00000023175	Bsg	basigin	0.61071	0.0433922
ENSMUSG00000045205	Dpy19l4	dpy-19-like 4 (C. elegans)	0.606692	0.0394536
ENSMUSG00000024833	Pola2	polymerase (DNA directed), alpha 2	0.605557	0.010088
ENSMUSG00000037692	Ahdc1	AT hook, DNA binding motif, containing 1	0.605237	0.0316362
ENSMUSG00000079553	Kifc1	kinesin family member C1	0.604312	0.0335073
ENSMUSG00000070867	Trabd2b	TraB domain containing 2B	0.603362	0.0169521
ENSMUSG00000032294	Pkm	pyruvate kinase, muscle	0.599893	0.00186055
ENSMUSG00000032040	Dcps	decapping enzyme, scavenger	0.598484	0.0344865
ENSMUSG00000029616	Erp29	endoplasmic reticulum protein 29	0.594209	0.00482184
ENSMUSG00000024589	Nedd4l	neural precursor cell expressed, developmentally down-regulated gene 4-like	0.592373	0.00774737
ENSMUSG00000017721	Pigt	phosphatidylinositol glycan anchor biosynthesis, class T	0.59155	0.0422617
ENSMUSG00000036835	Psenen	presenilin enhancer gamma secretase subunit	0.591481	0.0369794
ENSMUSG00000020277	Pfkl	phosphofructokinase, liver, B-type	0.591051	0.0282235
ENSMUSG00000027215	Cd82	CD82 antigen	0.590765	0.0164572
ENSMUSG00000024646	Cyb5a	cytochrome b5 type A (microsomal)	0.589374	0.0168558
ENSMUSG00000034412	Tbc1d10a	TBC1 domain family, member 10a	0.589292	0.00565017
ENSMUSG00000024948	Map4k2	mitogen-activated protein kinase kinase kinase kinase 2	0.588883	0.0125326
ENSMUSG00000039929	Urb1	URB1 ribosome biogenesis 1 homolog (S. cerevisiae)	0.588439	0.0466035
ENSMUSG00000008035	Mid1ip1	Mid1 interacting protein 1 (gastrulation specific G12-like (zebrafish))	0.586973	0.0247104
ENSMUSG00000031565	Fgfr1	fibroblast growth factor receptor 1	0.582004	0.00375363
ENSMUSG00000028672	Hmgcl	3-hydroxy-3-methylglutaryl-Coenzyme A lyase	0.581516	0.029188
ENSMUSG00000025144	Cenpx	centromere protein X	0.581131	0.00548716
ENSMUSG00000038604	Ripor1	RHO family interacting cell polarization regulator 1	0.580413	0.0047713
ENSMUSG00000118346	Tmem179b	transmembrane protein 179B	0.578751	0.0369794
ENSMUSG00000021248	Tmed10	transmembrane p24 trafficking protein 10	0.578175	0.0279859
ENSMUSG00000032349	Elovl5	ELOVL family member 5, elongation of long chain fatty acids (yeast)	0.577158	0.0169643
ENSMUSG00000002845	Tmem39a	transmembrane protein 39a	0.576846	0.000166672
ENSMUSG00000025135	Anapc11	anaphase promoting complex subunit 11	0.575543	0.00887758
ENSMUSG00000025810	Nrp1	neuropilin 1	0.574233	0.00419483
ENSMUSG00000029759	Pon3	paraoxonase 3	0.569431	0.0108176
ENSMUSG00000032679	Cd59a	CD59a antigen	0.569412	0.00608442
ENSMUSG00000029003	Mad2l2	MAD2 mitotic arrest deficient-like 2	0.569151	0.0166662
ENSMUSG00000045302	Preb	prolactin regulatory element binding	0.56842	0.0127562
ENSMUSG00000027865	Gdap2	ganglioside-induced differentiation-associated-protein 2	0.567969	0.00035169
ENSMUSG00000025647	Shisa5	shisa family member 5	0.567548	0.00312937
ENSMUSG00000024667	Tmem216	transmembrane protein 216	0.566251	0.0239547
ENSMUSG00000001436	Slc19a1	solute carrier family 19 (folate transporter), member 1	0.565218	0.0190277
ENSMUSG00000032271	Nnmt	nicotinamide N-methyltransferase	0.564796	0.00182766
ENSMUSG00000043445	Pgp	phosphoglycolate phosphatase	0.563929	0.00483892
ENSMUSG00000041319	Thoc6	THO complex 6	0.560535	0.0147142
ENSMUSG00000002825	Qtrt1	queuine tRNA-ribosyltransferase catalytic subunit 1	0.558235	0.0366569
ENSMUSG00000027001	Dusp19	dual specificity phosphatase 19	0.55645	0.0264348
ENSMUSG00000006931	P3h4	prolyl 3-hydroxylase family member 4 (non-enzymatic)	0.556142	0.04187
ENSMUSG00000028793	Rnf19b	ring finger protein 19B	0.555451	0.0101206
ENSMUSG00000038074	Fkbp14	FK506 binding protein 14	0.553929	0.0283103
ENSMUSG00000078348	Sf3b5	splicing factor 3b, subunit 5	0.553917	0.0206693
ENSMUSG00000029221	Slc30a9	solute carrier family 30 (zinc transporter), member 9	0.55325	0.00259037
ENSMUSG00000014177	Tvp23b	trans-golgi network vesicle protein 23B	0.553142	0.0224907
ENSMUSG00000031023	Akip1	A kinase (PRKA) interacting protein 1	0.551659	0.0288666
ENSMUSG00000115987	Vps28	vacuolar protein sorting 28	0.550445	0.0051808
ENSMUSG00000036737	Oxsr1	oxidative-stress responsive 1	0.549394	0.0195008
ENSMUSG00000006732	Mettl1	methyltransferase like 1	0.547847	0.0414794
ENSMUSG00000026558	Uck2	uridine-cytidine kinase 2	0.547435	0.0155973
ENSMUSG00000041769	Ppp2r2d	protein phosphatase 2, regulatory subunit B, delta	0.542327	0.0090181
ENSMUSG00000013076	Amotl1	angiomotin-like 1	0.540028	0.00246323
ENSMUSG00000030750	Nsmce1	NSE1 homolog, SMC5-SMC6 complex component	0.538776	0.00552163
ENSMUSG00000022094	Slc39a14	solute carrier family 39 (zinc transporter), member 14	0.538107	0.00445672
ENSMUSG00000052557	Gan	giant axonal neuropathy	0.537935	0.00623908
ENSMUSG00000062054	Iah1	isoamyl acetate-hydrolyzing esterase 1 homolog	0.537348	0.0325496
ENSMUSG00000032547	Ryk	receptor-like tyrosine kinase	0.536828	0.0151118
ENSMUSG00000055447	Cd47	CD47 antigen (Rh-related antigen, integrin-associated signal transducer)	0.535461	0.016798
ENSMUSG00000071654	Uqcc3	ubiquinol-cytochrome c reductase complex assembly factor 3	0.53275	0.0439795
ENSMUSG00000030515	Tarsl2	threonyl-tRNA synthetase-like 2	0.532477	0.0479444
ENSMUSG00000021217	Tshz3	teashirt zinc finger family member 3	0.531069	0.00627216
ENSMUSG00000060671	Atp8b2	ATPase, class I, type 8B, member 2	0.528681	0.0147846
ENSMUSG00000026728	Vim	vimentin	0.528585	0.0308704
ENSMUSG00000027947	Il6ra	interleukin 6 receptor, alpha	0.528213	0.0200854
ENSMUSG00000037926	Ssh2	slingshot protein phosphatase 2	0.527427	0.0308881
ENSMUSG00000030062	Rpn1	ribophorin I	0.526171	0.0201574
ENSMUSG00000023571	C1qtnf12	C1q and tumor necrosis factor related 12	0.526102	0.0175442
ENSMUSG00000029392	Rilpl1	Rab interacting lysosomal protein-like 1	0.52323	0.00173466
ENSMUSG00000041734	Kirrel	kirre like nephrin family adhesion molecule 1	0.520816	0.0148629
ENSMUSG00000021114	Atp6v1d	ATPase, H+ transporting, lysosomal V1 subunit D	0.519945	0.000247077
ENSMUSG00000024181	Mrpl28	mitochondrial ribosomal protein L28	0.51801	0.00660104
ENSMUSG00000030259	Rassf8	Ras association (RalGDS/AF-6) domain family (N-terminal) member 8	0.517727	0.0299959
ENSMUSG00000026970	Rbms1	RNA binding motif, single stranded interacting protein 1	0.517308	0.00282603
ENSMUSG00000020315	Sptbn1	spectrin beta, non-erythrocytic 1	0.516712	0.00395918
ENSMUSG00000022307	Oxr1	oxidation resistance 1	0.514131	0.0458641
ENSMUSG00000029207	Apbb2	amyloid beta (A4) precursor protein-binding, family B, member 2	0.512652	0.0229664
ENSMUSG00000024446	Rpp21	ribonuclease P 21 subunit	0.512369	0.0441349
ENSMUSG00000019579	Mydgf	myeloid derived growth factor	0.511346	0.0439795
ENSMUSG00000035245	Eogt	EGF domain-specific O-linked N-acetylglucosamine (GlcNAc) transferase	0.510602	0.0285956
ENSMUSG00000004099	Dnmt1	DNA methyltransferase (cytosine-5) 1	0.509369	0.0375304
ENSMUSG00000027944	Hax1	HCLS1 associated X-1	0.50836	0.000478295
ENSMUSG00000038312	Edem2	ER degradation enhancer, mannosidase alpha-like 2	0.507304	0.0215464
ENSMUSG00000024909	Efemp2	epidermal growth factor-containing fibulin-like extracellular matrix protein 2	0.506522	0.0101186
ENSMUSG00000055681	Cope	coatomer protein complex, subunit epsilon	0.504444	0.0262926
ENSMUSG00000041168	Lonp1	lon peptidase 1, mitochondrial	0.502161	0.00658912
ENSMUSG00000068329	Htra2	HtrA serine peptidase 2	0.502081	0.0131788
ENSMUSG00000041598	Cdc42ep4	CDC42 effector protein (Rho GTPase binding) 4	0.5018	0.0302057
ENSMUSG00000070942	Il1rl2	interleukin 1 receptor-like 2	0.501212	0.000622891
ENSMUSG00000021242	Npc2	NPC intracellular cholesterol transporter 2	0.50042	0.0365249
ENSMUSG00000022139	Mbnl2	muscleblind like splicing factor 2	0.498577	0.0049167
ENSMUSG00000020766	Galk1	galactokinase 1	0.497889	0.0342401
ENSMUSG00000056116	H2-T22	histocompatibility 2, T region locus 22	0.496458	0.0124243
ENSMUSG00000042035	Igsf3	immunoglobulin superfamily, member 3	0.495225	0.00713227
ENSMUSG00000056216	Cebpg	CCAAT/enhancer binding protein (C/EBP), gamma	0.494384	0.00275965
ENSMUSG00000062352	Itgb1bp1	integrin beta 1 binding protein 1	0.490868	0.0168757
ENSMUSG00000039615	Stub1	STIP1 homology and U-Box containing protein 1	0.49008	0.00273024
ENSMUSG00000032575	Manf	mesencephalic astrocyte-derived neurotrophic factor	0.489694	0.0197617
ENSMUSG00000031848	Lsm4	LSM4 homolog, U6 small nuclear RNA and mRNA degradation associated	0.488107	0.0478922
ENSMUSG00000041891	Lman1	lectin, mannose-binding, 1	0.486246	0.000146968
ENSMUSG00000045160	Bola3	bolA-like 3 (E. coli)	0.483478	0.0100045
ENSMUSG00000035890	Rnf126	ring finger protein 126	0.483421	0.0479444
ENSMUSG00000025353	Ormdl2	ORM1-like 2 (S. cerevisiae)	0.481276	0.0271857
ENSMUSG00000007659	Bcl2l1	BCL2-like 1	0.477286	0.00591257
ENSMUSG00000018841	Rad51d	RAD51 paralog D	0.470918	0.0162313
ENSMUSG00000033916	Chmp2a	charged multivesicular body protein 2A	0.4689	0.00170469
ENSMUSG00000012296	Tjap1	tight junction associated protein 1	0.466666	0.0299475
ENSMUSG00000031021	Tmem9b	TMEM9 domain family, member B	0.466661	0.000281589
ENSMUSG00000014859	E2f4	E2F transcription factor 4	0.465857	0.0471952
ENSMUSG00000038766	Gabpb2	GA repeat binding protein, beta 2	0.465803	0.00164574
ENSMUSG00000063524	Eno1	enolase 1, alpha non-neuron	0.465464	0.0148369
ENSMUSG00000010830	Kdelr3	KDEL (Lys-Asp-Glu-Leu) endoplasmic reticulum protein retention receptor 3	0.463484	0.00568566
ENSMUSG00000021486	Prelid1	PRELI domain containing 1	0.461022	0.0179635
ENSMUSG00000020873	Slc35b1	solute carrier family 35, member B1	0.460219	0.000659031
ENSMUSG00000002365	Snx9	sorting nexin 9	0.459495	0.0361527
ENSMUSG00000030298	Sec13	SEC13 homolog, nuclear pore and COPII coat complex component	0.458301	0.0005279
ENSMUSG00000039242	B3galnt2	UDP-GalNAc:betaGlcNAc beta 1,3-galactosaminyltransferase, polypeptide 2	0.457067	0.00724326
ENSMUSG00000037242	Clic4	chloride intracellular channel 4 (mitochondrial)	0.456716	0.000506055
ENSMUSG00000105987	AI506816	expressed sequence AI506816	0.453879	0.0144929
ENSMUSG00000027010	Slc25a12	solute carrier family 25 (mitochondrial carrier, Aralar), member 12	0.453783	0.00373374
ENSMUSG00000049299	Trappc1	trafficking protein particle complex 1	0.453096	0.0201894
ENSMUSG00000027651	Rprd1b	regulation of nuclear pre-mRNA domain containing 1B	0.452435	0.00385709
ENSMUSG00000031490	Eif4ebp1	eukaryotic translation initiation factor 4E binding protein 1	0.450495	0.00806543
ENSMUSG00000041720	Pi4ka	phosphatidylinositol 4-kinase alpha	0.449271	0.00496664
ENSMUSG00000028757	Ddost	dolichyl-di-phosphooligosaccharide-protein glycotransferase	0.449035	0.032681
ENSMUSG00000029233	Srd5a3	steroid 5 alpha-reductase 3	0.4456	0.00502011
ENSMUSG00000001211	Agpat3	1-acylglycerol-3-phosphate O-acyltransferase 3	0.443946	0.0357578
ENSMUSG00000004996	Mri1	methylthioribose-1-phosphate isomerase 1	0.442389	0.030646
ENSMUSG00000035900	Gramd4	GRAM domain containing 4	0.44124	0.0368066
ENSMUSG00000019978	Epb41l2	erythrocyte membrane protein band 4.1 like 2	0.440373	0.000424693
ENSMUSG00000036860	Mrpl55	mitochondrial ribosomal protein L55	0.439899	0.023173
ENSMUSG00000033099	Nol12	nucleolar protein 12	0.439856	0.0283322
ENSMUSG00000064215	Ifi27	interferon, alpha-inducible protein 27	0.438898	0.0239438
ENSMUSG00000020576	Nbas	neuroblastoma amplified sequence	0.438298	0.038292
ENSMUSG00000004270	Lpcat3	lysophosphatidylcholine acyltransferase 3	0.437954	0.000182254
ENSMUSG00000002059	Rab34	RAB34, member RAS oncogene family	0.437493	0.00158996
ENSMUSG00000029781	Fkbp9	FK506 binding protein 9	0.433631	0.0129468
ENSMUSG00000007476	Lrrc8a	leucine rich repeat containing 8A VRAC subunit A	0.431786	0.0459645
ENSMUSG00000035199	Arl6ip5	ADP-ribosylation factor-like 6 interacting protein 5	0.430831	0.000802344
ENSMUSG00000001082	Mfsd10	major facilitator superfamily domain containing 10	0.428286	0.0474278
ENSMUSG00000030695	Aldoa	aldolase A, fructose-bisphosphate	0.427991	0.0147546
ENSMUSG00000018923	Med11	mediator complex subunit 11	0.427558	0.0463495
ENSMUSG00000058267	Mrps14	mitochondrial ribosomal protein S14	0.427313	0.0463893
ENSMUSG00000001524	Gtf2h4	general transcription factor II H, polypeptide 4	0.427214	0.00989599
ENSMUSG00000062753	AI413582	expressed sequence AI413582	0.425361	0.0457031
ENSMUSG00000063410	Stk24	serine/threonine kinase 24	0.423801	0.0221116
ENSMUSG00000031156	Slc35a2	solute carrier family 35 (UDP-galactose transporter), member A2	0.423664	0.043197
ENSMUSG00000032126	Hmbs	hydroxymethylbilane synthase	0.422698	0.0358602
ENSMUSG00000018882	Mrpl45	mitochondrial ribosomal protein L45	0.420482	0.00230714
ENSMUSG00000060803	Gstp1	glutathione S-transferase, pi 1	0.415385	0.0320496
ENSMUSG00000028797	Tmem234	transmembrane protein 234	0.413364	0.00571733
ENSMUSG00000074364	Ehd2	EH-domain containing 2	0.411388	0.027924
ENSMUSG00000020843	Timm22	translocase of inner mitochondrial membrane 22	0.411069	0.0143232
ENSMUSG00000036989	Trim3	tripartite motif-containing 3	0.410391	0.0396026
ENSMUSG00000091512	Lamtor3	late endosomal/lysosomal adaptor, MAPK and MTOR activator 3	0.405513	0.009019
ENSMUSG00000028455	Stoml2	stomatin (Epb7.2)-like 2	0.404925	0.0271857
ENSMUSG00000036863	Syde2	synapse defective 1, Rho GTPase, homolog 2 (C. elegans)	0.404467	0.0274782
ENSMUSG00000020400	Tnip1	TNFAIP3 interacting protein 1	0.397371	0.0219841
ENSMUSG00000024429	Gnl1	guanine nucleotide binding protein-like 1	0.394078	0.04262
ENSMUSG00000058388	Phtf1	putative homeodomain transcription factor 1	0.391306	0.0393851
ENSMUSG00000078671	Chd2	chromodomain helicase DNA binding protein 2	0.391101	0.0167077
ENSMUSG00000016481	Cr1l	complement component (3b/4b) receptor 1-like	0.390357	0.0255506
ENSMUSG00000040940	Arhgef1	Rho guanine nucleotide exchange factor (GEF) 1	0.389788	0.00907064
ENSMUSG00000039043	Arpin	actin-related protein 2/3 complex inhibitor	0.386733	0.0391517
ENSMUSG00000040548	Tex2	testis expressed gene 2	0.386171	0.0242205
ENSMUSG00000019710	Mrpl24	mitochondrial ribosomal protein L24	0.376806	0.0493982
ENSMUSG00000030335	Mrpl51	mitochondrial ribosomal protein L51	0.373579	0.0331346
ENSMUSG00000015290	Ubl4a	ubiquitin-like 4A	0.372499	0.0093949
ENSMUSG00000020056	Washc3	WASH complex subunit 3	0.369877	0.0467203
ENSMUSG00000024767	Otub1	OTU domain, ubiquitin aldehyde binding 1	0.364976	0.0341635
ENSMUSG00000002768	Mea1	male enhanced antigen 1	0.361654	0.0147981
ENSMUSG00000023067	Cdkn1a	cyclin-dependent kinase inhibitor 1A (P21)	0.357915	0.0418075
ENSMUSG00000017286	Glod4	glyoxalase domain containing 4	0.357688	0.0362471
ENSMUSG00000002602	Axl	AXL receptor tyrosine kinase	0.357652	0.0227794
ENSMUSG00000031167	Rbm3	RNA binding motif (RNP1, RRM) protein 3	0.357592	0.0420682
ENSMUSG00000079111	Kdelr2	KDEL (Lys-Asp-Glu-Leu) endoplasmic reticulum protein retention receptor 2	0.356763	0.0497914
ENSMUSG00000028466	Creb3	cAMP responsive element binding protein 3	0.352998	0.0272134
ENSMUSG00000010095	Slc3a2	solute carrier family 3 (activators of dibasic and neutral amino acid transport), member 2	0.352314	0.00150262
ENSMUSG00000038482	Tfdp1	transcription factor Dp 1	0.345159	0.0476468
ENSMUSG00000040562	Gstm2	glutathione S-transferase, mu 2	0.336447	0.0475166
ENSMUSG00000025192	Entpd7	ectonucleoside triphosphate diphosphohydrolase 7	0.335767	0.0293268
ENSMUSG00000025510	Cd151	CD151 antigen	0.335527	0.0456698
ENSMUSG00000040043	Rbms2	RNA binding motif, single stranded interacting protein 2	0.334386	0.0224614
ENSMUSG00000022841	Ap2m1	adaptor-related protein complex 2, mu 1 subunit	0.330526	0.0400668
ENSMUSG00000020917	Acly	ATP citrate lyase	0.31628	0.0161009
ENSMUSG00000006728	Cdk4	cyclin-dependent kinase 4	0.314159	0.0410163
ENSMUSG00000026427	Eif2d	eukaryotic translation initiation factor 2D	0.309709	0.0495127
ENSMUSG00000023286	Ube2j2	ubiquitin-conjugating enzyme E2J 2	0.288888	0.044412
ENSMUSG00000005615	Pcyt1a	phosphate cytidylyltransferase 1, choline, alpha isoform	0.27744	0.0443937
ENSMUSG00000035152	Ap2b1	adaptor-related protein complex 2, beta 1 subunit	0.26921	0.0233019
ENSMUSG00000001847	Rac1	Rac family small GTPase 1	0.262035	0.0022304
ENSMUSG00000029148	Nrbp1	nuclear receptor binding protein 1	-0.291444	0.0392234
ENSMUSG00000005034	Prkacb	protein kinase, cAMP dependent, catalytic, beta	-0.299351	0.022447
ENSMUSG00000032216	Nedd4	neural precursor cell expressed, developmentally down-regulated 4	-0.330276	0.0243347
ENSMUSG00000063904	Dpp3	dipeptidylpeptidase 3	-0.334789	0.0455139
ENSMUSG00000028494	Plin2	perilipin 2	-0.335287	0.0464457
ENSMUSG00000026918	Brd3	bromodomain containing 3	-0.339121	0.0288042
ENSMUSG00000033478	Fhip2a	FHF complex subunit HOOK interacting protein 2A	-0.342352	0.0176982
ENSMUSG00000033623	Pcgf3	polycomb group ring finger 3	-0.345485	0.0288001
ENSMUSG00000022607	Ptk2	PTK2 protein tyrosine kinase 2	-0.364031	0.0089132
ENSMUSG00000015889	Lta4h	leukotriene A4 hydrolase	-0.365545	0.0028391
ENSMUSG00000025871	4833439L19Rik	RIKEN cDNA 4833439L19 gene	-0.369029	0.000145234
ENSMUSG00000025959	Klf7	Kruppel-like factor 7 (ubiquitous)	-0.375281	0.0492593
ENSMUSG00000022075	Rhobtb2	Rho-related BTB domain containing 2	-0.378317	0.0400484
ENSMUSG00000077450	Rab11b	RAB11B, member RAS oncogene family	-0.38089	0.00952263
ENSMUSG00000053644	Aldh7a1	aldehyde dehydrogenase family 7, member A1	-0.385558	0.0416864
ENSMUSG00000050697	Prkaa1	protein kinase, AMP-activated, alpha 1 catalytic subunit	-0.385987	0.0469324
ENSMUSG00000029998	Pcyox1	prenylcysteine oxidase 1	-0.386326	0.0201894
ENSMUSG00000032667	Pon2	paraoxonase 2	-0.387504	0.0433068
ENSMUSG00000048482	Bdnf	brain derived neurotrophic factor	-0.389202	0.0173056
ENSMUSG00000064339	ENSMUSG00000064339	NA	-0.389684	0.0355816
ENSMUSG00000021357	Exoc2	exocyst complex component 2	-0.390333	0.0276541
ENSMUSG00000054469	Lclat1	lysocardiolipin acyltransferase 1	-0.391956	0.000662697
ENSMUSG00000061689	Dlgap4	DLG associated protein 4	-0.395874	0.0443694
ENSMUSG00000033059	Pygb	brain glycogen phosphorylase	-0.400139	0.0499498
ENSMUSG00000048490	Nrip1	nuclear receptor interacting protein 1	-0.402117	0.0283322
ENSMUSG00000036155	Mgat5	mannoside acetylglucosaminyltransferase 5	-0.407696	0.0468328
ENSMUSG00000022462	Slc38a2	solute carrier family 38, member 2	-0.409043	0.00142392
ENSMUSG00000027678	Ncoa3	nuclear receptor coactivator 3	-0.412124	0.0103623
ENSMUSG00000024298	Zfp871	zinc finger protein 871	-0.414045	0.0489098
ENSMUSG00000007458	M6pr	mannose-6-phosphate receptor, cation dependent	-0.414132	0.00612221
ENSMUSG00000017376	Nlk	nemo like kinase	-0.421589	0.0168426
ENSMUSG00000001052	Sec24b	Sec24 related gene family, member B (S. cerevisiae)	-0.428676	0.000769227
ENSMUSG00000064302	Clasp1	CLIP associating protein 1	-0.43063	0.0112504
ENSMUSG00000046668	Cxxc5	CXXC finger 5	-0.435335	0.0226915
ENSMUSG00000037366	Pafah2	platelet-activating factor acetylhydrolase 2	-0.437671	0.0205888
ENSMUSG00000039100	Marchf6	membrane associated ring-CH-type finger 6	-0.452021	0.0276541
ENSMUSG00000047045	Tmem164	transmembrane protein 164	-0.455804	0.00217681
ENSMUSG00000074748	Atxn7l3b	ataxin 7-like 3B	-0.457307	0.00720477
ENSMUSG00000025340	Rabgef1	RAB guanine nucleotide exchange factor (GEF) 1	-0.469076	0.000731434
ENSMUSG00000037239	Spred3	sprouty-related EVH1 domain containing 3	-0.469133	0.0296646
ENSMUSG00000027712	Anxa5	annexin A5	-0.469899	0.00390332
ENSMUSG00000020585	Laptm4a	lysosomal-associated protein transmembrane 4A	-0.472574	0.0393892
ENSMUSG00000019923	Zwint	ZW10 interactor	-0.474009	0.026894
ENSMUSG00000047945	Marcksl1	MARCKS-like 1	-0.483379	0.0116312
ENSMUSG00000026663	Atf6	activating transcription factor 6	-0.485294	0.00254704
ENSMUSG00000040785	Ttc3	tetratricopeptide repeat domain 3	-0.485879	0.00984262
ENSMUSG00000020661	Dnmt3a	DNA methyltransferase 3A	-0.48605	0.0188791
ENSMUSG00000031246	Sh3bgrl	SH3-binding domain glutamic acid-rich protein like	-0.486167	0.0325527
ENSMUSG00000037353	Letmd1	LETM1 domain containing 1	-0.486302	0.0134154
ENSMUSG00000024750	Zfand5	zinc finger, AN1-type domain 5	-0.486311	0.0449149
ENSMUSG00000049606	Zfp644	zinc finger protein 644	-0.486797	0.0349118
ENSMUSG00000037234	Hook3	hook microtubule tethering protein 3	-0.486958	0.0286028
ENSMUSG00000079442	St6galnac4	ST6 (alpha-N-acetyl-neuraminyl-2,3-beta-galactosyl-1,3)-N-acetylgalactosaminide alpha-2,6-sialyltransferase 4	-0.487464	0.0447264
ENSMUSG00000029405	G3bp2	GTPase activating protein (SH3 domain) binding protein 2	-0.487479	0.01439
ENSMUSG00000035093	Secisbp2l	SECIS binding protein 2-like	-0.487743	0.00203714
ENSMUSG00000004221	Ikbkg	inhibitor of kappaB kinase gamma	-0.488221	0.0288666
ENSMUSG00000030067	Foxp1	forkhead box P1	-0.489058	0.00261969
ENSMUSG00000014329	Bicc1	BicC family RNA binding protein 1	-0.490039	0.000406934
ENSMUSG00000052942	Glis3	GLIS family zinc finger 3	-0.494055	0.0283322
ENSMUSG00000031309	Rps6ka3	ribosomal protein S6 kinase polypeptide 3	-0.49817	0.00388823
ENSMUSG00000039770	Ypel5	yippee like 5	-0.499133	0.0397597
ENSMUSG00000009905	Kdsr	3-ketodihydrosphingosine reductase	-0.499366	0.0292566
ENSMUSG00000024098	Twsg1	twisted gastrulation BMP signaling modulator 1	-0.500566	0.0454432
ENSMUSG00000020300	Cpeb4	cytoplasmic polyadenylation element binding protein 4	-0.500947	0.041178
ENSMUSG00000032376	Usp3	ubiquitin specific peptidase 3	-0.508591	0.0412824
ENSMUSG00000037712	Fermt2	fermitin family member 2	-0.509882	0.000101911
ENSMUSG00000022052	Ppp2r2a	protein phosphatase 2, regulatory subunit B, alpha	-0.510047	0.00631671
ENSMUSG00000043940	Wdfy3	WD repeat and FYVE domain containing 3	-0.514348	0.0177741
ENSMUSG00000055720	Ubl7	ubiquitin-like 7 (bone marrow stromal cell-derived)	-0.514364	0.0392166
ENSMUSG00000071064	Zfp827	zinc finger protein 827	-0.516056	0.011228
ENSMUSG00000037375	Hhat	hedgehog acyltransferase	-0.516332	0.00995484
ENSMUSG00000022305	Lrp12	low density lipoprotein-related protein 12	-0.519552	0.0228781
ENSMUSG00000074698	Csnk2a1	casein kinase 2, alpha 1 polypeptide	-0.520911	0.0418983
ENSMUSG00000033542	Arhgef5	Rho guanine nucleotide exchange factor (GEF) 5	-0.522959	0.00638455
ENSMUSG00000025231	Sufu	SUFU negative regulator of hedgehog signaling	-0.52383	0.0486749
ENSMUSG00000015837	Sqstm1	sequestosome 1	-0.524254	0.00806543
ENSMUSG00000037526	Atg14	autophagy related 14	-0.525193	0.0493982
ENSMUSG00000019927	Ube2d1	ubiquitin-conjugating enzyme E2D 1	-0.525519	0.016798
ENSMUSG00000036819	Jmjd4	jumonji domain containing 4	-0.526753	0.0240071
ENSMUSG00000028246	Faxc	failed axon connections homolog	-0.526762	0.00764089
ENSMUSG00000026827	Gpd2	glycerol phosphate dehydrogenase 2, mitochondrial	-0.526998	0.00587272
ENSMUSG00000021978	Extl3	exostosin-like glycosyltransferase 3	-0.528934	0.0489098
ENSMUSG00000021650	Ptcd2	pentatricopeptide repeat domain 2	-0.529821	0.0295179
ENSMUSG00000044636	Csrnp2	cysteine-serine-rich nuclear protein 2	-0.530721	0.0154717
ENSMUSG00000064181	Rab3ip	RAB3A interacting protein	-0.53273	0.00283651
ENSMUSG00000038375	Trp53inp2	transformation related protein 53 inducible nuclear protein 2	-0.533322	0.00189847
ENSMUSG00000009406	Elk1	ELK1, member of ETS oncogene family	-0.533923	0.0166303
ENSMUSG00000017144	Rnd3	Rho family GTPase 3	-0.535126	0.0441268
ENSMUSG00000029851	Tcaf2	TRPM8 channel-associated factor 2	-0.535863	0.0267132
ENSMUSG00000029761	Cald1	caldesmon 1	-0.536046	0.0168757
ENSMUSG00000029108	Pcdh7	protocadherin 7	-0.537546	0.0268856
ENSMUSG00000034981	Parm1	prostate androgen-regulated mucin-like protein 1	-0.53819	0.0174045
ENSMUSG00000025437	Usp33	ubiquitin specific peptidase 33	-0.538701	0.0355391
ENSMUSG00000041390	Mdfic	MyoD family inhibitor domain containing	-0.540533	0.0391129
ENSMUSG00000038280	Ostm1	osteopetrosis associated transmembrane protein 1	-0.541165	0.0113383
ENSMUSG00000021244	Ylpm1	YLP motif containing 1	-0.542634	0.00988987
ENSMUSG00000036478	Btg1	BTG anti-proliferation factor 1	-0.542838	0.00431274
ENSMUSG00000031278	Acsl4	acyl-CoA synthetase long-chain family member 4	-0.543356	0.0259992
ENSMUSG00000023075	Akirin1	akirin 1	-0.547255	0.00552163
ENSMUSG00000026496	Parp1	poly (ADP-ribose) polymerase family, member 1	-0.547317	0.0100082
ENSMUSG00000020361	Hspa4	heat shock protein 4	-0.547856	0.0103387
ENSMUSG00000027309	Dnaaf9	dynein axonemal assembly factor 9	-0.548156	0.000141222
ENSMUSG00000015312	Gadd45b	growth arrest and DNA-damage-inducible 45 beta	-0.552443	0.0300588
ENSMUSG00000033684	Qsox1	quiescin Q6 sulfhydryl oxidase 1	-0.555403	0.0242205
ENSMUSG00000021870	Slmap	sarcolemma associated protein	-0.555918	0.0134154
ENSMUSG00000028483	Snapc3	small nuclear RNA activating complex, polypeptide 3	-0.556974	0.0377569
ENSMUSG00000062115	Rai1	retinoic acid induced 1	-0.559367	0.0445036
ENSMUSG00000033713	Foxn3	forkhead box N3	-0.559939	7.57537e-05
ENSMUSG00000028059	Arhgef2	rho/rac guanine nucleotide exchange factor (GEF) 2	-0.560781	0.00389336
ENSMUSG00000001248	Gramd1a	GRAM domain containing 1A	-0.563798	0.000342252
ENSMUSG00000021775	Nr1d2	nuclear receptor subfamily 1, group D, member 2	-0.564965	0.0404164
ENSMUSG00000001173	Ocrl	OCRL, inositol polyphosphate-5-phosphatase	-0.565809	0.0320417
ENSMUSG00000032501	Trib1	tribbles pseudokinase 1	-0.566486	0.0299475
ENSMUSG00000024241	Sos1	SOS Ras/Rac guanine nucleotide exchange factor 1	-0.568942	0.0493604
ENSMUSG00000039089	L3mbtl3	L3MBTL3 histone methyl-lysine binding protein	-0.575031	0.00539101
ENSMUSG00000017386	Traf4	TNF receptor associated factor 4	-0.57608	0.000975864
ENSMUSG00000032086	Bace1	beta-site APP cleaving enzyme 1	-0.57814	0.00451682
ENSMUSG00000050310	Rictor	RPTOR independent companion of MTOR, complex 2	-0.579297	0.0305032
ENSMUSG00000041957	Pkp2	plakophilin 2	-0.580162	0.00612221
ENSMUSG00000030269	Mtmr14	myotubularin related protein 14	-0.580721	0.00695596
ENSMUSG00000032332	Col12a1	collagen, type XII, alpha 1	-0.581336	0.00481905
ENSMUSG00000008136	Fhl2	four and a half LIM domains 2	-0.584121	0.0296106
ENSMUSG00000005102	Eif2ak4	eukaryotic translation initiation factor 2 alpha kinase 4	-0.585517	0.00654603
ENSMUSG00000019878	Hsf2	heat shock factor 2	-0.593446	0.00813413
ENSMUSG00000025986	Slc39a10	solute carrier family 39 (zinc transporter), member 10	-0.593662	0.00717986
ENSMUSG00000013236	Ptprs	protein tyrosine phosphatase, receptor type, S	-0.594542	0.00848156
ENSMUSG00000022533	Atp13a3	ATPase type 13A3	-0.596587	0.00664786
ENSMUSG00000046982	Tshz1	teashirt zinc finger family member 1	-0.598065	0.0474707
ENSMUSG00000045103	Dmd	dystrophin, muscular dystrophy	-0.600211	0.00249348
ENSMUSG00000032491	Nradd	neurotrophin receptor associated death domain	-0.60366	0.0305499
ENSMUSG00000062929	Cfl2	cofilin 2, muscle	-0.603997	0.0140227
ENSMUSG00000042842	Serpinb6b	serine (or cysteine) peptidase inhibitor, clade B, member 6b	-0.606439	0.0495185
ENSMUSG00000042821	Snai1	snail family zinc finger 1	-0.607226	0.00394586
ENSMUSG00000106847	Peg13	paternally expressed 13	-0.607964	0.0187084
ENSMUSG00000027293	Ehd4	EH-domain containing 4	-0.608319	0.0121457
ENSMUSG00000043671	Dpy19l3	dpy-19-like 3 (C. elegans)	-0.609184	0.025633
ENSMUSG00000034247	Plekhm1	pleckstrin homology domain containing, family M (with RUN domain) member 1	-0.610146	0.0288563
ENSMUSG00000037486	Asxl2	ASXL transcriptional regulator 2	-0.610954	0.00101956
ENSMUSG00000026980	Ly75	lymphocyte antigen 75	-0.612701	0.00408924
ENSMUSG00000032849	Abcc4	ATP-binding cassette, sub-family C (CFTR/MRP), member 4	-0.613191	0.00394645
ENSMUSG00000002885	Adgre5	adhesion G protein-coupled receptor E5	-0.617737	0.00723901
ENSMUSG00000031840	Rab3a	RAB3A, member RAS oncogene family	-0.617964	0.0274088
ENSMUSG00000022186	Oxct1	3-oxoacid CoA transferase 1	-0.618151	0.00618139
ENSMUSG00000019302	Atp6v0a1	ATPase, H+ transporting, lysosomal V0 subunit A1	-0.61929	0.00202518
ENSMUSG00000042810	Krba1	KRAB-A domain containing 1	-0.625568	0.0166303
ENSMUSG00000022864	D16Ertd472e	DNA segment, Chr 16, ERATO Doi 472, expressed	-0.625798	0.0489615
ENSMUSG00000029552	Tes	testin LIM domain protein	-0.626795	0.00146923
ENSMUSG00000053205	Styx	serine/threonine/tyrosine interaction protein	-0.62926	0.0445318
ENSMUSG00000039910	Cited2	Cbp/p300-interacting transactivator, with Glu/Asp-rich carboxy-terminal domain, 2	-0.629969	0.023309
ENSMUSG00000030796	Tead2	TEA domain family member 2	-0.630201	0.0257315
ENSMUSG00000049764	Zfp280b	zinc finger protein 280B	-0.630341	0.0201894
ENSMUSG00000031628	Casp3	caspase 3	-0.632855	0.0276541
ENSMUSG00000033577	Myo6	myosin VI	-0.634203	0.0023595
ENSMUSG00000046876	Atxn1	ataxin 1	-0.634895	0.0118644
ENSMUSG00000011256	Adam19	a disintegrin and metallopeptidase domain 19 (meltrin beta)	-0.635926	0.00164477
ENSMUSG00000022836	Mylk	myosin, light polypeptide kinase	-0.6417	0.0191675
ENSMUSG00000034471	Caskin2	CASK-interacting protein 2	-0.641877	0.0105972
ENSMUSG00000020029	Nudt4	nudix (nucleoside diphosphate linked moiety X)-type motif 4	-0.643246	0.0157231
ENSMUSG00000050730	Arhgap42	Rho GTPase activating protein 42	-0.644659	0.0142012
ENSMUSG00000003352	Cacnb3	calcium channel, voltage-dependent, beta 3 subunit	-0.646968	0.0398703
ENSMUSG00000039987	Phtf2	putative homeodomain transcription factor 2	-0.648541	0.0069079
ENSMUSG00000032624	Eml4	echinoderm microtubule associated protein like 4	-0.649053	0.0192104
ENSMUSG00000013921	Clip3	CAP-GLY domain containing linker protein 3	-0.649473	0.00164991
ENSMUSG00000029673	Auts2	autism susceptibility candidate 2	-0.650471	0.0278542
ENSMUSG00000060510	Zfp266	zinc finger protein 266	-0.653447	0.0120998
ENSMUSG00000001630	Stk38l	serine/threonine kinase 38 like	-0.655773	0.00599627
ENSMUSG00000032050	Rdx	radixin	-0.658841	0.0295839
ENSMUSG00000048644	Ctxn1	cortexin 1	-0.659783	0.00106925
ENSMUSG00000028919	Arhgef19	Rho guanine nucleotide exchange factor (GEF) 19	-0.662018	0.0160507
ENSMUSG00000025855	Prkar1b	protein kinase, cAMP dependent regulatory, type I beta	-0.667323	0.00461297
ENSMUSG00000025907	Rb1cc1	RB1-inducible coiled-coil 1	-0.671819	0.020984
ENSMUSG00000049550	Clip1	CAP-GLY domain containing linker protein 1	-0.672921	0.00568566
ENSMUSG00000016262	Sertad4	SERTA domain containing 4	-0.673154	0.0108366
ENSMUSG00000034252	Senp6	SUMO/sentrin specific peptidase 6	-0.674326	0.0269026
ENSMUSG00000037788	Vopp1	vesicular, overexpressed in cancer, prosurvival protein 1	-0.675202	0.000840665
ENSMUSG00000027955	Gask1b	golgi associated kinase 1B	-0.67538	0.000323745
ENSMUSG00000051950	B3glct	beta-3-glucosyltransferase	-0.676488	0.0124831
ENSMUSG00000022353	Mtss1	MTSS I-BAR domain containing 1	-0.677404	0.0135536
ENSMUSG00000032413	Rasa2	RAS p21 protein activator 2	-0.679171	0.0297752
ENSMUSG00000028228	Cpne3	copine III	-0.683332	0.00357973
ENSMUSG00000023827	Agpat4	1-acylglycerol-3-phosphate O-acyltransferase 4 (lysophosphatidic acid acyltransferase, delta)	-0.684325	0.00068805
ENSMUSG00000026121	Sema4c	sema domain, immunoglobulin domain (Ig), transmembrane domain (TM) and short cytoplasmic domain, (semaphorin) 4C	-0.685225	0.0177741
ENSMUSG00000020100	Slc29a3	solute carrier family 29 (nucleoside transporters), member 3	-0.685723	0.00649381
ENSMUSG00000061410	Zcchc14	zinc finger, CCHC domain containing 14	-0.688132	0.000168849
ENSMUSG00000007950	Abhd8	abhydrolase domain containing 8	-0.68829	0.00021165
ENSMUSG00000020658	Efr3b	EFR3 homolog B	-0.688522	0.00441432
ENSMUSG00000029804	Herc3	hect domain and RLD 3	-0.688598	0.0144474
ENSMUSG00000047714	Ppp1r2	protein phosphatase 1, regulatory inhibitor subunit 2	-0.696142	0.00555597
ENSMUSG00000020015	Cdk17	cyclin-dependent kinase 17	-0.702203	0.0191959
ENSMUSG00000000085	Scmh1	sex comb on midleg homolog 1	-0.703378	2.57128e-05
ENSMUSG00000052512	Nav2	neuron navigator 2	-0.703729	0.0340482
ENSMUSG00000038949	Cnst	consortin, connexin sorting protein	-0.706796	0.000933041
ENSMUSG00000052688	Rab7b	RAB7B, member RAS oncogene family	-0.708565	0.00282798
ENSMUSG00000039976	Tbc1d16	TBC1 domain family, member 16	-0.709126	0.0147142
ENSMUSG00000036181	H1f2	H1.2 linker histone, cluster member	-0.709735	0.00502432
ENSMUSG00000021009	Ptpn21	protein tyrosine phosphatase, non-receptor type 21	-0.709773	0.00262289
ENSMUSG00000021759	Plpp1	phospholipid phosphatase 1	-0.709958	0.0106191
ENSMUSG00000097715	ENSMUSG00000097715	NA	-0.710897	0.0308881
ENSMUSG00000021846	Peli2	pellino 2	-0.711278	0.015524
ENSMUSG00000036052	Dnajb5	DnaJ heat shock protein family (Hsp40) member B5	-0.712849	0.0169718
ENSMUSG00000039046	Usp6nl	USP6 N-terminal like	-0.713716	0.0155624
ENSMUSG00000019779	Frk	fyn-related kinase	-0.715102	0.0111036
ENSMUSG00000023755	Rhebl1	Ras homolog enriched in brain like 1	-0.715288	0.03411
ENSMUSG00000003541	Ier3	immediate early response 3	-0.716682	0.00124085
ENSMUSG00000031480	Thsd1	thrombospondin, type I, domain 1	-0.717018	0.0036185
ENSMUSG00000019818	Cd164	CD164 antigen	-0.717954	0.00807305
ENSMUSG00000048911	Rnf24	ring finger protein 24	-0.718645	0.0046772
ENSMUSG00000024158	Hagh	hydroxyacyl glutathione hydrolase	-0.720458	0.0101088
ENSMUSG00000047497	Adamts12	a disintegrin-like and metallopeptidase (reprolysin type) with thrombospondin type 1 motif, 12	-0.722114	0.0215552
ENSMUSG00000076431	Sox4	SRY (sex determining region Y)-box 4	-0.722828	0.000691836
ENSMUSG00000050737	Ptges	prostaglandin E synthase	-0.723349	0.0361077
ENSMUSG00000054814	Usp46	ubiquitin specific peptidase 46	-0.723439	0.00149453
ENSMUSG00000019832	Rab32	RAB32, member RAS oncogene family	-0.723784	0.0270384
ENSMUSG00000071180	Smim15	small integral membrane protein 15	-0.72501	4.36969e-07
ENSMUSG00000030020	Prickle2	prickle planar cell polarity protein 2	-0.726899	0.0067533
ENSMUSG00000025743	Sdc3	syndecan 3	-0.728845	0.022447
ENSMUSG00000021366	Hivep1	human immunodeficiency virus type I enhancer binding protein 1	-0.732044	3.26933e-07
ENSMUSG00000032122	Slc37a2	solute carrier family 37 (glycerol-3-phosphate transporter), member 2	-0.736446	0.0302102
ENSMUSG00000022434	Fam118a	family with sequence similarity 118, member A	-0.737017	0.0495127
ENSMUSG00000037972	Snn	stannin	-0.737436	0.000148171
ENSMUSG00000036390	Gadd45a	growth arrest and DNA-damage-inducible 45 alpha	-0.737651	0.0119741
ENSMUSG00000020592	Sdc1	syndecan 1	-0.738563	1.88398e-05
ENSMUSG00000022114	Spry2	sprouty RTK signaling antagonist 2	-0.739009	0.0451749
ENSMUSG00000023008	Fmnl3	formin-like 3	-0.739223	0.0125019
ENSMUSG00000048807	Slc35e4	solute carrier family 35, member E4	-0.739613	0.00264005
ENSMUSG00000028517	Plpp3	phospholipid phosphatase 3	-0.741082	0.0218623
ENSMUSG00000035268	Pkig	protein kinase inhibitor, gamma	-0.74245	0.0138884
ENSMUSG00000067818	Myl9	myosin, light polypeptide 9, regulatory	-0.743507	5.41047e-06
ENSMUSG00000023169	Slc38a1	solute carrier family 38, member 1	-0.745215	0.000282546
ENSMUSG00000041324	Inhba	inhibin beta-A	-0.745224	0.00272491
ENSMUSG00000007989	Fzd3	frizzled class receptor 3	-0.747431	0.00499021
ENSMUSG00000017724	Etv4	ets variant 4	-0.749676	0.0102491
ENSMUSG00000060206	Zfp462	zinc finger protein 462	-0.753536	0.010928
ENSMUSG00000032366	Tpm1	tropomyosin 1, alpha	-0.75508	0.00383323
ENSMUSG00000024014	Pim1	proviral integration site 1	-0.756412	0.0121117
ENSMUSG00000034714	Ttyh2	tweety family member 2	-0.757454	0.00129448
ENSMUSG00000041220	Elovl6	ELOVL family member 6, elongation of long chain fatty acids (yeast)	-0.760865	0.0037416
ENSMUSG00000022952	Runx1	runt related transcription factor 1	-0.763977	0.00276037
ENSMUSG00000034997	Htr2a	5-hydroxytryptamine (serotonin) receptor 2A	-0.764509	0.0127754
ENSMUSG00000039219	Arid4b	AT rich interactive domain 4B (RBP1-like)	-0.767945	0.0481834
ENSMUSG00000029672	Fam3c	FAM3 metabolism regulating signaling molecule C	-0.7688	0.00705407
ENSMUSG00000034761	Map4k5	mitogen-activated protein kinase kinase kinase kinase 5	-0.770885	0.000399229
ENSMUSG00000025666	Tmem47	transmembrane protein 47	-0.777043	0.000180147
ENSMUSG00000034265	Zdhhc14	zinc finger, DHHC domain containing 14	-0.778268	0.010539
ENSMUSG00000026749	Nek6	NIMA (never in mitosis gene a)-related expressed kinase 6	-0.781053	2.7076e-05
ENSMUSG00000035873	Pawr	PRKC, apoptosis, WT1, regulator	-0.783874	0.0299475
ENSMUSG00000029822	Osbpl3	oxysterol binding protein-like 3	-0.784217	0.0257461
ENSMUSG00000056091	St3gal5	ST3 beta-galactoside alpha-2,3-sialyltransferase 5	-0.784566	0.00685459
ENSMUSG00000049532	Sall2	spalt like transcription factor 2	-0.790943	0.00962959
ENSMUSG00000021483	Cdk20	cyclin-dependent kinase 20	-0.790951	0.0128788
ENSMUSG00000027111	Itga6	integrin alpha 6	-0.791906	0.00828056
ENSMUSG00000102543	Pcdhgc5	protocadherin gamma subfamily C, 5	-0.792573	0.0267132
ENSMUSG00000022912	Pros1	protein S (alpha)	-0.79324	0.0187548
ENSMUSG00000055067	Smyd3	SET and MYND domain containing 3	-0.793501	0.010104
ENSMUSG00000037211	Spry1	sprouty RTK signaling antagonist 1	-0.794305	0.00907064
ENSMUSG00000083567	Gm11451	protein tyrosine phosphatase-like (proline instead of catalytic arginine), member a pseudogene	-0.79584	0.0482009
ENSMUSG00000021733	Slc4a7	solute carrier family 4, sodium bicarbonate cotransporter, member 7	-0.796335	2.22348e-05
ENSMUSG00000039361	Picalm	phosphatidylinositol binding clathrin assembly protein	-0.796404	0.00724528
ENSMUSG00000034168	Irf2bpl	interferon regulatory factor 2 binding protein-like	-0.797695	5.56891e-05
ENSMUSG00000041058	Wwp1	WW domain containing E3 ubiquitin protein ligase 1	-0.798881	0.00041827
ENSMUSG00000002897	Il17ra	interleukin 17 receptor A	-0.799488	0.000816368
ENSMUSG00000024639	Gnaq	guanine nucleotide binding protein, alpha q polypeptide	-0.80144	0.000380256
ENSMUSG00000024043	Arhgap28	Rho GTPase activating protein 28	-0.801659	7.22717e-08
ENSMUSG00000024598	Fbn2	fibrillin 2	-0.802084	0.0256725
ENSMUSG00000046798	Cldn12	claudin 12	-0.80305	0.0076747
ENSMUSG00000020105	Lrig3	leucine-rich repeats and immunoglobulin-like domains 3	-0.804636	0.00553332
ENSMUSG00000030557	Mef2a	myocyte enhancer factor 2A	-0.806468	0.000260658
ENSMUSG00000030386	Zfp606	zinc finger protein 606	-0.80927	0.0387904
ENSMUSG00000048027	Rgmb	repulsive guidance molecule family member B	-0.809601	0.000126169
ENSMUSG00000021703	Serinc5	serine incorporator 5	-0.811305	0.0431001
ENSMUSG00000042284	Itga1	integrin alpha 1	-0.811321	0.0017813
ENSMUSG00000026637	Traf5	TNF receptor-associated factor 5	-0.812349	0.0141165
ENSMUSG00000031937	Vstm5	V-set and transmembrane domain containing 5	-0.81538	0.00548418
ENSMUSG00000035783	Acta2	actin alpha 2, smooth muscle, aorta	-0.819422	0.00319135
ENSMUSG00000039958	Etfbkmt	electron transfer flavoprotein beta subunit lysine methyltransferase	-0.819705	0.0302887
ENSMUSG00000052423	B4galt3	UDP-Gal:betaGlcNAc beta 1,4-galactosyltransferase, polypeptide 3	-0.819922	0.000346622
ENSMUSG00000019806	Aig1	androgen-induced 1	-0.822984	7.83105e-05
ENSMUSG00000030763	Lcmt1	leucine carboxyl methyltransferase 1	-0.825401	0.00474941
ENSMUSG00000105692	ENSMUSG00000105692	NA	-0.825502	0.0385056
ENSMUSG00000021466	Ptch1	patched 1	-0.828516	0.00664786
ENSMUSG00000036565	Ttyh3	tweety family member 3	-0.829954	0.000166284
ENSMUSG00000058254	Tspan7	tetraspanin 7	-0.831031	5.32165e-08
ENSMUSG00000030094	Xpc	xeroderma pigmentosum, complementation group C	-0.833433	0.0471679
ENSMUSG00000046079	Lrrc8d	leucine rich repeat containing 8D	-0.83566	0.00848156
ENSMUSG00000060301	2610008E11Rik	RIKEN cDNA 2610008E11 gene	-0.836967	0.0084147
ENSMUSG00000030850	Ate1	arginyltransferase 1	-0.837812	0.000877764
ENSMUSG00000016382	Pls3	plastin 3 (T-isoform)	-0.837905	9.757e-05
ENSMUSG00000029376	Mthfd2l	methylenetetrahydrofolate dehydrogenase (NADP+ dependent) 2-like	-0.838349	0.029095
ENSMUSG00000024268	Celf4	CUGBP, Elav-like family member 4	-0.839937	0.00765746
ENSMUSG00000024269	Tpgs2	tubulin polyglutamylase complex subunit 2	-0.840905	0.0067266
ENSMUSG00000051331	Cacna1c	calcium channel, voltage-dependent, L type, alpha 1C subunit	-0.84097	0.000691471
ENSMUSG00000039005	Tlr4	toll-like receptor 4	-0.842072	0.00441432
ENSMUSG00000034485	Uaca	uveal autoantigen with coiled-coil domains and ankyrin repeats	-0.842923	0.00532683
ENSMUSG00000032024	Clmp	CXADR-like membrane protein	-0.849858	0.00994958
ENSMUSG00000042515	Pwwp3b	PWWP domain containing 3B	-0.85104	0.00361549
ENSMUSG00000030729	Pgm2l1	phosphoglucomutase 2-like 1	-0.851203	0.0414794
ENSMUSG00000032688	Malt1	MALT1 paracaspase	-0.853082	0.0145391
ENSMUSG00000002228	Ppm1j	protein phosphatase 1J	-0.853694	0.0361077
ENSMUSG00000072704	Smim10l1	small integral membrane protein 10 like 1	-0.856766	0.0329344
ENSMUSG00000036109	Mbnl3	muscleblind like splicing factor 3	-0.858047	0.00375943
ENSMUSG00000047648	Fbxo30	F-box protein 30	-0.858432	0.0154717
ENSMUSG00000070639	Lrrc8b	leucine rich repeat containing 8 family, member B	-0.86024	0.00498101
ENSMUSG00000030499	Kctd15	potassium channel tetramerisation domain containing 15	-0.860892	7.83105e-05
ENSMUSG00000048895	Cdk5r1	cyclin-dependent kinase 5, regulatory subunit 1 (p35)	-0.861063	0.0131694
ENSMUSG00000042390	Gatad2b	GATA zinc finger domain containing 2B	-0.861156	1.45203e-09
ENSMUSG00000000296	Tpd52l1	tumor protein D52-like 1	-0.86272	0.00399214
ENSMUSG00000019947	Arid5b	AT rich interactive domain 5B (MRF1-like)	-0.865486	8.80118e-09
ENSMUSG00000026585	Kifap3	kinesin-associated protein 3	-0.865975	0.000643499
ENSMUSG00000036995	Asap3	ArfGAP with SH3 domain, ankyrin repeat and PH domain 3	-0.866962	0.0202046
ENSMUSG00000097324	ENSMUSG00000097324	NA	-0.867391	0.0042852
ENSMUSG00000026880	Stom	stomatin	-0.867492	0.000378759
ENSMUSG00000032462	Pik3cb	phosphatidylinositol-4,5-bisphosphate 3-kinase catalytic subunit beta	-0.871153	0.000436359
ENSMUSG00000032846	Zswim6	zinc finger SWIM-type containing 6	-0.871265	1.50851e-07
ENSMUSG00000024735	Prpf19	pre-mRNA processing factor 19	-0.873027	0.000399227
ENSMUSG00000047246	H2bc6	H2B clustered histone 6	-0.8758	0.0130954
ENSMUSG00000022377	Asap1	ArfGAP with SH3 domain, ankyrin repeat and PH domain1	-0.877295	3.37827e-05
ENSMUSG00000022884	Eif4a2	eukaryotic translation initiation factor 4A2	-0.878617	0.0252105
ENSMUSG00000090394	4930523C07Rik	RIKEN cDNA 4930523C07 gene	-0.879226	0.00332862
ENSMUSG00000043336	Filip1l	filamin A interacting protein 1-like	-0.879896	0.000420999
ENSMUSG00000006219	Fblim1	filamin binding LIM protein 1	-0.880254	8.21364e-09
ENSMUSG00000025856	Pdgfa	platelet derived growth factor, alpha	-0.88277	2.23935e-06
ENSMUSG00000037408	Cnnm4	cyclin M4	-0.884189	0.00410179
ENSMUSG00000023031	Cela1	chymotrypsin-like elastase family, member 1	-0.88659	0.00703105
ENSMUSG00000030854	Ptpn5	protein tyrosine phosphatase, non-receptor type 5	-0.886864	0.024868
ENSMUSG00000006731	B4galnt1	beta-1,4-N-acetyl-galactosaminyl transferase 1	-0.887546	0.0239547
ENSMUSG00000058070	Eml1	echinoderm microtubule associated protein like 1	-0.889841	0.000389398
ENSMUSG00000022883	Robo1	roundabout guidance receptor 1	-0.890158	0.016798
ENSMUSG00000076432	Ywhaq	tyrosine 3-monooxygenase/tryptophan 5-monooxygenase activation protein theta	-0.890397	0.00657277
ENSMUSG00000028128	F3	coagulation factor III	-0.890532	0.00224164
ENSMUSG00000035274	Tpbg	trophoblast glycoprotein	-0.892687	0.00681417
ENSMUSG00000019891	Dcbld1	discoidin, CUB and LCCL domain containing 1	-0.893234	6.40334e-05
ENSMUSG00000066057	Gm1976	predicted gene 1976	-0.894572	0.0338296
ENSMUSG00000023034	Nr4a1	nuclear receptor subfamily 4, group A, member 1	-0.896577	0.0321262
ENSMUSG00000018648	Dusp14	dual specificity phosphatase 14	-0.898426	0.00240348
ENSMUSG00000026930	Gpsm1	G-protein signalling modulator 1 (AGS3-like, C. elegans)	-0.898858	2.03237e-05
ENSMUSG00000030123	Plxnd1	plexin D1	-0.89978	8.82622e-05
ENSMUSG00000037254	Itih2	inter-alpha trypsin inhibitor, heavy chain 2	-0.899917	0.0117744
ENSMUSG00000045312	Lhfpl2	lipoma HMGIC fusion partner-like 2	-0.900546	0.000802344
ENSMUSG00000025241	Fyco1	FYVE and coiled-coil domain containing 1	-0.90193	0.00262025
ENSMUSG00000040133	Gpr176	G protein-coupled receptor 176	-0.90346	0.00108614
ENSMUSG00000019823	Mical1	microtubule associated monooxygenase, calponin and LIM domain containing 1	-0.904143	0.00204942
ENSMUSG00000032883	Acsl3	acyl-CoA synthetase long-chain family member 3	-0.907025	0.0283322
ENSMUSG00000074813	Morrbid	myeloid RNA regulator of BCL2L11 induced cell death	-0.908298	0.000159128
ENSMUSG00000037656	Slc20a2	solute carrier family 20, member 2	-0.909833	0.0013708
ENSMUSG00000029212	Gabrb1	gamma-aminobutyric acid (GABA) A receptor, subunit beta 1	-0.911482	0.0309909
ENSMUSG00000025993	Slc40a1	solute carrier family 40 (iron-regulated transporter), member 1	-0.911657	0.0392808
ENSMUSG00000026383	Epb41l5	erythrocyte membrane protein band 4.1 like 5	-0.912593	0.02338
ENSMUSG00000033788	Dysf	dysferlin	-0.913709	0.0345819
ENSMUSG00000021508	Cxcl14	chemokine (C-X-C motif) ligand 14	-0.91528	0.0309938
ENSMUSG00000030096	Slc6a6	solute carrier family 6 (neurotransmitter transporter, taurine), member 6	-0.916218	0.0182507
ENSMUSG00000115100	ENSMUSG00000115100	NA	-0.916813	0.00394322
ENSMUSG00000028040	Efna4	ephrin A4	-0.922943	0.0231922
ENSMUSG00000002265	Peg3	paternally expressed 3	-0.924112	0.0323909
ENSMUSG00000040265	Dnm3	dynamin 3	-0.924604	0.00853126
ENSMUSG00000027858	Tspan2	tetraspanin 2	-0.925543	0.0067533
ENSMUSG00000042804	Gpr153	G protein-coupled receptor 153	-0.925722	0.00493808
ENSMUSG00000023809	Rps6ka2	ribosomal protein S6 kinase, polypeptide 2	-0.926852	0.00211891
ENSMUSG00000022144	Gdnf	glial cell line derived neurotrophic factor	-0.927169	0.0003845
ENSMUSG00000005609	Ctr9	CTR9 homolog, Paf1/RNA polymerase II complex component	-0.929532	0.000760166
ENSMUSG00000007207	Stx1a	syntaxin 1A (brain)	-0.929823	0.000380475
ENSMUSG00000047407	Tgif1	TGFB-induced factor homeobox 1	-0.932455	0.00122859
ENSMUSG00000044167	Foxo1	forkhead box O1	-0.933469	4.88853e-05
ENSMUSG00000030000	Add2	adducin 2 (beta)	-0.934386	0.0220868
ENSMUSG00000025867	Cplx2	complexin 2	-0.934412	0.00182957
ENSMUSG00000039316	Rftn1	raftlin lipid raft linker 1	-0.938255	0.000152598
ENSMUSG00000031934	Panx1	pannexin 1	-0.938326	2.42379e-05
ENSMUSG00000114196	ENSMUSG00000114196	NA	-0.945178	0.0471679
ENSMUSG00000020021	Fgd6	FYVE, RhoGEF and PH domain containing 6	-0.945914	0.000699576
ENSMUSG00000026556	Vangl2	VANGL planar cell polarity 2	-0.945987	0.0275538
ENSMUSG00000005611	Irag1	inositol 1,4,5-triphosphate receptor associated 1	-0.947617	2.42763e-05
ENSMUSG00000096910	Zfp955b	zinc finger protein 955B	-0.948389	0.0308704
ENSMUSG00000019528	Gyg	glycogenin	-0.950434	9.3484e-05
ENSMUSG00000024427	Spry4	sprouty RTK signaling antagonist 4	-0.952404	0.00146556
ENSMUSG00000075224	Lrrc55	leucine rich repeat containing 55	-0.954476	0.0103252
ENSMUSG00000023886	Smoc2	SPARC related modular calcium binding 2	-0.955973	0.0110439
ENSMUSG00000031808	Slc27a1	solute carrier family 27 (fatty acid transporter), member 1	-0.957031	0.00194022
ENSMUSG00000059810	Rgs3	regulator of G-protein signaling 3	-0.95768	0.00226415
ENSMUSG00000031827	Cotl1	coactosin-like 1 (Dictyostelium)	-0.957998	0.000184454
ENSMUSG00000028121	Bcar3	breast cancer anti-estrogen resistance 3	-0.958012	0.000742183
ENSMUSG00000020150	Gamt	guanidinoacetate methyltransferase	-0.96016	0.0443937
ENSMUSG00000087203	Gm13986	predicted gene 13986	-0.961379	0.00418207
ENSMUSG00000004661	Arid3b	AT rich interactive domain 3B (BRIGHT-like)	-0.961417	0.0290937
ENSMUSG00000019990	Pde7b	phosphodiesterase 7B	-0.962815	1.53876e-06
ENSMUSG00000074743	Thbd	thrombomodulin	-0.962876	1.06477e-05
ENSMUSG00000113775	ENSMUSG00000113775	NA	-0.965172	0.0248563
ENSMUSG00000039959	Hip1	huntingtin interacting protein 1	-0.965817	1.90623e-06
ENSMUSG00000037447	Arid5a	AT rich interactive domain 5A (MRF1-like)	-0.968263	0.0113882
ENSMUSG00000042942	Greb1l	growth regulation by estrogen in breast cancer-like	-0.973548	0.0321262
ENSMUSG00000050931	Sgms2	sphingomyelin synthase 2	-0.97461	0.00100421
ENSMUSG00000030255	Sspn	sarcospan	-0.975706	0.00331747
ENSMUSG00000030313	Dennd5b	DENN/MADD domain containing 5B	-0.975983	5.08115e-09
ENSMUSG00000037348	Paqr7	progestin and adipoQ receptor family member VII	-0.976715	0.0143349
ENSMUSG00000029304	Spp1	secreted phosphoprotein 1	-0.977246	0.0420682
ENSMUSG00000113338	A530046M15Rik	RIKEN cDNA A530046M15 gene	-0.98118	0.0414882
ENSMUSG00000039103	Nexn	nexilin	-0.98167	0.0131896
ENSMUSG00000010307	Tmem86a	transmembrane protein 86A	-0.981946	8.18258e-05
ENSMUSG00000107476	Zfp862-ps	zinc finger protein 862, pseudogene	-0.9823	0.000147437
ENSMUSG00000020205	Phlda1	pleckstrin homology like domain, family A, member 1	-0.983106	0.00612221
ENSMUSG00000022885	St6gal1	beta galactoside alpha 2,6 sialyltransferase 1	-0.987818	3.99344e-05
ENSMUSG00000023232	Serinc2	serine incorporator 2	-0.98813	0.00221467
ENSMUSG00000037419	Endod1	endonuclease domain containing 1	-0.990197	0.00578759
ENSMUSG00000040717	Il17rd	interleukin 17 receptor D	-0.992021	0.0366569
ENSMUSG00000020122	Egfr	epidermal growth factor receptor	-0.994597	2.03923e-10
ENSMUSG00000037126	Psd	pleckstrin and Sec7 domain containing	-0.995743	0.00412013
ENSMUSG00000002012	Pnck	pregnancy upregulated non-ubiquitously expressed CaM kinase	-0.99646	0.00498617
ENSMUSG00000117975	Itprip	inositol 1,4,5-triphosphate receptor interacting protein	-0.999371	5.80057e-05
ENSMUSG00000043542	Zc2hc1a	zinc finger, C2HC-type containing 1A	-1.00491	2.76917e-05
ENSMUSG00000045903	Npas4	neuronal PAS domain protein 4	-1.00543	0.0131896
ENSMUSG00000060981	H4c8	H4 clustered histone 8	-1.00559	0.0441035
ENSMUSG00000015850	Adamtsl4	ADAMTS-like 4	-1.00655	0.00247423
ENSMUSG00000030772	Dkk3	dickkopf WNT signaling pathway inhibitor 3	-1.00679	4.21717e-05
ENSMUSG00000021822	Plau	plasminogen activator, urokinase	-1.00716	0.00658179
ENSMUSG00000106943	Dancr	differentiation antagonizing non-protein coding RNA	-1.00917	0.0458736
ENSMUSG00000039328	Rnf122	ring finger protein 122	-1.01673	0.00317448
ENSMUSG00000024431	Nr3c1	nuclear receptor subfamily 3, group C, member 1	-1.01825	2.21025e-05
ENSMUSG00000072640	Lyrm9	LYR motif containing 9	-1.02306	4.33705e-08
ENSMUSG00000033763	Mtss2	MTSS I-BAR domain containing 2	-1.02735	0.0479444
ENSMUSG00000031709	Tbc1d9	TBC1 domain family, member 9	-1.02789	0.0110136
ENSMUSG00000020646	Mboat2	membrane bound O-acyltransferase domain containing 2	-1.02931	3.06641e-05
ENSMUSG00000036990	Otud4	OTU domain containing 4	-1.03243	0.000180147
ENSMUSG00000025037	Maoa	monoamine oxidase A	-1.03361	0.00167309
ENSMUSG00000087651	1500009L16Rik	RIKEN cDNA 1500009L16 gene	-1.03494	0.0142269
ENSMUSG00000085091	ENSMUSG00000085091	NA	-1.03604	0.0105738
ENSMUSG00000038463	Olfml2b	olfactomedin-like 2B	-1.03937	0.0113144
ENSMUSG00000070509	Rgma	repulsive guidance molecule family member A	-1.03946	0.00118189
ENSMUSG00000024620	Pdgfrb	platelet derived growth factor receptor, beta polypeptide	-1.04225	6.48641e-06
ENSMUSG00000097028	Ptgs2os	prostaglandin-endoperoxide synthase 2, opposite strand	-1.04531	0.0343146
ENSMUSG00000042256	Ptchd4	patched domain containing 4	-1.04651	0.0148369
ENSMUSG00000036718	Micall2	MICAL-like 2	-1.04837	0.00162178
ENSMUSG00000075585	ENSMUSG00000075585	NA	-1.0499	0.0424918
ENSMUSG00000105366	ENSMUSG00000105366	NA	-1.05263	0.0174594
ENSMUSG00000020990	Cdkl1	cyclin-dependent kinase-like 1 (CDC2-related kinase)	-1.05383	0.00792481
ENSMUSG00000024501	Dpysl3	dihydropyrimidinase-like 3	-1.05435	5.03119e-07
ENSMUSG00000052698	Tln2	talin 2	-1.0546	0.01123
ENSMUSG00000052446	Zfp961	zinc finger protein 961	-1.05508	0.00719839
ENSMUSG00000024732	Ccdc86	coiled-coil domain containing 86	-1.06923	1.78489e-05
ENSMUSG00000004317	Clcn5	chloride channel, voltage-sensitive 5	-1.06991	2.47867e-09
ENSMUSG00000025940	Tmem70	transmembrane protein 70	-1.07149	7.25538e-06
ENSMUSG00000041245	Wnk3	WNK lysine deficient protein kinase 3	-1.07292	0.016696
ENSMUSG00000030657	Xylt1	xylosyltransferase 1	-1.07401	0.0255986
ENSMUSG00000048216	Gpr85	G protein-coupled receptor 85	-1.07603	0.0299475
ENSMUSG00000014776	Nol3	nucleolar protein 3 (apoptosis repressor with CARD domain)	-1.07757	0.0334915
ENSMUSG00000097072	Foxl2os	forkhead box L2, opposite strand	-1.07892	0.00156378
ENSMUSG00000031093	Dock11	dedicator of cytokinesis 11	-1.08232	0.0030224
ENSMUSG00000026888	Grb14	growth factor receptor bound protein 14	-1.08272	0.00187982
ENSMUSG00000117113	ENSMUSG00000117113	NA	-1.08692	0.0355391
ENSMUSG00000008318	Relt	RELT tumor necrosis factor receptor	-1.09128	0.000190242
ENSMUSG00000030766	Arhgap17	Rho GTPase activating protein 17	-1.09608	1.89467e-05
ENSMUSG00000037697	Ddhd1	DDHD domain containing 1	-1.10251	3.06641e-05
ENSMUSG00000042331	Specc1	sperm antigen with calponin homology and coiled-coil domains 1	-1.10284	4.47498e-09
ENSMUSG00000028226	Mmp16	matrix metallopeptidase 16	-1.10386	0.0186901
ENSMUSG00000031665	Sall1	spalt like transcription factor 1	-1.10896	3.13485e-05
ENSMUSG00000041731	Pgm5	phosphoglucomutase 5	-1.10917	0.0187084
ENSMUSG00000038903	Ccdc68	coiled-coil domain containing 68	-1.10946	0.00396676
ENSMUSG00000020102	Slc16a7	solute carrier family 16 (monocarboxylic acid transporters), member 7	-1.10968	0.00288256
ENSMUSG00000035314	Gdpd5	glycerophosphodiester phosphodiesterase domain containing 5	-1.11387	3.43484e-06
ENSMUSG00000079465	Col4a3	collagen, type IV, alpha 3	-1.11553	0.00462597
ENSMUSG00000026249	Serpine2	serine (or cysteine) peptidase inhibitor, clade E, member 2	-1.1185	0.0470972
ENSMUSG00000039391	Ccdc81	coiled-coil domain containing 81	-1.12331	0.000109424
ENSMUSG00000015217	Hmgb3	high mobility group box 3	-1.12373	0.0490989
ENSMUSG00000037826	Ppm1k	protein phosphatase 1K (PP2C domain containing)	-1.12416	3.58436e-06
ENSMUSG00000000126	Wnt9a	wingless-type MMTV integration site family, member 9A	-1.1244	0.00123581
ENSMUSG00000028031	Dkk2	dickkopf WNT signaling pathway inhibitor 2	-1.12855	0.0279331
ENSMUSG00000087684	ENSMUSG00000087684	NA	-1.12972	0.0270384
ENSMUSG00000028179	Cth	cystathionase (cystathionine gamma-lyase)	-1.13084	0.000623958
ENSMUSG00000022995	Enah	ENAH actin regulator	-1.13126	1.4922e-06
ENSMUSG00000053338	Tarm1	T cell-interacting, activating receptor on myeloid cells 1	-1.13245	0.00243672
ENSMUSG00000029438	Bcl7a	B cell CLL/lymphoma 7A	-1.13287	0.000453544
ENSMUSG00000040118	Cacna2d1	calcium channel, voltage-dependent, alpha2/delta subunit 1	-1.13835	4.73286e-08
ENSMUSG00000048058	Ldlrad3	low density lipoprotein receptor class A domain containing 3	-1.14066	0.00378465
ENSMUSG00000047557	Lxn	latexin	-1.15053	5.03119e-07
ENSMUSG00000021390	Ogn	osteoglycin	-1.15149	0.00633592
ENSMUSG00000022105	Rb1	RB transcriptional corepressor 1	-1.15265	0.000320488
ENSMUSG00000028773	Fabp3	fatty acid binding protein 3, muscle and heart	-1.1539	0.000193333
ENSMUSG00000006362	Cbfa2t3	CBFA2/RUNX1 translocation partner 3	-1.15415	0.0344236
ENSMUSG00000047146	Tet1	tet methylcytosine dioxygenase 1	-1.1573	0.00111756
ENSMUSG00000084399	ENSMUSG00000084399	NA	-1.16172	0.0377569
ENSMUSG00000055737	Ghr	growth hormone receptor	-1.16683	0.000281589
ENSMUSG00000002324	Rec8	REC8 meiotic recombination protein	-1.16856	0.0203728
ENSMUSG00000039943	Plcb4	phospholipase C, beta 4	-1.16927	0.00442336
ENSMUSG00000022272	Myo10	myosin X	-1.17006	3.85807e-12
ENSMUSG00000042680	Garem1	GRB2 associated regulator of MAPK1 subtype 1	-1.17024	2.81547e-05
ENSMUSG00000036273	Lrrk2	leucine-rich repeat kinase 2	-1.17508	1.79672e-07
ENSMUSG00000085936	ENSMUSG00000085936	NA	-1.179	0.029188
ENSMUSG00000116656	ENSMUSG00000116656	NA	-1.18028	0.023309
ENSMUSG00000020900	Myh10	myosin, heavy polypeptide 10, non-muscle	-1.18985	2.72815e-08
ENSMUSG00000072944	Nup62cl	nucleoporin 62 C-terminal like	-1.1902	0.00938093
ENSMUSG00000040430	Pitpnc1	phosphatidylinositol transfer protein, cytoplasmic 1	-1.20246	3.92352e-06
ENSMUSG00000059602	Syn3	synapsin III	-1.20263	0.0362285
ENSMUSG00000087142	ENSMUSG00000087142	NA	-1.20473	0.00361666
ENSMUSG00000042155	Klhl23	kelch-like 23	-1.20539	0.0187084
ENSMUSG00000025478	Dpysl4	dihydropyrimidinase-like 4	-1.20761	0.0239547
ENSMUSG00000045092	S1pr1	sphingosine-1-phosphate receptor 1	-1.20844	3.98838e-06
ENSMUSG00000025083	Afap1l2	actin filament associated protein 1-like 2	-1.2086	0.000165183
ENSMUSG00000028347	Tmeff1	transmembrane protein with EGF-like and two follistatin-like domains 1	-1.21038	9.03341e-07
ENSMUSG00000046879	Irgm1	immunity-related GTPase family M member 1	-1.21082	3.35146e-08
ENSMUSG00000046447	Camk2n1	calcium/calmodulin-dependent protein kinase II inhibitor 1	-1.21432	0.000975864
ENSMUSG00000036019	Tmtc2	transmembrane and tetratricopeptide repeat containing 2	-1.22018	0.000691836
ENSMUSG00000019699	Akt3	thymoma viral proto-oncogene 3	-1.22136	3.01249e-07
ENSMUSG00000031647	Mfap3l	microfibrillar-associated protein 3-like	-1.22152	0.000691836
ENSMUSG00000091387	Gcnt4	glucosaminyl (N-acetyl) transferase 4, core 2 (beta-1,6-N-acetylglucosaminyltransferase)	-1.22535	0.00268567
ENSMUSG00000037892	Pcdh18	protocadherin 18	-1.23184	0.00572365
ENSMUSG00000050397	Foxl2	forkhead box L2	-1.2382	0.000640107
ENSMUSG00000042961	Egflam	EGF-like, fibronectin type III and laminin G domains	-1.24012	0.000630645
ENSMUSG00000073102	Drc1	dynein regulatory complex subunit 1	-1.24094	0.0176026
ENSMUSG00000041075	Fzd7	frizzled class receptor 7	-1.24186	0.000962807
ENSMUSG00000097816	ENSMUSG00000097816	NA	-1.24255	0.0230402
ENSMUSG00000108784	ENSMUSG00000108784	NA	-1.24296	0.0361077
ENSMUSG00000034255	Arhgap27	Rho GTPase activating protein 27	-1.24944	6.71524e-05
ENSMUSG00000038319	Kcnh2	potassium voltage-gated channel, subfamily H (eag-related), member 2	-1.24967	0.00626904
ENSMUSG00000036093	Arl5a	ADP-ribosylation factor-like 5A	-1.25089	0.000364251
ENSMUSG00000001270	Ckb	creatine kinase, brain	-1.25119	3.41505e-06
ENSMUSG00000111602	Gm32014	predicted gene, 32014	-1.25194	0.0408303
ENSMUSG00000062380	Tubb3	tubulin, beta 3 class III	-1.25863	0.0248653
ENSMUSG00000021994	Wnt5a	wingless-type MMTV integration site family, member 5A	-1.26651	9.69319e-09
ENSMUSG00000026110	Mgat4a	mannoside acetylglucosaminyltransferase 4, isoenzyme A	-1.26801	0.00144296
ENSMUSG00000052920	Prkg1	protein kinase, cGMP-dependent, type I	-1.26913	0.000388874
ENSMUSG00000022040	Ephx2	epoxide hydrolase 2, cytoplasmic	-1.2721	2.16373e-07
ENSMUSG00000097418	Mir155hg	Mir155 host gene (non-protein coding)	-1.2795	0.0231013
ENSMUSG00000087340	ENSMUSG00000087340	NA	-1.27978	0.0201903
ENSMUSG00000053395	Cacng8	calcium channel, voltage-dependent, gamma subunit 8	-1.28269	0.0113395
ENSMUSG00000111825	Gm10646	predicted gene 10646	-1.28429	0.0466534
ENSMUSG00000055980	Irs1	insulin receptor substrate 1	-1.28751	0.00131194
ENSMUSG00000035547	Capn5	calpain 5	-1.28857	0.000861173
ENSMUSG00000041773	Enc1	ectodermal-neural cortex 1	-1.29025	0.00263134
ENSMUSG00000025997	Ikzf2	IKAROS family zinc finger 2	-1.294	2.5889e-05
ENSMUSG00000063415	Cyp26b1	cytochrome P450, family 26, subfamily b, polypeptide 1	-1.29705	0.00444408
ENSMUSG00000020262	Adarb1	adenosine deaminase, RNA-specific, B1	-1.29718	9.3484e-05
ENSMUSG00000036617	Etl4	enhancer trap locus 4	-1.30028	7.16419e-10
ENSMUSG00000053192	Mllt11	myeloid/lymphoid or mixed-lineage leukemia; translocated to, 11	-1.30049	5.7809e-08
ENSMUSG00000024063	Lbh	limb-bud and heart	-1.30262	3.99042e-08
ENSMUSG00000051397	Tacstd2	tumor-associated calcium signal transducer 2	-1.30621	0.00130483
ENSMUSG00000025092	Hspa12a	heat shock protein 12A	-1.30959	4.90989e-08
ENSMUSG00000052316	Lrrc15	leucine rich repeat containing 15	-1.31377	0.00834396
ENSMUSG00000028995	Fam126a	family with sequence similarity 126, member A	-1.31642	1.14376e-10
ENSMUSG00000019880	Rspo3	R-spondin 3	-1.32084	0.0189248
ENSMUSG00000074480	Mex3a	mex3 RNA binding family member A	-1.32588	0.000453773
ENSMUSG00000050069	Grem2	gremlin 2, DAN family BMP antagonist	-1.32688	3.00811e-10
ENSMUSG00000029153	Ociad2	OCIA domain containing 2	-1.32918	0.00332347
ENSMUSG00000073802	Cdkn2b	cyclin dependent kinase inhibitor 2B	-1.32996	0.00685425
ENSMUSG00000014602	Kif1a	kinesin family member 1A	-1.33108	0.00175885
ENSMUSG00000039474	Wfs1	wolframin ER transmembrane glycoprotein	-1.33699	1.35479e-08
ENSMUSG00000003948	Mmd	monocyte to macrophage differentiation-associated	-1.3383	0.000195422
ENSMUSG00000021684	Pde8b	phosphodiesterase 8B	-1.33919	0.0043324
ENSMUSG00000027239	Mdk	midkine	-1.34102	0.00270623
ENSMUSG00000036225	Kctd1	potassium channel tetramerisation domain containing 1	-1.34265	0.000634449
ENSMUSG00000038777	Sema6c	sema domain, transmembrane domain (TM), and cytoplasmic domain, (semaphorin) 6C	-1.3439	0.0155973
ENSMUSG00000097002	ENSMUSG00000097002	NA	-1.35118	0.0276009
ENSMUSG00000031482	Slc25a15	solute carrier family 25 (mitochondrial carrier ornithine transporter), member 15	-1.35305	1.7921e-07
ENSMUSG00000102143	ENSMUSG00000102143	NA	-1.35449	0.0393909
ENSMUSG00000103037	Pcdhgb1	protocadherin gamma subfamily B, 1	-1.35969	0.0122389
ENSMUSG00000036206	Sh3bp4	SH3-domain binding protein 4	-1.36091	6.20285e-07
ENSMUSG00000033420	Antxr1	anthrax toxin receptor 1	-1.36115	6.24956e-09
ENSMUSG00000028600	Podn	podocan	-1.36422	0.00143802
ENSMUSG00000024617	Camk2a	calcium/calmodulin-dependent protein kinase II alpha	-1.36435	0.000613916
ENSMUSG00000020044	Timp3	tissue inhibitor of metalloproteinase 3	-1.36573	0.00827497
ENSMUSG00000029669	Tspan12	tetraspanin 12	-1.36614	0.00153059
ENSMUSG00000041886	Macc1	metastasis associated in colon cancer 1	-1.36624	0.0109413
ENSMUSG00000043313	Pcdhb19	protocadherin beta 19	-1.36692	0.0343146
ENSMUSG00000059173	Pde1a	phosphodiesterase 1A, calmodulin-dependent	-1.37259	0.00395008
ENSMUSG00000054855	Rnd1	Rho family GTPase 1	-1.37765	0.00389718
ENSMUSG00000093908	ENSMUSG00000093908	NA	-1.38363	0.0117744
ENSMUSG00000071317	Bves	blood vessel epicardial substance	-1.38558	3.4532e-09
ENSMUSG00000033060	Lmo7	LIM domain only 7	-1.38974	0.00693615
ENSMUSG00000018417	Myo1b	myosin IB	-1.39043	3.62465e-06
ENSMUSG00000061751	Kalrn	kalirin, RhoGEF kinase	-1.39345	1.87228e-14
ENSMUSG00000039982	Dtx4	deltex 4, E3 ubiquitin ligase	-1.39407	0.0101656
ENSMUSG00000041624	Gucy1a2	guanylate cyclase 1, soluble, alpha 2	-1.39616	0.0124831
ENSMUSG00000031712	Il15	interleukin 15	-1.39727	9.15204e-07
ENSMUSG00000030409	Dmpk	dystrophia myotonica-protein kinase	-1.39948	5.7806e-08
ENSMUSG00000026315	Serpinb8	serine (or cysteine) peptidase inhibitor, clade B, member 8	-1.40168	0.00385709
ENSMUSG00000037568	Vash2	vasohibin 2	-1.40781	0.0183712
ENSMUSG00000039058	Ak5	adenylate kinase 5	-1.40885	1.83363e-11
ENSMUSG00000063727	Tnfrsf11b	tumor necrosis factor receptor superfamily, member 11b (osteoprotegerin)	-1.41094	0.000382482
ENSMUSG00000085049	Parvaos	parvin, alpha, opposite strand	-1.41648	0.0290785
ENSMUSG00000026103	Gls	glutaminase	-1.41865	3.14478e-08
ENSMUSG00000010311	Optc	opticin	-1.41942	0.012405
ENSMUSG00000027253	Lrp4	low density lipoprotein receptor-related protein 4	-1.42001	0.028116
ENSMUSG00000034780	B3galt1	UDP-Gal:betaGlcNAc beta 1,3-galactosyltransferase, polypeptide 1	-1.42727	0.00165873
ENSMUSG00000028358	Zfp618	zinc finger protein 618	-1.43174	1.45517e-09
ENSMUSG00000049929	Lpar4	lysophosphatidic acid receptor 4	-1.4325	0.000393349
ENSMUSG00000039115	Itga9	integrin alpha 9	-1.43392	6.8047e-06
ENSMUSG00000030254	Rad18	RAD18 E3 ubiquitin protein ligase	-1.43423	4.3473e-08
ENSMUSG00000048960	Prex2	phosphatidylinositol-3,4,5-trisphosphate-dependent Rac exchange factor 2	-1.4447	0.000231008
ENSMUSG00000065208	Gm24616	predicted gene, 24616	-1.45778	0.0298731
ENSMUSG00000040328	Olfr56	olfactory receptor 56	-1.4632	0.0310133
ENSMUSG00000028005	Gucy1b1	guanylate cyclase 1, soluble, beta 1	-1.46414	0.00035169
ENSMUSG00000024174	Pot1b	protection of telomeres 1B	-1.46789	0.000223628
ENSMUSG00000029925	Tbxas1	thromboxane A synthase 1, platelet	-1.47086	0.0213309
ENSMUSG00000046159	Chrm3	cholinergic receptor, muscarinic 3, cardiac	-1.47216	0.00426135
ENSMUSG00000020178	Adora2a	adenosine A2a receptor	-1.47235	0.0319873
ENSMUSG00000032387	Rbpms2	RNA binding protein with multiple splicing 2	-1.4736	5.10315e-09
ENSMUSG00000039239	Tgfb2	transforming growth factor, beta 2	-1.47683	1.39968e-13
ENSMUSG00000032064	Dixdc1	DIX domain containing 1	-1.48315	2.23336e-05
ENSMUSG00000021798	Ldb3	LIM domain binding 3	-1.49927	9.18301e-05
ENSMUSG00000028782	Adgrb2	adhesion G protein-coupled receptor B2	-1.50036	0.020717
ENSMUSG00000051951	Xkr4	X-linked Kx blood group related 4	-1.50332	0.0169521
ENSMUSG00000021835	Bmp4	bone morphogenetic protein 4	-1.50567	3.06641e-05
ENSMUSG00000022231	Sema5a	sema domain, seven thrombospondin repeats (type 1 and type 1-like), transmembrane domain (TM) and short cytoplasmic domain, (semaphorin) 5A	-1.51845	0.000281589
ENSMUSG00000006345	Ggt1	gamma-glutamyltransferase 1	-1.52005	0.00230895
ENSMUSG00000024076	Vit	vitrin	-1.52021	0.0037211
ENSMUSG00000032911	Cspg4	chondroitin sulfate proteoglycan 4	-1.521	0.00210718
ENSMUSG00000030638	Sh3gl3	SH3-domain GRB2-like 3	-1.52666	1.77967e-07
ENSMUSG00000112891	ENSMUSG00000112891	NA	-1.52678	0.00272333
ENSMUSG00000032841	Prr5l	proline rich 5 like	-1.52726	4.09834e-08
ENSMUSG00000066113	Adamtsl1	ADAMTS-like 1	-1.52975	3.84419e-05
ENSMUSG00000105272	ENSMUSG00000105272	NA	-1.53413	0.0445318
ENSMUSG00000087938	Gm26049	predicted gene, 26049	-1.53763	0.0242278
ENSMUSG00000020963	Tshr	thyroid stimulating hormone receptor	-1.53813	2.02453e-06
ENSMUSG00000026764	Kif5c	kinesin family member 5C	-1.54403	0.00153059
ENSMUSG00000056476	Med12l	mediator complex subunit 12-like	-1.54584	0.0166662
ENSMUSG00000021701	Plk2	polo like kinase 2	-1.55098	5.42509e-07
ENSMUSG00000102752	Gm7694	predicted gene 7694	-1.55973	0.000335286
ENSMUSG00000035775	Krt20	keratin 20	-1.56637	0.00864
ENSMUSG00000061859	Patj	PATJ, crumbs cell polarity complex component	-1.56718	0.000126077
ENSMUSG00000048965	Mrgpre	MAS-related GPR, member E	-1.57437	0.0117744
ENSMUSG00000078952	Lncenc1	long non-coding RNA, embryonic stem cells expressed 1	-1.57685	8.52402e-05
ENSMUSG00000000223	Drp2	dystrophin related protein 2	-1.57765	0.00035169
ENSMUSG00000041592	Sdk2	sidekick cell adhesion molecule 2	-1.58439	0.000807757
ENSMUSG00000031538	Plat	plasminogen activator, tissue	-1.58766	0.00253902
ENSMUSG00000050395	Tnfsf15	tumor necrosis factor (ligand) superfamily, member 15	-1.59035	0.0182182
ENSMUSG00000001663	Gstt1	glutathione S-transferase, theta 1	-1.59136	0.00122109
ENSMUSG00000041417	Pik3r1	phosphoinositide-3-kinase regulatory subunit 1	-1.59314	5.01021e-13
ENSMUSG00000001349	Cnn1	calponin 1	-1.59723	4.98561e-05
ENSMUSG00000085862	Gm13483	predicted gene 13483	-1.5978	0.00324273
ENSMUSG00000070866	Zfp804a	zinc finger protein 804A	-1.59936	0.0400484
ENSMUSG00000028364	Tnc	tenascin C	-1.6008	0.00033366
ENSMUSG00000029648	Flt1	FMS-like tyrosine kinase 1	-1.60084	0.0187381
ENSMUSG00000025931	Paqr8	progestin and adipoQ receptor family member VIII	-1.60516	1.74282e-06
ENSMUSG00000020032	Nuak1	NUAK family, SNF1-like kinase, 1	-1.60719	6.7099e-11
ENSMUSG00000035493	Tgfbi	transforming growth factor, beta induced	-1.60935	0.023309
ENSMUSG00000085913	ENSMUSG00000085913	NA	-1.61133	0.00113031
ENSMUSG00000045287	Rtn4rl1	reticulon 4 receptor-like 1	-1.6173	0.0270802
ENSMUSG00000044522	A730020M07Rik	RIKEN cDNA A730020M07 gene	-1.62753	0.005476
ENSMUSG00000035031	C8a	complement component 8, alpha polypeptide	-1.63251	0.00133624
ENSMUSG00000051375	Pcdh1	protocadherin 1	-1.63714	2.26261e-05
ENSMUSG00000035864	Syt1	synaptotagmin I	-1.64069	0.0239547
ENSMUSG00000074622	Mafb	v-maf musculoaponeurotic fibrosarcoma oncogene family, protein B (avian)	-1.64071	0.00249668
ENSMUSG00000040447	Spns2	spinster homolog 2	-1.64824	1.15455e-08
ENSMUSG00000060988	Galnt13	polypeptide N-acetylgalactosaminyltransferase 13	-1.6587	7.67509e-06
ENSMUSG00000042501	Cpa6	carboxypeptidase A6	-1.66007	0.0118877
ENSMUSG00000031616	Ednra	endothelin receptor type A	-1.66281	0.00262025
ENSMUSG00000030468	Siglecg	sialic acid binding Ig-like lectin G	-1.66891	6.24399e-14
ENSMUSG00000085399	Foxd2os	forkhead box D2, opposite strand	-1.67777	9.42212e-05
ENSMUSG00000027574	Nkain4	Na+/K+ transporting ATPase interacting 4	-1.69704	0.00100389
ENSMUSG00000050587	Lrrc4c	leucine rich repeat containing 4C	-1.69985	0.0411911
ENSMUSG00000022887	Masp1	mannan-binding lectin serine peptidase 1	-1.70237	3.32965e-06
ENSMUSG00000047562	Mmp10	matrix metallopeptidase 10	-1.7091	0.0242278
ENSMUSG00000061086	Myl4	myosin, light polypeptide 4	-1.71673	7.28759e-05
ENSMUSG00000020682	Mmp28	matrix metallopeptidase 28 (epilysin)	-1.71711	0.00435581
ENSMUSG00000032135	Mcam	melanoma cell adhesion molecule	-1.72059	0.000926214
ENSMUSG00000085887	Arhgap27os3	Rho GTPase activating protein 27, opposite strand 3	-1.72212	0.0186589
ENSMUSG00000051043	Gprc5c	G protein-coupled receptor, family C, group 5, member C	-1.72577	6.96198e-05
ENSMUSG00000025780	Itih5	inter-alpha (globulin) inhibitor H5	-1.72852	0.0100395
ENSMUSG00000057329	Bcl2	B cell leukemia/lymphoma 2	-1.72858	4.62799e-19
ENSMUSG00000073821	ENSMUSG00000073821	NA	-1.73025	0.00322191
ENSMUSG00000030717	Nupr1	nuclear protein transcription regulator 1	-1.73854	2.78113e-09
ENSMUSG00000024803	Ankrd1	ankyrin repeat domain 1 (cardiac muscle)	-1.74879	0.000143
ENSMUSG00000027792	Bche	butyrylcholinesterase	-1.75485	0.0457541
ENSMUSG00000033578	Tmem35a	transmembrane protein 35A	-1.76002	0.00254704
ENSMUSG00000003469	Phyhip	phytanoyl-CoA hydroxylase interacting protein	-1.76326	9.3484e-05
ENSMUSG00000030757	Zkscan2	zinc finger with KRAB and SCAN domains 2	-1.7633	0.000643312
ENSMUSG00000071984	Fndc1	fibronectin type III domain containing 1	-1.76345	0.00109999
ENSMUSG00000044938	Klhl31	kelch-like 31	-1.76826	0.000426655
ENSMUSG00000022871	Fetub	fetuin beta	-1.76943	5.8362e-05
ENSMUSG00000031428	Zcchc18	zinc finger, CCHC domain containing 18	-1.77317	0.00904688
ENSMUSG00000049122	Frmd3	FERM domain containing 3	-1.77613	0.000907877
ENSMUSG00000049907	Rasl11b	RAS-like, family 11, member B	-1.79019	9.6626e-08
ENSMUSG00000115252	ENSMUSG00000115252	NA	-1.79375	0.000815807
ENSMUSG00000038264	Sema7a	sema domain, immunoglobulin domain (Ig), and GPI membrane anchor, (semaphorin) 7A	-1.79808	0.0335073
ENSMUSG00000001870	Ltbp1	latent transforming growth factor beta binding protein 1	-1.80147	1.10565e-23
ENSMUSG00000047747	Rnf150	ring finger protein 150	-1.80494	2.88699e-06
ENSMUSG00000029121	Crmp1	collapsin response mediator protein 1	-1.80848	4.4429e-07
ENSMUSG00000033022	Cdo1	cysteine dioxygenase 1, cytosolic	-1.81628	5.15595e-05
ENSMUSG00000003545	Fosb	FBJ osteosarcoma oncogene B	-1.82783	0.00236432
ENSMUSG00000021367	Edn1	endothelin 1	-1.83363	8.23472e-10
ENSMUSG00000035104	Eva1a	eva-1 homolog A (C. elegans)	-1.83833	6.33637e-10
ENSMUSG00000097745	AI115009	expressed sequence AI115009	-1.85564	0.000116834
ENSMUSG00000075012	Fjx1	four jointed box 1	-1.85564	2.11468e-07
ENSMUSG00000026548	Slamf9	SLAM family member 9	-1.86441	7.1699e-06
ENSMUSG00000025665	Rps6ka6	ribosomal protein S6 kinase polypeptide 6	-1.86491	0.0284074
ENSMUSG00000024736	Tmem132a	transmembrane protein 132A	-1.87235	2.55891e-09
ENSMUSG00000026826	Nr4a2	nuclear receptor subfamily 4, group A, member 2	-1.87527	0.000338982
ENSMUSG00000004668	Abca13	ATP-binding cassette, sub-family A (ABC1), member 13	-1.89619	0.000853185
ENSMUSG00000063430	Wscd2	WSC domain containing 2	-1.90496	0.000281589
ENSMUSG00000097157	ENSMUSG00000097157	NA	-1.90705	0.0239547
ENSMUSG00000027978	Prss12	protease, serine 12 neurotrypsin (motopsin)	-1.90708	0.00144911
ENSMUSG00000022358	Fbxo32	F-box protein 32	-1.91195	0.000184863
ENSMUSG00000027276	Jag1	jagged 1	-1.91976	0.00207427
ENSMUSG00000116815	ENSMUSG00000116815	NA	-1.92395	0.00863917
ENSMUSG00000040270	Bach2	BTB and CNC homology, basic leucine zipper transcription factor 2	-1.92819	0.000774291
ENSMUSG00000020709	Adap2	ArfGAP with dual PH domains 2	-1.93635	0.00135853
ENSMUSG00000029608	Rph3a	rabphilin 3A	-1.93744	0.01546
ENSMUSG00000102758	Naaladl2	N-acetylated alpha-linked acidic dipeptidase-like 2	-1.93834	0.000623084
ENSMUSG00000019817	Plagl1	pleiomorphic adenoma gene-like 1	-1.9418	0.0049167
ENSMUSG00000031253	Srpx2	sushi-repeat-containing protein, X-linked 2	-1.94196	9.42212e-05
ENSMUSG00000053821	ENSMUSG00000053821	NA	-1.94638	0.00801605
ENSMUSG00000046191	Pcdhb20	protocadherin beta 20	-1.94699	0.0018617
ENSMUSG00000061603	Akap6	A kinase (PRKA) anchor protein 6	-1.95198	0.000117911
ENSMUSG00000028076	Cd1d1	CD1d1 antigen	-1.95406	4.58995e-08
ENSMUSG00000020684	Rasl10b	RAS-like, family 10, member B	-1.95949	0.0131682
ENSMUSG00000028539	Artn	artemin	-1.98692	0.00847404
ENSMUSG00000043441	Gpr149	G protein-coupled receptor 149	-1.99999	0.0103252
ENSMUSG00000016624	Phf21b	PHD finger protein 21B	-2.00718	0.00093362
ENSMUSG00000029298	Gbp9	guanylate-binding protein 9	-2.01439	0.0457541
ENSMUSG00000027894	Slc6a17	solute carrier family 6 (neurotransmitter transporter), member 17	-2.0219	1.78489e-05
ENSMUSG00000025746	Il6	interleukin 6	-2.02466	0.000400006
ENSMUSG00000051359	Ncald	neurocalcin delta	-2.03084	1.39301e-09
ENSMUSG00000107436	ENSMUSG00000107436	NA	-2.03609	0.0145791
ENSMUSG00000050578	Mmp13	matrix metallopeptidase 13	-2.03622	0.0230402
ENSMUSG00000018830	Myh11	myosin, heavy polypeptide 11, smooth muscle	-2.03754	5.05296e-05
ENSMUSG00000027004	Frzb	frizzled-related protein	-2.04852	1.07781e-09
ENSMUSG00000027499	Pkia	protein kinase inhibitor, alpha	-2.04981	2.85577e-09
ENSMUSG00000027188	Pamr1	peptidase domain containing associated with muscle regeneration 1	-2.05592	0.00192579
ENSMUSG00000028804	Csmd2	CUB and Sushi multiple domains 2	-2.06249	0.000880204
ENSMUSG00000035407	Kank4	KN motif and ankyrin repeat domains 4	-2.06823	0.000393349
ENSMUSG00000046352	Gjb2	gap junction protein, beta 2	-2.07282	0.0161584
ENSMUSG00000020601	Trib2	tribbles pseudokinase 2	-2.07284	1.46005e-17
ENSMUSG00000022686	B3gnt5	UDP-GlcNAc:betaGal beta-1,3-N-acetylglucosaminyltransferase 5	-2.08573	3.02915e-05
ENSMUSG00000087362	Gm13710	predicted gene 13710	-2.12233	0.0434365
ENSMUSG00000022489	Pde1b	phosphodiesterase 1B, Ca2+-calmodulin dependent	-2.12471	8.97301e-06
ENSMUSG00000002459	Rgs20	regulator of G-protein signaling 20	-2.13155	0.00799767
ENSMUSG00000041052	Slc7a13	solute carrier family 7, (cationic amino acid transporter, y+ system) member 13	-2.13771	2.64564e-05
ENSMUSG00000053930	Shisa6	shisa family member 6	-2.16068	0.00055119
ENSMUSG00000021732	Fgf10	fibroblast growth factor 10	-2.16815	3.56626e-07
ENSMUSG00000104822	ENSMUSG00000104822	NA	-2.16933	0.0443201
ENSMUSG00000022156	Gzme	granzyme E	-2.17328	0.0436464
ENSMUSG00000029134	Plb1	phospholipase B1	-2.17438	0.00549583
ENSMUSG00000028348	Cavin4	caveolae associated 4	-2.17476	0.0344236
ENSMUSG00000007682	Dio2	deiodinase, iodothyronine, type II	-2.1837	0.0110638
ENSMUSG00000085025	Gm13715	predicted gene 13715	-2.18588	0.00111729
ENSMUSG00000026062	Slc9a2	solute carrier family 9 (sodium/hydrogen exchanger), member 2	-2.19529	0.00689252
ENSMUSG00000085331	ENSMUSG00000085331	NA	-2.21717	0.0343146
ENSMUSG00000028525	Pde4b	phosphodiesterase 4B, cAMP specific	-2.2198	1.19214e-18
ENSMUSG00000104912	ENSMUSG00000104912	NA	-2.22136	0.0129559
ENSMUSG00000050108	Bpifc	BPI fold containing family C	-2.23244	0.00404163
ENSMUSG00000029337	Fgf5	fibroblast growth factor 5	-2.23289	0.0018512
ENSMUSG00000059430	Actg2	actin, gamma 2, smooth muscle, enteric	-2.23469	3.12096e-12
ENSMUSG00000045498	Pcdhb3	protocadherin beta 3	-2.23584	0.00022213
ENSMUSG00000046743	Fat4	FAT atypical cadherin 4	-2.24595	1.71815e-10
ENSMUSG00000112358	ENSMUSG00000112358	NA	-2.24775	0.0316954
ENSMUSG00000038203	Hoxa13	homeobox A13	-2.27121	0.00994958
ENSMUSG00000028341	Nr4a3	nuclear receptor subfamily 4, group A, member 3	-2.27254	0.00068805
ENSMUSG00000053062	Jam2	junction adhesion molecule 2	-2.27385	6.48149e-09
ENSMUSG00000045231	BC106179	cDNA sequence BC106179	-2.2898	0.00221122
ENSMUSG00000033491	Prss35	protease, serine 35	-2.30273	0.00117288
ENSMUSG00000049719	Prss46	protease, serine 46	-2.30521	0.0221116
ENSMUSG00000042834	Nrep	neuronal regeneration related protein	-2.32335	5.15595e-05
ENSMUSG00000005268	Prlr	prolactin receptor	-2.32544	9.99356e-11
ENSMUSG00000020053	Igf1	insulin-like growth factor 1	-2.33636	1.15261e-12
ENSMUSG00000047686	Rtl3	retrotransposon Gag like 3	-2.34578	2.32582e-06
ENSMUSG00000052516	Robo2	roundabout guidance receptor 2	-2.34675	0.00268356
ENSMUSG00000117922	ENSMUSG00000117922	NA	-2.35037	0.00231732
ENSMUSG00000094910	D430019H16Rik	RIKEN cDNA D430019H16 gene	-2.3566	5.2265e-06
ENSMUSG00000037995	Igsf9	immunoglobulin superfamily, member 9	-2.37269	7.20241e-10
ENSMUSG00000009185	Ccl8	chemokine (C-C motif) ligand 8	-2.37683	0.0143474
ENSMUSG00000106280	ENSMUSG00000106280	NA	-2.37736	0.0137325
ENSMUSG00000020577	Tspan13	tetraspanin 13	-2.38741	1.02106e-14
ENSMUSG00000042485	Mustn1	musculoskeletal, embryonic nuclear protein 1	-2.38999	3.73833e-05
ENSMUSG00000054640	Slc8a1	solute carrier family 8 (sodium/calcium exchanger), member 1	-2.39719	1.47566e-32
ENSMUSG00000050666	Vstm4	V-set and transmembrane domain containing 4	-2.39865	4.19472e-06
ENSMUSG00000054477	Kcnn2	potassium intermediate/small conductance calcium-activated channel, subfamily N, member 2	-2.40155	0.0270802
ENSMUSG00000117328	4930474M22Rik	RIKEN cDNA 4930474M22 gene	-2.40674	0.0206801
ENSMUSG00000087290	ENSMUSG00000087290	NA	-2.45035	0.0103252
ENSMUSG00000024737	Slc15a3	solute carrier family 15, member 3	-2.45539	5.66022e-14
ENSMUSG00000031574	Star	steroidogenic acute regulatory protein	-2.45693	1.35479e-08
ENSMUSG00000019874	Fabp7	fatty acid binding protein 7, brain	-2.45698	0.00420848
ENSMUSG00000054976	Nyap2	neuronal tyrosine-phophorylated phosphoinositide 3-kinase adaptor 2	-2.4585	0.00866633
ENSMUSG00000020014	Cfap54	cilia and flagella associated protein 54	-2.46358	0.00317816
ENSMUSG00000078868	Gm14412	predicted gene 14412	-2.47351	0.00414852
ENSMUSG00000082361	Btc	betacellulin, epidermal growth factor family member	-2.47497	0.000814364
ENSMUSG00000048368	Omd	osteomodulin	-2.48267	7.83105e-05
ENSMUSG00000026475	Rgs16	regulator of G-protein signaling 16	-2.48429	0.00677176
ENSMUSG00000029436	Mmp17	matrix metallopeptidase 17	-2.49142	1.73633e-16
ENSMUSG00000022367	Has2	hyaluronan synthase 2	-2.49781	0.000912161
ENSMUSG00000006403	Adamts4	a disintegrin-like and metallopeptidase (reprolysin type) with thrombospondin type 1 motif, 4	-2.4987	0.000195422
ENSMUSG00000004891	Nes	nestin	-2.51347	2.67063e-22
ENSMUSG00000050503	Fbxl22	F-box and leucine-rich repeat protein 22	-2.53408	8.28306e-13
ENSMUSG00000056133	Unc93a2	unc-93 homolog A2	-2.55081	1.49919e-06
ENSMUSG00000034472	Rasd2	RASD family, member 2	-2.56564	3.18436e-08
ENSMUSG00000019775	Rgs17	regulator of G-protein signaling 17	-2.58554	0.000377015
ENSMUSG00000054325	Lce3a	late cornified envelope 3A	-2.63473	8.93434e-09
ENSMUSG00000028354	Fmn2	formin 2	-2.63789	0.000145998
ENSMUSG00000029019	Nppb	natriuretic peptide type B	-2.64052	1.26524e-07
ENSMUSG00000032845	Alpk2	alpha-kinase 2	-2.64672	9.6549e-06
ENSMUSG00000036381	P2ry14	purinergic receptor P2Y, G-protein coupled, 14	-2.66599	1.09514e-19
ENSMUSG00000022321	Cdh10	cadherin 10	-2.66874	0.000327389
ENSMUSG00000029675	Eln	elastin	-2.67027	7.16353e-06
ENSMUSG00000087221	ENSMUSG00000087221	NA	-2.6928	0.0356595
ENSMUSG00000053399	Adamts18	a disintegrin-like and metallopeptidase (reprolysin type) with thrombospondin type 1 motif, 18	-2.714	0.0485288
ENSMUSG00000072934	Trpc5os	transient receptor potential cation channel, subfamily C, member 5, opposite strand	-2.73953	0.0169521
ENSMUSG00000026308	Klhl30	kelch-like 30	-2.74017	1.01148e-13
ENSMUSG00000042581	Thsd7b	thrombospondin, type I, domain containing 7B	-2.76513	0.002049
ENSMUSG00000062991	Nrg1	neuregulin 1	-2.79881	5.82702e-10
ENSMUSG00000026255	Efhd1	EF hand domain containing 1	-2.8164	0.00577124
ENSMUSG00000007279	Scube2	signal peptide, CUB domain, EGF-like 2	-2.81802	0.0235204
ENSMUSG00000038370	Pcp4l1	Purkinje cell protein 4-like 1	-2.85052	3.7212e-05
ENSMUSG00000046997	Spsb4	splA/ryanodine receptor domain and SOCS box containing 4	-2.8532	8.1365e-09
ENSMUSG00000029088	Kcnip4	Kv channel interacting protein 4	-2.87845	0.0155973
ENSMUSG00000104401	Gm20750	predicted gene, 20750	-2.91303	0.0145251
ENSMUSG00000022523	Fgf12	fibroblast growth factor 12	-2.92484	0.0189655
ENSMUSG00000058914	C1qtnf3	C1q and tumor necrosis factor related protein 3	-2.96844	5.67258e-05
ENSMUSG00000104918	ENSMUSG00000104918	NA	-2.96892	0.00815584
ENSMUSG00000056270	Prr9	proline rich 9	-2.98691	0.00830934
ENSMUSG00000021803	Cdhr1	cadherin-related family member 1	-2.99117	4.95072e-11
ENSMUSG00000100843	Gm8307	ubiquitin specific peptidase 10 pseudogene	-3.00144	0.00128601
ENSMUSG00000017737	Mmp9	matrix metallopeptidase 9	-3.01925	3.04936e-09
ENSMUSG00000070695	Cntnap5a	contactin associated protein-like 5A	-3.0202	0.0403425
ENSMUSG00000116641	ENSMUSG00000116641	NA	-3.03081	8.00201e-09
ENSMUSG00000022824	Muc13	mucin 13, epithelial transmembrane	-3.05218	8.70364e-06
ENSMUSG00000041482	Piezo2	piezo-type mechanosensitive ion channel component 2	-3.08645	1.01785e-12
ENSMUSG00000050295	Foxc1	forkhead box C1	-3.1194	3.19893e-13
ENSMUSG00000022935	Grik1	glutamate receptor, ionotropic, kainate 1	-3.12159	0.00243414
ENSMUSG00000032572	Col6a4	collagen, type VI, alpha 4	-3.15105	7.23286e-08
ENSMUSG00000113449	ENSMUSG00000113449	NA	-3.16177	0.00850608
ENSMUSG00000030616	Sytl2	synaptotagmin-like 2	-3.19599	2.96486e-12
ENSMUSG00000024670	Cd6	CD6 antigen	-3.2236	8.33514e-11
ENSMUSG00000068614	Actc1	actin, alpha, cardiac muscle 1	-3.22799	4.92929e-06
ENSMUSG00000026950	Neb	nebulin	-3.25825	2.28452e-09
ENSMUSG00000027913	Crct1	cysteine-rich C-terminal 1	-3.3128	5.25436e-07
ENSMUSG00000046610	Oacyl	O-acyltransferase like	-3.33388	3.60226e-06
ENSMUSG00000118027	ENSMUSG00000118027	NA	-3.34246	1.10501e-07
ENSMUSG00000040808	S100g	S100 calcium binding protein G	-3.38594	5.74972e-10
ENSMUSG00000024109	Nrxn1	neurexin I	-3.49139	0.00133624
ENSMUSG00000045475	Lce3c	late cornified envelope 3C	-3.51953	1.60453e-09
ENSMUSG00000036264	Fstl4	follistatin-like 4	-3.5294	2.81717e-05
ENSMUSG00000024049	Myom1	myomesin 1	-3.53535	1.4778e-36
ENSMUSG00000031994	Adamts8	a disintegrin-like and metallopeptidase (reprolysin type) with thrombospondin type 1 motif, 8	-3.56038	8.65951e-05
ENSMUSG00000040138	Ndp	Norrie disease (pseudoglioma) (human)	-3.59264	0.0422617
ENSMUSG00000027009	Itga4	integrin alpha 4	-3.64462	6.84751e-33
ENSMUSG00000038168	P3h2	prolyl 3-hydroxylase 2	-3.68489	7.65383e-12
ENSMUSG00000026678	Rgs5	regulator of G-protein signaling 5	-3.72666	1.75106e-14
ENSMUSG00000032243	Itga11	integrin alpha 11	-3.74261	3.62168e-05
ENSMUSG00000054013	Tmem179	transmembrane protein 179	-3.75658	0.000545485
ENSMUSG00000049112	Oxtr	oxytocin receptor	-3.83845	7.11318e-15
ENSMUSG00000024027	Glp1r	glucagon-like peptide 1 receptor	-3.85565	7.09097e-10
ENSMUSG00000038530	Rgs4	regulator of G-protein signaling 4	-3.91041	1.10123e-24
ENSMUSG00000069763	Tmem100	transmembrane protein 100	-3.91288	1.26532e-07
ENSMUSG00000022206	Npr3	natriuretic peptide receptor 3	-4.05168	1.07883e-15
ENSMUSG00000055003	Lrtm2	leucine-rich repeats and transmembrane domains 2	-4.06917	8.08938e-18
ENSMUSG00000041460	Cacna2d4	calcium channel, voltage-dependent, alpha 2/delta subunit 4	-4.09835	7.23407e-07
ENSMUSG00000056313	Tcim	transcriptional and immune response regulator	-4.17379	9.15204e-07
ENSMUSG00000022875	Kng1	kininogen 1	-4.19105	7.516e-05
ENSMUSG00000046207	Pik3r6	phosphoinositide-3-kinase regulatory subunit 5	-4.46984	1.72249e-11
ENSMUSG00000030351	Tspan11	tetraspanin 11	-4.57289	0.00117114
ENSMUSG00000031972	Acta1	actin alpha 1, skeletal muscle	-4.712	2.62525e-15
ENSMUSG00000026163	Sphkap	SPHK1 interactor, AKAP domain containing	-5.02585	4.91151e-19
ENSMUSG00000034117	Ptgdr2	prostaglandin D2 receptor 2	-5.59795	1.75106e-14
ENSMUSG00000041698	Slco1a1	solute carrier organic anion transporter family, member 1a1	-5.91133	6.11274e-08
ENSMUSG00000026735	Ptf1a	pancreas specific transcription factor, 1a	-6.33253	1.8604e-09
ENSMUSG00000050359	Sprr1a	small proline-rich protein 1A	-6.43442	1.50876e-24
