# Supplementary material for: Fetal growth restriction and placental defects in obese mice are associated with impaired decidualisation: the role of increased leptin signalling modulators SOCS3 and PTPN2
Source: Cell Mol Life Sci. 2024 Aug 1;81(1):329. doi: 10.1007/s00018-024-05336-7 (PMC11335253; doi:10.1007/s00018-024-05336-7)
Supplement: Supplementary file 11 — Supplementary file11 (XLSX 20 kb) [file 18_2024_5336_MOESM11_ESM.xlsx]

## Sheet: List1
Supplementary file 5: Differently expressed genes (DEGs) for D0 CD-HFD.
Ensembl Gene ID	Gene symbol	Gene description	log2(Fold Change)	adjusted p-value
ENSMUSG00000000303	Cdh1	cadherin 1	4.09035	0.0168038
ENSMUSG00000035498	Cdcp1	CUB domain containing protein 1	3.65924	0.0104259
ENSMUSG00000017723	Wfdc2	WAP four-disulfide core domain 2	3.12627	0.0303355
ENSMUSG00000019734	Tmc4	transmembrane channel-like gene family 4	2.76224	0.019787
ENSMUSG00000026639	Lamb3	laminin, beta 3	2.639	0.0087221
ENSMUSG00000022382	Wnt7b	wingless-type MMTV integration site family, member 7B	2.50027	0.0450882
ENSMUSG00000032281	Acsbg1	acyl-CoA synthetase bubblegum family member 1	2.40569	4.08431e-06
ENSMUSG00000063354	Slc39a4	solute carrier family 39 (zinc transporter), member 4	2.35902	0.0366201
ENSMUSG00000063632	Sox11	SRY (sex determining region Y)-box 11	2.06722	0.0303355
ENSMUSG00000021108	Prkch	protein kinase C, eta	1.62051	0.0313249
ENSMUSG00000023039	Krt7	keratin 7	1.32267	2.53707e-07
ENSMUSG00000035356	Nfkbiz	nuclear factor of kappa light polypeptide gene enhancer in B cells inhibitor, zeta	1.08727	0.0366201
ENSMUSG00000009772	Nuak2	NUAK family, SNF1-like kinase, 2	0.987347	0.00239483
ENSMUSG00000003541	Ier3	immediate early response 3	0.800787	0.0302248
ENSMUSG00000031584	Gsr	glutathione reductase	0.662054	0.0496544
ENSMUSG00000025027	Xpnpep1	X-prolyl aminopeptidase (aminopeptidase P) 1, soluble	0.559873	0.0331456
ENSMUSG00000022500	Litaf	LPS-induced TN factor	0.419511	0.0215711
ENSMUSG00000020114	Cand1	cullin associated and neddylation disassociated 1	-0.470373	0.0476016
ENSMUSG00000024993	Dennd10	DENN domain containing 10	-0.538558	0.0333978
ENSMUSG00000025103	Btbd1	BTB (POZ) domain containing 1	-0.665265	0.0496544
ENSMUSG00000023027	Atf1	activating transcription factor 1	-0.697652	0.0448352
ENSMUSG00000028484	Psip1	PC4 and SFRS1 interacting protein 1	-0.708491	0.0168038
ENSMUSG00000005371	Fbxo11	F-box protein 11	-0.758199	0.0249617
ENSMUSG00000018846	Pank3	pantothenate kinase 3	-0.796316	0.0448352
ENSMUSG00000033585	Ndn	necdin, MAGE family member	-0.814046	0.0119683
ENSMUSG00000037225	Fgf2	fibroblast growth factor 2	-0.861558	0.0351026
ENSMUSG00000019528	Gyg	glycogenin	-0.886559	0.032129
ENSMUSG00000022151	Ttc33	tetratricopeptide repeat domain 33	-0.903131	0.0119683
ENSMUSG00000052428	Tmco1	transmembrane and coiled-coil domains 1	-0.960055	0.0313249
ENSMUSG00000027797	Dclk1	doublecortin-like kinase 1	-1.0308	0.013981
ENSMUSG00000041180	Hectd2	HECT domain E3 ubiquitin protein ligase 2	-1.04989	0.0303355
ENSMUSG00000021501	Caml	calcium modulating ligand	-1.0684	0.0476016
ENSMUSG00000032398	Snapc5	small nuclear RNA activating complex, polypeptide 5	-1.06931	0.0256009
ENSMUSG00000032373	Car12	carbonic anhydrase 12	-1.09156	0.03404
ENSMUSG00000041741	Pde3a	phosphodiesterase 3A, cGMP inhibited	-1.10622	0.0351026
ENSMUSG00000041147	Brca2	breast cancer 2, early onset	-1.11984	0.0476016
ENSMUSG00000045658	Pid1	phosphotyrosine interaction domain containing 1	-1.15837	0.0119683
ENSMUSG00000026384	Ptpn4	protein tyrosine phosphatase, non-receptor type 4	-1.22983	0.0178161
ENSMUSG00000050891	Tatdn1	TatD DNase domain containing 1	-1.23142	0.0168038
ENSMUSG00000038070	Cntln	centlein, centrosomal protein	-1.27956	0.0496544
ENSMUSG00000030613	Ccdc90b	coiled-coil domain containing 90B	-1.38649	0.0249617
ENSMUSG00000059834	Sclt1	sodium channel and clathrin linker 1	-1.41993	0.0351026
ENSMUSG00000072980	Oip5	Opa interacting protein 5	-1.43616	0.00269829
ENSMUSG00000025104	Hdgfl3	HDGF like 3	-1.51716	0.000644073
ENSMUSG00000019792	Trmt11	tRNA methyltransferase 11	-1.59942	0.0303355
ENSMUSG00000021028	Mbip	MAP3K12 binding inhibitory protein 1	-1.62059	0.0119683
ENSMUSG00000079737	Pphln1-ps1	periphilin 1, pseudogene 1	-1.63688	0.0313249
ENSMUSG00000104525	ENSMUSG00000104525	NA	-1.72722	0.0313249
ENSMUSG00000036446	Lum	lumican	-1.74083	0.0141728
ENSMUSG00000031613	Hpgd	hydroxyprostaglandin dehydrogenase 15 (NAD)	-2.02188	0.000138443
ENSMUSG00000086382	Chrna1os	cholinergic receptor, nicotinic, alpha polypeptide 1 (muscle), opposite strand	-2.04165	0.0162865
ENSMUSG00000060771	Tsga10	testis specific 10	-2.17453	3.89111e-06
ENSMUSG00000041762	Gpr155	G protein-coupled receptor 155	-2.38926	0.00196724
ENSMUSG00000068617	Clxn	calaxin	-2.78742	0.0351026
