# Supplementary material for: Fetal growth restriction and placental defects in obese mice are associated with impaired decidualisation: the role of increased leptin signalling modulators SOCS3 and PTPN2
Source: Cell Mol Life Sci. 2024 Aug 1;81(1):329. doi: 10.1007/s00018-024-05336-7 (PMC11335253; doi:10.1007/s00018-024-05336-7)
Supplement: Supplementary file 12 — Supplementary file12 (XLSX 18 kb) [file 18_2024_5336_MOESM12_ESM.xlsx]

## Sheet: List1
Supplementary file 6: Differently expressed genes (DEGs) for D4 CD-HFD
Ensembl Gene ID	Gene symbol	Gene description	log2(Fold Change)	adjusted p-value
ENSMUSG00000045027	Prss22	protease, serine 22	4.50948	0.0116642
ENSMUSG00000041782	Lad1	ladinin	3.6036	0.0233778
ENSMUSG00000035557	Krt17	keratin 17	3.24768	0.0312551
ENSMUSG00000047501	Cldn4	claudin 4	2.84002	0.0473886
ENSMUSG00000035498	Cdcp1	CUB domain containing protein 1	2.68091	0.0278197
ENSMUSG00000026639	Lamb3	laminin, beta 3	1.92524	0.0312551
ENSMUSG00000033998	Kcnk1	potassium channel, subfamily K, member 1	1.28553	0.0366712
ENSMUSG00000024737	Slc15a3	solute carrier family 15, member 3	1.22531	0.0312551
ENSMUSG00000025650	Col7a1	collagen, type VII, alpha 1	0.995095	0.0278197
ENSMUSG00000067818	Myl9	myosin, light polypeptide 9, regulatory	0.549554	0.03463
ENSMUSG00000026857	Ntmt1	N-terminal Xaa-Pro-Lys N-methyltransferase 1	0.536211	0.0278197
ENSMUSG00000097183	NA	NA	0.500881	0.0336464
ENSMUSG00000027540	Ptpn1	protein tyrosine phosphatase, non-receptor type 1	0.467916	0.0312551
ENSMUSG00000063904	Dpp3	dipeptidylpeptidase 3	0.461104	0.0491282
ENSMUSG00000014355	Anapc1	anaphase promoting complex subunit 1	-0.433889	0.0225684
ENSMUSG00000031375	Bgn	biglycan	-0.542841	0.000516291
ENSMUSG00000037455	Slc18b1	solute carrier family 18, subfamily B, member 1	-0.698436	0.0225684
ENSMUSG00000040565	Btaf1	B-TFIID TATA-box binding protein associated factor 1	-0.85704	0.0278197
ENSMUSG00000052572	Dlg2	discs large MAGUK scaffold protein 2	-1.00858	0.0225684
ENSMUSG00000017754	Pltp	phospholipid transfer protein	-1.51272	0.0336464
ENSMUSG00000021732	Fgf10	fibroblast growth factor 10	-1.52093	0.0308917
ENSMUSG00000031517	Gpm6a	glycoprotein m6a	-1.69176	0.0473886
ENSMUSG00000028782	Adgrb2	adhesion G protein-coupled receptor B2	-2.10409	0.0225684
ENSMUSG00000114617	NA	NA	-2.11227	0.0142878
