# Supplementary material for: Fetal growth restriction and placental defects in obese mice are associated with impaired decidualisation: the role of increased leptin signalling modulators SOCS3 and PTPN2
Source: Cell Mol Life Sci. 2024 Aug 1;81(1):329. doi: 10.1007/s00018-024-05336-7 (PMC11335253; doi:10.1007/s00018-024-05336-7)
Supplement: Supplementary file 13 — Supplementary file13 (XLSX 441 kb) [file 18_2024_5336_MOESM13_ESM.xlsx]

## Sheet: GO enrich for CD
GO Category	GO ID	Term name	Genes	Adjusted p-value	included in ESM Fig 2
CC	GO:0062023	collagen-containing extracellular matrix	Lamc2, Lamc1, Tgfb2, Adamts4, Angpt4, Col5a1, Lama5, Itih2, Itih5, Itga6, Plxdc2, Lamc3, Mmp9, Entpd2, Bmp7, Srpx2, Ndp, Timp1, F3, Anxa5, Anxa9, Postn, Col24a1, S100a6, Col11a1, S100a10, Plod1, Angptl7, Tinagl1, Tnc, Megf6, Frem1, Adamtsl1, Col15a1, Fgl2, Reln, Eln, Plod3, Col1a2, Rarres2, Fbln2, Ptprz1, Mmrn1, Ptn, Loxl3, Il16, Spon1, Ssc5d, Htra1, Nav2, Lama2, Timp3, Igf1, Lama4, Dcn, Lum, Spo…	7.69936e-28	No
BP	GO:0030198	extracellular matrix organization	Lamc1, Qsox1, Sulf1, Tgfb2, Cflar, Optc, Adamts4, Col5a1, Abl1, Mmp9, Wt1, Dpp4, Rxfp1, Postn, Slc39a8, Ptx3, Col24a1, Col11a1, Angptl7, Adamtsl1, Cyp2j6, Pdpn, Tnfrsf1b, B4galt1, Mmp16, Col15a1, Adamts3, Il6, Apbb2, Eln, Mmp17, Plod3, Col1a2, Fbln2, Antxr1, Loxl3, Lum, P4ha1, Spock2, Smpd3, Csgalnact1, Mmp2, Col4a1, Col4a2, Crispld2, Rb1, Rgcc, Ero1a, Col6a4, Adamts15, Adamts8, Loxl1, Lamb2, Col…	5.22605e-23	Yes
BP	GO:0043062	extracellular structure organization	Lamc1, Qsox1, Sulf1, Tgfb2, Cflar, Optc, Adamts4, Col5a1, Abl1, Mmp9, Wt1, Dpp4, Rxfp1, Postn, Slc39a8, Ptx3, Col24a1, Col11a1, Angptl7, Adamtsl1, Cyp2j6, Pdpn, Tnfrsf1b, B4galt1, Mmp16, Col15a1, Adamts3, Il6, Apbb2, Eln, Mmp17, Plod3, Col1a2, Fbln2, Antxr1, Loxl3, Lum, P4ha1, Spock2, Smpd3, Csgalnact1, Mmp2, Col4a1, Col4a2, Crispld2, Rb1, Rgcc, Ero1a, Col6a4, Adamts15, Adamts8, Loxl1, Lamb2, Col…	5.22605e-23	Yes
BP	GO:0045229	external encapsulating structure organization	Lamc1, Qsox1, Sulf1, Tgfb2, Cflar, Optc, Adamts4, Col5a1, Abl1, Mmp9, Wt1, Dpp4, Rxfp1, Postn, Slc39a8, Ptx3, Col24a1, Col11a1, Angptl7, Adamtsl1, Cyp2j6, Pdpn, Tnfrsf1b, B4galt1, Mmp16, Col15a1, Adamts3, Il6, Apbb2, Eln, Mmp17, Plod3, Col1a2, Fbln2, Antxr1, Loxl3, Lum, P4ha1, Spock2, Smpd3, Csgalnact1, Mmp2, Col4a1, Col4a2, Crispld2, Rb1, Rgcc, Ero1a, Col6a4, Adamts15, Adamts8, Loxl1, Lamb2, Col…	5.22605e-23	Yes
BP	GO:0060537	muscle tissue development	Dner, Msc, Tgfb2, Cflar, Fzd7, Rgs4, Tnnt2, Bcl2, Fhl2, Rgs2, Gata5, Hoxd10, Jph2, Eya2, Wt1, Bdnf, Bmp7, Actc1, Neb, G6pdx, Tsc22d3, Dmd, Ppp3ca, Shox2, Skil, Col11a1, S1pr1, Akirin1, Cavin4, Tgfbr3, Eln, Foxp2, Foxp1, Dysf, Cyp26b1, Vamp5, Nupr1, Mef2a, Arntl, Tshz3, Igf1, Hdac2, Egr2, Bves, Csrp2, Plagl1, Cited2, Ednra, Smad1, Slc25a4, Hand2, Sin3b, Nrg1, Fgfr1, Acta1, Wnt5a, Rb1, Bmp4, Nr1d2,…	8.88923e-18	No
MF	GO:0003779	actin binding	Myo1b, Enah, Mlph, Lmod1, Tnnt2, Tns1, Fmn2, Cobll1, Snta1, Cacnb2, Bloc1s6, Abl1, Kif18a, Fmn1, Gsn, Dstn, Neb, Fmnl2, Diaph2, Pls3, Dmd, Tmsb4x, Ophn1, Nexn, Synpo2, S100a4, Marcksl1, Phactr4, Wasf2, Tmod1, Myo1h, Med28, Actr3b, Hip1, Micall2, Stk38l, Eps8, Add2, Antxr1, Cald1, Iqgap1, Pawr, Epb41l2, Klhl2, Slc6a2, Cotl1, Anxa8, Ldb3, Fermt2, Pxk, Dixdc1, Rdx, Myo6, Panx1, Tagln, Cnn1, Tpm1, Vi…	8.88923e-18	No
BP	GO:0007015	actin filament organization	Myo1b, Enah, Lmod1, Rgs4, Tnnt2, Bcl2, Fmn2, Fam171a1, Abl1, Sdc4, Mkks, Fmn1, Gsn, Actc1, Dstn, Rnd3, Neb, Diaph2, Pls3, Pak3, Tmsb4x, Synpo2, Kirrel, Hax1, S100a10, S1pr1, Marcksl1, Mad2l2, Wasf2, Kank4, Pakap, Lpar1, Tmod1, Myo1h, Pxn, Limk1, Eln, Hip1, Rac1, Micall2, Arhgef5, Eps8, Add2, Cald1, Mtpn, Tacstd2, Ppfia1, Pycard, Arpin, Arap1, Arhgap17, Pawr, Cotl1, Acta1, Sorbs3, Rgcc, Efs, Fermt…	1.8509e-17	No
BP	GO:0032970	regulation of actin filament-based process	Tgfb2, Lmod1, Rgs4, Tnnt2, Vangl2, Mdk, Abl1, Sdc4, Mkks, Fmn1, Gsn, Dstn, Rnd3, Neb, Pak3, Tmsb4x, Synpo2, Kirrel, Hax1, S100a10, S1pr1, Wasf2, Kank4, Pde4b, Pdpn, Lpar1, Tmod1, Sema3e, Bst1, Pxn, Limk1, Eln, Rac1, Arhgef5, Eps8, Add2, Mtpn, Tacstd2, Ppfia1, Taok2, Pycard, Arpin, Iqgap1, Arap1, Arhgap17, Hdac2, Pard3, Cotl1, Sorbs3, Rgcc, Fermt2, Dixdc1, Rdx, Tpm1, Vill, Ccdc88a, Sptbn1, Baiap2,…	3.77534e-17	No
BP	GO:0031589	cell-substrate adhesion	Lamc1, Srgap2, Fzd7, Cd34, Map4k4, Bcl2, Ptprj, Lama5, Hacd1, Itga6, Mdk, Abl1, Lamc3, Itga4, Sdc4, Mertk, Fmn1, Jag1, Dmd, Postn, Adam15, S100a10, Frem1, Rcc2, Pdpn, B4galt1, Kdr, Sema3e, Bst1, Pxn, Rac1, Micall2, Fbln2, Ptprz1, Antxr1, Ptn, Tacstd2, Axl, Taok2, Bcam, Iqgap1, Bves, Spock2, Cd63, Gas6, Vegfc, Calr, Thsd1, Itgbl1, Sorbs3, Nid2, Fermt2, Lamb2, Col5a3, Pik3cb, Itga11, Itga9, P4hb, E…	4.32051e-16	No
BP	GO:0032956	regulation of actin cytoskeleton organization	Tgfb2, Lmod1, Rgs4, Vangl2, Mdk, Abl1, Sdc4, Mkks, Fmn1, Gsn, Dstn, Rnd3, Neb, Pak3, Tmsb4x, Synpo2, Kirrel, Hax1, S100a10, S1pr1, Wasf2, Kank4, Lpar1, Tmod1, Sema3e, Bst1, Pxn, Limk1, Eln, Rac1, Arhgef5, Eps8, Add2, Mtpn, Tacstd2, Ppfia1, Taok2, Pycard, Arpin, Iqgap1, Arap1, Arhgap17, Hdac2, Cotl1, Sorbs3, Rgcc, Fermt2, Dixdc1, Rdx, Tpm1, Vill, Ccdc88a, Sptbn1, Baiap2, Arhgap44, Cdk5r1, Cdc42ep4…	4.61987e-16	No
BP	GO:0022604	regulation of cell morphogenesis	Fam171a1, Mdk, Abl1, Rnd3, Fmnl2, Pak3, Sh3d19, Postn, Sema4a, Dhx36, Strip1, Tnik, S100a10, Ephb2, Rcc2, Fblim1, Pdpn, Pakap, Lpar1, Kdr, Sema3e, Reln, Pxn, Il6, Rac1, Eps8, Plxna4, Ptn, Tacstd2, Taok2, Picalm, Zranb1, Arap1, Bves, Syt1, Sgk1, Epb41l2, Calr, Fbxo31, Wnt5a, Fermt2, Rdx, Tpm1, Limd1, Baiap2, P4hb, Myh10, Ccl7, Sparc, Gna13, Cdc42ep4, Slc9a3r1, Actr2, Gas7, Rhoj, Syne3, Has2, Myo10…	8.06272e-16	No
BP	GO:0001667	ameboidal-type cell migration	Akt3, Glul, Tgfb2, Srgap2, Nrp2, Map4k4, Tns1, Ptgs2, Angpt4, Lama5, Fgf7, Abl1, Itga4, Sdc4, Prr5l, Mmp9, Bmp7, Dpp4, Srpx2, Pak3, Efnb1, Timp1, Sema6c, Sema4a, Plpp3, Phactr4, Wasf2, Rcc2, Klf4, Tgfbr3, Kdr, Sema3e, Pxn, Rac1, Atoh8, Aqp1, Foxp1, Gadd45a, Pparg, Tacstd2, Iqgap1, Folr1, Igf1, Arid5b, Dcn, Cd63, Sash1, Bsg, Ednra, Vegfc, Hand2, Calr, Cdh5, Fgfr1, Wnt5a, Rgcc, Vstm4, Bmp4, Tpbg, S…	2.20308e-15	No
BP	GO:1901342	regulation of vasculature development	Akt3, Glul, Sulf1, Tgfb2, Cd34, Optc, Angpt4, Mdk, Abl1, Mmp9, Pgk1, Vegfd, F3, Sema4a, S100a1, Angptl7, Klf4, Kdr, Sema3e, Pxn, Tspan12, Aqp1, Gadd45a, Pparg, Ptn, Adam12, Rnh1, Btg1, Dcn, Sash1, Smad1, Vegfc, Col4a2, Cdh5, Spry2, Wnt5a, Stab1, Rgcc, Ctsh, Pkm, Pik3cb, Tgfbr2, Sphk1, Pik3r6, Sparc, Ngfr, Ninj1, Foxc1, Plk2, Pgf, Rhoj, Wars, Sema5a, Mtdh, Cela1, Acvrl1, Runx1, Cldn5, Adamts1, Not…	5.85975e-15	No
BP	GO:0045765	regulation of angiogenesis	Akt3, Glul, Sulf1, Tgfb2, Cd34, Optc, Angpt4, Mdk, Abl1, Mmp9, Pgk1, Vegfd, F3, Sema4a, S100a1, Klf4, Kdr, Sema3e, Pxn, Tspan12, Aqp1, Gadd45a, Pparg, Ptn, Adam12, Rnh1, Btg1, Dcn, Sash1, Smad1, Vegfc, Col4a2, Cdh5, Spry2, Wnt5a, Stab1, Rgcc, Ctsh, Pkm, Pik3cb, Tgfbr2, Sphk1, Pik3r6, Sparc, Ngfr, Ninj1, Foxc1, Plk2, Pgf, Rhoj, Wars, Sema5a, Mtdh, Cela1, Acvrl1, Runx1, Cldn5, Adamts1, Notch4, C3, …	1.06819e-14	No
BP	GO:0007517	muscle organ development	Dner, Msc, Tgfb2, Cflar, Tnnt2, Bcl2, Vangl2, Lama5, Hoxd10, Jph2, Wt1, Bdnf, Actc1, Tsc22d3, Dmd, Ppp3ca, Shox2, Skil, Col11a1, S1pr1, Akirin1, Cavin4, Fzd1, Tgfbr3, Il6, Eln, Tcf23, Foxp2, Foxp1, Dysf, Cyp26b1, Vamp5, Nupr1, Chd2, Arntl, Egr2, Arid5b, Cd164, Bves, Plagl1, Cited2, Adarb1, Ednra, Sin3b, Large1, Nrg1, Acta1, Wnt5a, Rb1, Bmp4, Nr1d2, Cryab, Stra6, Foxl2, Tpm1, Myocd, Ripor2, Foxc1,…	4.78436e-14	No
BP	GO:0042692	muscle cell differentiation	Smyd3, Dner, Cflar, Fzd7, Lmod1, Rgs4, Tnnt2, Bcl2, Fhl2, Vangl2, Rgs2, Hacd1, Myl9, Wt1, Bdnf, Actc1, Neb, G6pdx, Dmd, Tmsb4x, Cth, Ppp3ca, Shox2, Ybx1, Tmod1, Cavin4, Med28, Uchl1, Tcf23, Foxp1, Dysf, Cyp26b1, Ehd2, Mef2a, Dmpk, Tshz3, Il4ra, Igf1, Hdac2, Bves, Csrp2, Ednra, Smad1, Atp11a, Slc25a4, Hand2, Nrg1, Acta1, Rb1, Ldb3, Bmp4, Adamts15, Olfm2, Dnmt1, Rbpms2, Tpm1, Casp1, Krt19, Myocd, M…	2.98243e-13	No
BP	GO:1902903	regulation of supramolecular fiber organization	Lmod1, Rgs4, Mapre1, Abl1, Sdc4, Mkks, Fmn1, Gsn, Dstn, Pak3, Tmsb4x, Mid1, Synpo2, Kirrel, Pde4dip, Stmn2, Hax1, S100a10, S1pr1, Wasf2, Kank4, Lpar1, Tmod1, Pxn, Limk1, Eln, Rac1, Arhgef5, Dysf, Eps8, Add2, Mtpn, Tacstd2, Ppfia1, Pycard, Arpin, Arap1, Hdac2, Sgk1, Cdh5, Cotl1, Sorbs3, Rb1, Rgcc, Fermt2, Cryab, Rdx, Tpm1, Vill, Ccdc88a, Sptbn1, Baiap2, Aebp1, Cdc42ep4, Edn1, Pik3r1, Cfl2, Mtss1, …	3.62279e-13	No
BP	GO:0031032	actomyosin structure organization	Cflar, Lmod1, Tnnt2, Fam171a1, Myl9, Abl1, Sdc4, Mkks, Actc1, Neb, S100a10, S1pr1, Frmd3, Wasf2, Kank4, Lpar1, Tmod1, Cavin4, Pxn, Limk1, Eln, Rac1, Arhgef5, Foxp1, Tacstd2, Ppfia1, Mef2a, Arap1, Hdac2, Csrp2, Epb41l2, Acta1, Sorbs3, Rgcc, Ldb3, Fermt2, Cnn1, Tpm1, Ccdc88a, Krt19, Myh10, Edn1, Phactr1, Pik3r1, Cfl2, Frmd6, Cd47, Arhgap28, Synpo, Pdgfrb, Pgm5	3.62279e-13	No
BP	GO:0050900	leukocyte migration	Selp, Cd34, Gpr35, Il1r1, Slamf9, Ptprj, Itga6, Mdk, Lbp, Ada, Itga4, Mmp9, Tnfaip6, Dpp4, Vegfd, S100a8, S1pr1, Tnfrsf14, Tnfrsf18, Nbl1, Pde4b, Akirin1, B4galt1, Bst1, Rabgef1, Rac1, Arhgef5, Rarres2, Dysf, Eps8, Add2, Il17rc, Podxl, Ptn, Wnk1, Il17ra, Il16, Lyve1, Pycard, Cd177, Pawr, Bsg, Ednra, Smpd3, Gas6, Vegfc, Calr, Ccl17, Dpep1, Wnt5a, 2610528A11Rik, Dapk2, Itga9, Ccl7, Ccl8, Mmp28, Spn…	1.1699e-12	No
BP	GO:0014706	striated muscle tissue development	Tgfb2, Fzd7, Rgs4, Tnnt2, Fhl2, Rgs2, Gata5, Jph2, Eya2, Wt1, Bdnf, Bmp7, Actc1, Neb, G6pdx, Shox2, Col11a1, S1pr1, Cavin4, Tgfbr3, Foxp1, Mef2a, Igf1, Hdac2, Bves, Cited2, Ednra, Smad1, Slc25a4, Hand2, Sin3b, Nrg1, Fgfr1, Wnt5a, Bmp4, Dipk2a, Tpm1, Tgfbr2, Myocd, Map2k4, Myh10, Myl7, Edn1, Foxc1, Akap6, Ly6e, Hdac7, Myh11, Pkp2, Heg1, Slc8a1, Pim1, Sik1, Pdgfrb, Alpk2, Nr3c1, Lox, Gata6, Pgm5, A…	1.37323e-12	No
BP	GO:0008360	regulation of cell shape	Fam171a1, Rnd3, Fmnl2, Sema4a, Fblim1, Pdpn, Pakap, Lpar1, Kdr, Sema3e, Pxn, Il6, Rac1, Eps8, Plxna4, Ptn, Taok2, Arap1, Bves, Epb41l2, Fermt2, Rdx, Tpm1, Limd1, Baiap2, Myh10, Ccl7, Gna13, Cdc42ep4, Slc9a3r1, Gas7, Rhoj, Syne3, Myo10, Ptk2, Rnd1, Rhoq, Myl12a, Ezr, Bambi, Dnmbp, Cdc42ep2	1.70298e-12	No
BP	GO:0090287	regulation of cellular response to growth factor stimulus	Sulf1, Cflar, Zfp451, Grem2, Abl1, Pmepa1, Tnfaip6, Slc9a6, Dmd, Vegfd, Spry1, Skil, Cdkn2b, Nbl1, Fzd1, Tgfbr3, Rasl11b, Kdr, Adamts3, Fam20c, Tspan12, Pparg, Hoxa13, Htra1, Folr1, Cdkn1c, Dcn, Cd63, Cited2, Vegfc, Mt3, Cdh5, Fgfr1, Spry2, Wnt5a, Bmp4, Pik3cb, Snx1, Myocd, Ngfr, Sfrp4, Fst, Fgf10, Adamts12, Acvrl1, Vasn, Chrd, Nrxn1, Stub1, Xdh, Smoc2, Ltbp1, Crim1, Axin1, Nrep, Ccbe1, Lox, Bamb…	1.70709e-12	No
BP	GO:0045785	positive regulation of cell adhesion	Tgfb2, Kifap3, Selp, Map4k4, Il1rl2, Igfbp2, Ptprj, Hacd1, Itga6, Mdk, Abl1, Ada, Itga4, Sdc4, Bmp7, Fmn1, Dpp4, Dmd, Efnb1, Cd1d1, Ppp3ca, Il6ra, S100a10, Plpp3, Tnfrsf14, Tnfrsf18, Rap1gap, Pdpn, Shb, Cyth3, Kdr, Il6, Rac1, Fbln2, Dysf, Mmrn1, Podxl, Ptn, Il23r, Pycard, Iqgap1, Il4ra, Igf1, Pawr, Spock2, Cd63, Cited2, Il15, Vegfc, Calr, Nrg1, Wnt5a, Fermt2, Zbtb16, Tpm1, Tgfbr2, Adam19, Havcr2,…	1.82475e-12	No
BP	GO:0048762	mesenchymal cell differentiation	Mark1, Tgfb2, Nrp2, Bcl2, Vangl2, Lama5, Gata5, Mdk, Frzb, Bmp7, Jag1, Efnb1, Sema6c, Spry1, Sema4a, Adam15, Mad2l2, Pef1, Phactr4, Pdpn, Tgfbr3, Sema3e, Il6, Loxl3, Dact3, Folr1, Hdac2, Pawr, Cited2, Ednra, Hand2, Fgfr1, Spry2, Wnt5a, Rgcc, Fermt2, Bmp4, Sema3b, Sema3f, Tgfbr2, Myocd, Axin2, Tmem100, Edn1, Foxc1, Fgf10, Has2, Gdnf, Sema5a, Vasn, Chrd, Notch4, Bambi	3.99669e-12	No
BP	GO:0110053	regulation of actin filament organization	Lmod1, Rgs4, Abl1, Sdc4, Mkks, Fmn1, Gsn, Dstn, Pak3, Tmsb4x, Synpo2, Kirrel, Hax1, S100a10, S1pr1, Wasf2, Kank4, Lpar1, Tmod1, Pxn, Limk1, Eln, Rac1, Arhgef5, Eps8, Add2, Mtpn, Tacstd2, Ppfia1, Pycard, Arpin, Arap1, Cotl1, Sorbs3, Rgcc, Fermt2, Rdx, Tpm1, Vill, Ccdc88a, Sptbn1, Baiap2, Cdc42ep4, Pik3r1, Cfl2, Mtss1, Rictor, Cyrib, Sema5a, Cd47, Daam2, Arhgap28, Synpo, Svil, Add3, Cdc42ep2, Capn1	5.81483e-12	No
CC	GO:0043292	contractile fiber	Sphkap, Lmod1, Tnnt2, Fhl2, Myl9, Jph2, Sdc4, Actc1, Neb, Dmd, Nexn, Anxa5, Synpo2, Pde4dip, Ppp3ca, S100a1, Trim63, Slc2a1, Pde4b, Tmod1, Cavin4, Grin2b, Bag3, Csrp2, Ido1, Mmp2, Acta1, Ldb3, Cryab, Fbxl22, Tpm1, Myzap, Sptbn1, Krt19, Cdk5r1, Myl4, Myl7, Cfl2, Fbxo32, Myh11, Myl12a, Myom1, Stub1, Slc8a1, Synpo, Lman1, Kcnn2, Svil, Pgm5, Acta2, Ankrd1, Ahnak	5.93084e-12	No
BP	GO:0001503	ossification	Nab1, Suco, Bcl2, Fhl2, Ptgs2, Trp53inp2, Mdk, Zhx3, Mmp9, Bmp7, Jag1, Tnfaip6, Fat4, Noct, Dhx36, Shox2, Sgms2, S1pr1, Glis1, Bmp8a, Dhrs3, Bpnt2, Tmem64, Mmp16, Fzd1, Tgfbr3, Tapt1, Il6, Atraid, Fam20c, Col1a2, Pparg, Ptn, Clec5a, Chsy1, Cebpa, Lrp3, Igf1, Egr2, Nab2, Smad1, Smpd3, Vegfc, Hand2, Csgalnact1, Mmp2, Fgfr1, Wnt5a, Gdf10, Fermt2, Bmp4, Zbtb16, Sik3, Limd1, Axin2, Prl, Omd, Foxc1, Gl…	5.93084e-12	No
MF	GO:0051015	actin filament binding	Myo1b, Cacnb2, Bloc1s6, Abl1, Gsn, Dstn, Neb, Fmnl2, Pls3, Dmd, Nexn, Marcksl1, Tmod1, Myo1h, Actr3b, Hip1, Micall2, Add2, Antxr1, Iqgap1, Cotl1, Anxa8, Fermt2, Myo6, Panx1, Tagln, Tpm1, Vill, Sptbn1, Myh10, Cdk5r1, Myo1d, Myl4, Egfr, Actr2, Gas7, Iqgap2, Cfl2, Syne3, Mtss1, Myo10, Myh11, Ezr, Myom1, Ablim3, Myo5b, Svil, Ablim1, Add3	1.182e-11	No
BP	GO:0060485	mesenchyme development	Mark1, Tgfb2, Nrp2, Bcl2, Vangl2, Lama5, Gata5, Mdk, Itga4, Frzb, Wt1, Bmp7, Jag1, Efnb1, Sema6c, Spry1, Sema4a, Adam15, Mad2l2, Pef1, Phactr4, Bnc2, Pdpn, Tgfbr3, Sema3e, Il6, Loxl3, Dact3, Folr1, Hdac2, Pawr, Cited2, Ednra, Hand2, Fgfr1, Spry2, Wnt5a, Rgcc, Fermt2, Bmp4, Sema3b, Sema3f, Tgfbr2, Myocd, Axin2, Tmem100, Edn1, Foxc1, Fgf10, Has2, Gdnf, Sema5a, Scx, Acvrl1, Poglut1, Vasn, Chrd, Notc…	1.44787e-11	No
BP	GO:0003012	muscle system process	Kcne4, Sulf1, Trpa1, Cflar, Lmod1, Rgs4, Tnnt2, Rgs2, Ptgs2, Gata5, Snta1, Cacnb2, Ada, Mkks, Gsn, Actc1, Ptgs1, G6pdx, Dmd, Foxo1, Ppp3ca, Nppb, Eno1, Trim63, Pde4b, Tnfrsf1b, Klf4, Tmod1, Cacna2d1, Kcnh2, Apbb2, Klf15, Foxp1, Oxtr, Pparg, Cald1, Mtpn, Tpcn2, Mef2a, Dmpk, Irag1, Scnn1b, Tshz3, Igf1, Pawr, Ednra, Smpd3, Slc25a4, Hand2, Slmap, Arhgap42, Tpm1, Sphk1, Adora2b, Myocd, Map2k4, Myl4, E…	1.63714e-11	No
BP	GO:0016055	Wnt signaling pathway	Sulf1, Mark1, Fzd7, Vangl2, Cdc73, Csnk2a1, Mdk, Abl1, Frzb, Porcn, Ndp, Wls, Foxo1, Dkk2, Tnik, Tbl1xr1, Plpp3, Mad2l2, Ror1, Klf4, Tmem64, Fzd1, Rac1, Klf15, Mdfic, Wnk1, Ccnd1, Dact3, Ctr9, Usp47, Dkk3, Arntl, Tpbgl, Gprc5b, Zranb1, Folr1, Rnf146, Rspo3, Hdac2, Bicc1, Ednra, Brd7, Sall1, Wnt5a, Fzd3, Ubac2, Fermt2, Dixdc1, Tpbg, Limd1, Wnt9a, Rnf213, Shisa6, Axin2, Slc9a3r1, Egfr, Sfrp4, Edn1,…	2.17798e-11	No
CC	GO:0032432	actin filament bundle	Enah, Mlph, Vangl2, Myl9, Pls3, Synpo2, Fblim1, Pxn, Septin11, Micall2, Bag3, Sipa1l3, Klhl2, Acta1, Ldb3, Fermt2, Cryab, Mst1r, Tpm1, Anxa2, Myh10, Ptk2, Myh11, Lpp, Mylk, Myl12a, Synpo, Ablim3, Pgm5, Ablim1, Acta2	2.17798e-11	No
BP	GO:0051146	striated muscle cell differentiation	Smyd3, Dner, Cflar, Fzd7, Lmod1, Rgs4, Tnnt2, Bcl2, Fhl2, Rgs2, Hacd1, Myl9, Wt1, Bdnf, Actc1, Neb, G6pdx, Dmd, Ppp3ca, Shox2, Ybx1, Tmod1, Cavin4, Foxp1, Dysf, Cyp26b1, Ehd2, Mef2a, Dmpk, Il4ra, Igf1, Hdac2, Bves, Csrp2, Atp11a, Slc25a4, Hand2, Nrg1, Acta1, Rb1, Ldb3, Bmp4, Adamts15, Tpm1, Casp1, Krt19, Myocd, Map2k4, Myh10, Ccl8, Edn1, Ripor2, Akap6, Cfl2, Myh11, Slc8a1, Sik1, Pdgfrb, Alpk2, Nr…	2.23132e-11	No
BP	GO:0048738	cardiac muscle tissue development	Tgfb2, Fzd7, Rgs4, Tnnt2, Fhl2, Rgs2, Gata5, Jph2, Wt1, Bmp7, Actc1, Neb, G6pdx, Shox2, Col11a1, S1pr1, Cavin4, Tgfbr3, Foxp1, Mef2a, Igf1, Hdac2, Bves, Cited2, Ednra, Smad1, Slc25a4, Hand2, Sin3b, Nrg1, Fgfr1, Wnt5a, Bmp4, Dipk2a, Tpm1, Tgfbr2, Myocd, Map2k4, Myh10, Myl7, Edn1, Foxc1, Akap6, Ly6e, Myh11, Pkp2, Heg1, Slc8a1, Pim1, Sik1, Pdgfrb, Alpk2, Nr3c1, Gata6, Ankrd1	2.23132e-11	No
BP	GO:0198738	cell-cell signaling by wnt	Sulf1, Mark1, Fzd7, Vangl2, Cdc73, Csnk2a1, Mdk, Abl1, Frzb, Porcn, Ndp, Wls, Foxo1, Dkk2, Tnik, Tbl1xr1, Plpp3, Mad2l2, Ror1, Klf4, Tmem64, Fzd1, Rac1, Klf15, Mdfic, Wnk1, Ccnd1, Dact3, Ctr9, Usp47, Dkk3, Arntl, Tpbgl, Gprc5b, Zranb1, Folr1, Rnf146, Rspo3, Hdac2, Bicc1, Ednra, Brd7, Sall1, Wnt5a, Fzd3, Ubac2, Fermt2, Dixdc1, Tpbg, Limd1, Wnt9a, Rnf213, Shisa6, Axin2, Slc9a3r1, Egfr, Sfrp4, Edn1,…	2.50858e-11	No
MF	GO:0005201	extracellular matrix structural constituent	Lamc2, Lamc1, Col5a1, Lama5, Srpx2, Postn, Col24a1, Col11a1, Tinagl1, Tnc, Col15a1, Reln, Eln, Col1a2, Fbln2, Mmrn1, Spon1, Lama2, Lama4, Dcn, Lum, Spock2, Col4a1, Col4a2, Nid2, Col6a4, Col12a1, Lamb2, Col5a3, Efemp1, Sparc, Ogn, Papln, Creld2, Igfbp6, Col8a1, Tnxb, Ltbp1, Efemp2	2.55243e-11	No
BP	GO:0042060	wound healing	Tgfb2, Cflar, Fzd7, Selp, Cd34, Vangl2, Pla2g4a, Serpinb2, Ptprj, Col5a1, Bloc1s6, Fgf7, Sdc4, Mertk, Entpd2, Thbd, Timp1, F3, Anxa5, Slc7a11, Il6ra, Plpp3, Ephb2, Pdpn, B4galt1, Arhgap24, Txk, Kdr, Il6, Pdgfa, Aqp1, Dysf, Mmrn1, Arl8b, Pparg, Tfpi2, Axl, Vkorc1, Scnn1b, Igf1, Gas6, Prdx2, Nrg1, Pard3, Rab3a, Wnt5a, Mustn1, Anxa8, Fermt2, Pik3cb, Tpm1, Anxa2, Myh10, Gna13, Fgf10, F13a1, Sdc1, Cel…	2.85389e-11	No
BP	GO:0043010	camera-type eye development	Tgfb2, Ptf1a, Lamc3, Fjx1, Mertk, Wt1, Bmp7, Jag1, Gpd2, Ndp, Bcar3, Spry1, Hipk1, Skil, Angptl7, Phactr4, Clic4, Ephb2, Klf4, Tmod1, Kdr, Foxp2, Tspan12, Aqp1, Rho, Ptn, Cdkn1c, Hdac2, Gdf11, Cited2, Pcnt, Bsg, Gpm6a, Rpgrip1l, Col4a1, Spry2, Vstm4, Bmp4, Slc4a7, Cryab, Nectin1, Fat3, Stra6, Lamb2, Foxl2, Tgfbr2, Jmjd6, Naglu, Myh10, Sdk2, Egfr, Ninj1, Foxc1, Fgf10, Gli3, Inhba, Agtpbp1, Gas1, D…	2.85389e-11	No
BP	GO:0051017	actin filament bundle assembly	Myo1b, Fmn2, Fam171a1, Abl1, Sdc4, Mkks, Pls3, Synpo2, S100a10, S1pr1, Wasf2, Kank4, Lpar1, Pxn, Limk1, Eln, Rac1, Arhgef5, Eps8, Add2, Cald1, Tacstd2, Ppfia1, Arap1, Pawr, Sorbs3, Rgcc, Fermt2, Rdx, Tpm1, Ccdc88a, Baiap2, Myh10, Gas7, Phactr1, Pik3r1, Mtss1, Cd47, Arhgap28, Ezr, Synpo, Dpysl3	3.45751e-11	No
BP	GO:0001654	eye development	Tgfb2, Atf6, Bcl2, Col5a1, Ptf1a, Lamc3, Fjx1, Mertk, Wt1, Bdnf, Bmp7, Jag1, Gpd2, Ndp, Bcar3, Spry1, Hipk1, Skil, Angptl7, Phactr4, Clic4, Ephb2, Klf4, Tmod1, Kdr, Foxp2, Tspan12, Aqp1, Rho, Ptn, Sipa1l3, Cdkn1c, Hdac2, Gdf11, Cited2, Pcnt, Bsg, Gpm6a, Rpgrip1l, Col4a1, Spry2, Vstm4, Bmp4, Slc4a7, Cryab, Nectin1, Fat3, Stra6, Lamb2, Foxl2, Tgfbr2, Jmjd6, Naglu, Myh10, Sdk2, Egfr, Ninj1, Foxc1, F…	3.68735e-11	No
BP	GO:0007264	small GTPase mediated signal transduction	Tgfb2, Gpr35, Map4k4, Vangl2, Vav2, Abl1, Ralgps1, Scai, Rnd3, Lpar4, Iqsec2, Ophn1, Bcar3, Spry1, Phactr4, Wasf2, Ephb2, Rap1gap, Pdpn, Lpar1, Cavin4, Arhgap24, Cyth3, Reln, Rabgef1, G3bp2, Rac1, Col1a2, Dok1, Adcyap1r1, Eps8, Sipa1l3, Arhgap17, Igf1, Ripor1, Ednra, Mcf2l, Nrg1, Spry2, Dock9, Arhgap42, Arhgef12, Rasa2, Dnmt1, Pik3cb, Dennd4a, Ccdc88a, Baiap2, Arhgap44, Gna13, Cdc42ep4, Ngfr, Rip…	4.0262e-11	No
CC	GO:0005604	basement membrane	Lamc2, Lamc1, Tgfb2, Col5a1, Lama5, Itga6, Lamc3, Entpd2, Timp1, Tnc, Frem1, Col15a1, Ptn, Lama2, Timp3, Lama4, Col4a1, Col4a2, Nid2, Loxl1, Lamb2, Anxa2, Efemp1, Sparc, Papln, Egflam, Ccdc80, Runx1, Col8a1, Adamts1, P3h2, Smoc2, Thbs2, Efemp2	4.07746e-11	No
CC	GO:0001725	stress fiber	Enah, Mlph, Vangl2, Myl9, Synpo2, Fblim1, Pxn, Septin11, Micall2, Bag3, Sipa1l3, Klhl2, Acta1, Ldb3, Fermt2, Mst1r, Tpm1, Anxa2, Myh10, Ptk2, Myh11, Lpp, Mylk, Myl12a, Synpo, Ablim3, Pgm5, Ablim1, Acta2	4.07746e-11	No
CC	GO:0097517	contractile actin filament bundle	Enah, Mlph, Vangl2, Myl9, Synpo2, Fblim1, Pxn, Septin11, Micall2, Bag3, Sipa1l3, Klhl2, Acta1, Ldb3, Fermt2, Mst1r, Tpm1, Anxa2, Myh10, Ptk2, Myh11, Lpp, Mylk, Myl12a, Synpo, Ablim3, Pgm5, Ablim1, Acta2	4.07746e-11	No
BP	GO:0001655	urogenital system development	Sulf1, Tgfb2, Cflar, Bcl2, Vangl2, Lama5, Hoxd11, Mmp9, Wt1, Bdnf, Bmp7, Fmn1, Jag1, Spry1, Fat4, Enpep, Il6ra, Tnc, Ephb2, Plag1, Wfs1, Pdgfa, Mmp17, Klf15, Aqp1, Hoxa13, Akr1b3, Tacstd2, Tshz3, Cdkn1c, Igf1, Arid5b, Traf3ip2, Bicc1, Timeless, Gdf11, Pcnt, Ednra, Smad1, Sall1, Rpgrip1l, Mmp2, Col4a1, Fgfr1, Wnt5a, Bmp4, Zbtb16, Stra6, Lamb2, Jmjd6, Myocd, Sox4, Foxc1, Fgf10, Gli3, Gcnt4, Pgf, Cy…	4.11943e-11	No
BP	GO:0150063	visual system development	Tgfb2, Atf6, Bcl2, Col5a1, Ptf1a, Lamc3, Fjx1, Mertk, Wt1, Bdnf, Bmp7, Jag1, Gpd2, Ndp, Bcar3, Spry1, Hipk1, Skil, Angptl7, Phactr4, Clic4, Ephb2, Klf4, Tmod1, Kdr, Foxp2, Tspan12, Aqp1, Rho, Ptn, Sipa1l3, Cdkn1c, Hdac2, Gdf11, Cited2, Pcnt, Bsg, Gpm6a, Rpgrip1l, Col4a1, Spry2, Vstm4, Bmp4, Slc4a7, Cryab, Nectin1, Fat3, Stra6, Lamb2, Foxl2, Tgfbr2, Jmjd6, Naglu, Myh10, Sdk2, Egfr, Ninj1, Foxc1, F…	4.59975e-11	No
BP	GO:0061572	actin filament bundle organization	Myo1b, Fmn2, Fam171a1, Abl1, Sdc4, Mkks, Pls3, Synpo2, S100a10, S1pr1, Wasf2, Kank4, Lpar1, Pxn, Limk1, Eln, Rac1, Arhgef5, Eps8, Add2, Cald1, Tacstd2, Ppfia1, Arap1, Pawr, Sorbs3, Rgcc, Fermt2, Rdx, Tpm1, Ccdc88a, Baiap2, Myh10, Gas7, Phactr1, Pik3r1, Mtss1, Cd47, Arhgap28, Ezr, Synpo, Dpysl3	5.35919e-11	No
BP	GO:0050920	regulation of chemotaxis	Ptprj, Mdk, Lbp, Tnfaip6, Dpp4, Vegfd, Sema6c, Sema4a, S1pr1, Nbl1, Akirin1, Lpar1, Kdr, Sema3e, Bst1, Rac1, Rarres2, Dysf, Plxna4, Ptn, Wnk1, Il16, Ednra, Gas6, Vegfc, Calr, Fgfr1, Wnt5a, Tpbg, Sema3b, Sema3f, Dapk2, Ccl7, Mmp28, Edn1, Ripor2, Ninj1, Tubb2b, Fgf10, Cxcl14, Pgf, Rin3, Cyrib, Ptk2, Sema5a, St6gal1, Smoc2, Pla2g7, Pdgfrb	5.98323e-11	No
BP	GO:0048880	sensory system development	Tgfb2, Atf6, Bcl2, Col5a1, Ptf1a, Lamc3, Fjx1, Mertk, Wt1, Bdnf, Bmp7, Jag1, Gpd2, Ndp, Bcar3, Spry1, Hipk1, Skil, Angptl7, Phactr4, Clic4, Ephb2, Klf4, Tmod1, Kdr, Foxp2, Tspan12, Aqp1, Rho, Ptn, Sipa1l3, Cdkn1c, Hdac2, Gdf11, Cited2, Pcnt, Bsg, Gpm6a, Rpgrip1l, Col4a1, Spry2, Vstm4, Bmp4, Slc4a7, Cryab, Nectin1, Fat3, Stra6, Lamb2, Foxl2, Tgfbr2, Jmjd6, Naglu, Myh10, Sdk2, Egfr, Ninj1, Foxc1, F…	6.92062e-11	No
BP	GO:0007409	axonogenesis	Lamc2, Lhx4, Enah, Tgfb2, Nrp2, Klf7, Bcl2, Vangl2, Lama5, Ccdc141, Abl1, Itga4, Ttl, Bdnf, Bmp7, Kif5c, Nr4a2, Slc9a6, Pak3, Efnb1, Nexn, Sema6c, Sema4a, Dclk1, Shox2, Skil, Ephb2, Sema3e, Crmp1, Reln, Dpysl5, Apbb2, Uchl1, Limk1, Rac1, Foxp1, Ptprz1, Plxna4, Lrtm2, Taok2, Picalm, Brsk1, Lama2, Egr2, Ust, Adarb1, Bsg, Ednra, Mt3, Nrg1, Rab3a, Wnt5a, Fzd3, Dixdc1, Sema3b, Sema3f, Nectin1, Lamb2, …	6.92062e-11	No
BP	GO:0050808	synapse organization	Rab29, Nrp2, Igsf9, Snta1, Cacnb2, Abl1, Zfp804a, Zmynd8, Bdnf, Srpx2, Drp2, Slc9a6, Pak3, Ophn1, Efnb1, Glrb, Slc7a11, Sema4a, Dhx36, Tnc, Wasf2, Ephb2, Musk, Tmeff1, Fzd1, Sema3e, Reln, Septin11, Rph3a, Pdzrn3, Lrrn1, Grin2b, Oxtr, Add2, Ptn, Lrtm2, Ppfia1, Abhd17c, Taok2, Dmpk, Picalm, Gabrb3, Gpm6a, Col4a1, Nrg1, Rab3a, Wnt5a, Arhgap22, Myo6, Tpbg, Sema3f, Mtmr2, Nectin1, Lamb2, Baiap2, Arhga…	7.54786e-11	No
BP	GO:0032535	regulation of cellular component size	Akt3, Lmod1, Rb1cc1, Abl1, Ttl, Bdnf, Mkks, Fmn1, Gsn, Dstn, Neb, Pak3, Tmsb4x, Sema6c, Kirrel, Sema4a, Hax1, Rab3b, Kank4, Tmod1, Sema3e, Limk1, Eln, Rac1, Aqp1, Eps8, Add2, Plxna4, Mtpn, Slc6a12, Picalm, Pycard, Sct, Cdk4, Mt3, Nrg1, Cotl1, Wnt5a, Rdx, Sema3b, Sema3f, Tpm1, Vill, Sptbn1, Ulk2, Baiap2, Omg, Fstl4, Cdk5r1, Cdc42ep4, Slc9a3r1, Edn1, Arhgap5, Cfl2, Eif2b2, Rin3, Rictor, Cyrib, Sema…	7.54786e-11	No
CC	GO:0042641	actomyosin	Enah, Mlph, Vangl2, Myl9, Synpo2, Fblim1, Pxn, Septin11, Stx1a, Micall2, Bag3, Sipa1l3, Klhl2, Acta1, Ldb3, Fermt2, Mst1r, Tpm1, Anxa2, Myh10, Ptk2, Myh11, Lpp, Mylk, Myl12a, Synpo, Ablim3, Pgm5, Ablim1, Acta2	8.65468e-11	No
MF	GO:0005539	glycosaminoglycan binding	Lamc2, Sulf1, Selp, Nrp2, Grem2, Col5a1, Itih2, Mdk, Fgf7, Bmp7, Tnfaip6, Postn, Lxn, Col11a1, Tgfbr3, Aoc1, Ptn, Lrtm2, Lyve1, Nav2, Rspo3, Dcn, Spock2, Lpl, Fgfr1, Crispld2, Stab1, Bmp4, Adamts15, Adamts8, Layn, Col5a3, Tgfbr2, Ccl7, Ccl8, Fgf10, Egflam, Sema5a, Eva1c, Ccdc80, Adamts1, Chrd, Tnxb, Smoc2, Thbs2, Vit, Dpysl3, Mamdc2, Efemp2	8.7508e-11	No
BP	GO:0010632	regulation of epithelial cell migration	Akt3, Glul, Tgfb2, Map4k4, Ptgs2, Angpt4, Fgf7, Abl1, Mmp9, Srpx2, Sema4a, Plpp3, Klf4, Tgfbr3, Kdr, Rac1, Atoh8, Aqp1, Foxp1, Gadd45a, Pparg, Tacstd2, Igf1, Dcn, Cd63, Sash1, Bsg, Vegfc, Calr, Fgfr1, Wnt5a, Rgcc, Bmp4, Ctsh, Pik3cb, Tgfbr2, Adora2b, Sparc, Plk2, Fgf10, Rhoj, Has2, Ptk2, Sema5a, Hdac7, Acvrl1, Smoc2, Mapre2, Ccbe1, Jcad	8.7508e-11	No
BP	GO:0055001	muscle cell development	Smyd3, Dner, Cflar, Lmod1, Rgs4, Tnnt2, Bcl2, Fhl2, Rgs2, Myl9, Actc1, Neb, G6pdx, Dmd, Ppp3ca, Shox2, Tmod1, Cavin4, Uchl1, Foxp1, Dysf, Mef2a, Igf1, Hdac2, Bves, Csrp2, Ednra, Slc25a4, Acta1, Ldb3, Bmp4, Tpm1, Krt19, Myocd, Map2k4, Myh10, Edn1, Ripor2, Akap6, Cfl2, Myh11, Slc8a1, Pdgfrb, Alpk2, Nr3c1, Lox, Pgm5, Efemp2	1.41051e-10	No
BP	GO:0060326	cell chemotaxis	Ackr3, Gpr35, Slamf9, Ptprj, Mdk, Lbp, Tnfaip6, Dpp4, Vegfd, S100a8, S1pr1, Nbl1, Pde4b, Akirin1, Lpar1, Kdr, Bst1, Rac1, Arhgef5, Rarres2, Dysf, Il17rc, Ptn, Wnk1, Il17ra, Il16, Bsg, Ednra, Gas6, Vegfc, Calr, Ccl17, Fgfr1, Dpep1, Wnt5a, 2610528A11Rik, Tpbg, Ackr4, Dapk2, Itga9, Ccl7, Ccl8, Mmp28, Edn1, Ripor2, Ninj1, Itga1, Cxcl14, Pgf, Rin3, Ptk2, Sema5a, Efcab1, Smoc2, Pla2g7, Pdgfrb, Lox, Ch2…	2.2143e-10	No
BP	GO:0045444	fat cell differentiation	Rgs2, Ptgs2, Itga6, Frzb, Bmp7, Mkks, Jag1, Nr4a2, Noct, Foxo1, Fabp4, Tbl1xr1, Glis1, Fabp3, Klf4, Runx1t1, Tmem64, Lrrc8c, Medag, Sult1e1, Plac8, Rarres2, Dysf, Pparg, Ccnd1, Arntl, Cebpa, Lrp3, Igf1, Egr2, Lama4, Arid5b, Lpl, Wdfy2, Wnt5a, Gdf10, Ero1a, Fermt2, Zbtb16, Fgf10, Trib2, Dio2, Dact1, Cebpd, Fam120b, Zfp36l2, Dlk2, Pim1, Axin1, Mex3c, Zbtb7c, Bscl2	2.40972e-10	No
CC	GO:0030016	myofibril	Sphkap, Lmod1, Tnnt2, Fhl2, Myl9, Jph2, Sdc4, Actc1, Neb, Dmd, Nexn, Anxa5, Synpo2, Pde4dip, Ppp3ca, S100a1, Slc2a1, Pde4b, Tmod1, Cavin4, Grin2b, Bag3, Csrp2, Mmp2, Acta1, Ldb3, Cryab, Fbxl22, Tpm1, Myzap, Sptbn1, Krt19, Myl4, Myl7, Cfl2, Fbxo32, Myl12a, Myom1, Stub1, Slc8a1, Synpo, Lman1, Kcnn2, Svil, Pgm5, Ankrd1, Ahnak	2.6107e-10	No
BP	GO:0007346	regulation of mitotic cell cycle	Nabp1, Bcl2, Cdc73, Ctdsp1, Hacd1, Map3k20, Abl1, Ube2c, Ttl, Cdc25b, Bmp7, Nek6, Rprm, Dynlt3, Pkia, Brinp1, Cdkn2c, Cdkn2b, Rcc2, Pdpn, Clspn, Klf4, Shb, Cdc7, Setmar, Hoxa13, Ccnd1, Taok2, Usp47, Brsk1, Iqgap1, Wdr62, Rrm1, Lcmt1, Cdkn1c, Igf1, Cdk4, Btg1, Zwint, Smpd3, Brd7, Fgfr1, Fbxo31, Fzd3, Rb1, Rgcc, Bmp4, Rdx, Mre11a, Ctdspl, Sphk1, Anapc11, Crlf3, Cdc27, Tom1l1, Slc9a3r1, Egfr, Edn1, …	2.66299e-10	No
BP	GO:0010634	positive regulation of epithelial cell migration	Akt3, Tgfb2, Map4k4, Ptgs2, Angpt4, Fgf7, Abl1, Mmp9, Srpx2, Plpp3, Kdr, Rac1, Atoh8, Aqp1, Foxp1, Igf1, Sash1, Bsg, Vegfc, Calr, Fgfr1, Wnt5a, Bmp4, Ctsh, Pik3cb, Tgfbr2, Adora2b, Sparc, Plk2, Fgf10, Rhoj, Has2, Sema5a, Hdac7, Smoc2, Mapre2, Ccbe1, Jcad	2.7742e-10	No
BP	GO:0071900	regulation of protein serine/threonine kinase activity	Vangl2, Rgs2, Ptprj, Abl1, Pkig, Bmp7, Synpo2, Spry1, Pkia, Cdkn2c, Sfn, Cdkn2b, Prkag2, Erp29, Uchl1, Pdgfa, Prkar1b, Arhgef5, Gadd45a, Pparg, Ccnd1, Pycard, Iqgap1, Ptpn5, Cdkn1c, Tpd52l1, Igf1, Sash1, Irak3, Casp3, Tcim, Fgfr1, Spry2, Wnt5a, Rb1, Rgcc, Fermt2, Bmp4, Mst1r, Dipk2a, Pik3cb, Irgm1, Myocd, Map2k4, Pik3r5, Pik3r6, Cdk5r1, Egfr, Edn1, Trib2, Akap6, Ghr, Lrrk2, Heg1, Nrxn1, Tnxb, Slc…	3.03625e-10	No
BP	GO:0097485	neuron projection guidance	Lamc2, Lhx4, Enah, Tgfb2, Nrp2, Klf7, Vangl2, Lama5, Ccdc141, Bdnf, Bmp7, Kif5c, Efnb1, Nexn, Sema6c, Sema4a, Ephb2, Sema3e, Crmp1, Reln, Dpysl5, Apbb2, Rac1, Foxp1, Plxna4, Lrtm2, Dpysl4, Lama2, Egr2, Bsg, Ednra, Wnt5a, Fzd3, Sema3b, Sema3f, Nectin1, Lamb2, Myh10, Cdk5r1, Ngfr, Edn1, Tubb2b, Gli3, Gas1, Crppa, Nrcam, Gdnf, Sema5a, Kalrn, Kif5b, Ablim1	3.65908e-10	Yes
BP	GO:0002685	regulation of leukocyte migration	Selp, Il1r1, Ptprj, Mdk, Lbp, Ada, Itga4, Mmp9, Tnfaip6, Dpp4, Vegfd, Tnfrsf14, Tnfrsf18, Nbl1, Akirin1, Bst1, Rabgef1, Rac1, Rarres2, Dysf, Ptn, Wnk1, Lyve1, Pycard, Pawr, Ednra, Smpd3, Gas6, Vegfc, Calr, Wnt5a, 2610528A11Rik, Dapk2, Ccl7, Mmp28, Edn1, Ripor2, Ninj1, Cxcl14, Pgf, Rin3, Ptk2, Cd200, Cd47, Jam2, Pla2g7, Capn1	3.97132e-10	No
BP	GO:0072659	protein localization to plasma membrane	Cnst, Fam126b, Lypla1, Csnk2a1, Bcl2l1, Lama5, Ehd4, Cacnb2, Sys1, Kcnb1, Tspan5, Tnik, S100a10, Rab3b, Ephb2, Fam126a, Rilpl1, Rac1, Arl6ip5, Vamp5, Ppfia1, Ehd2, Picalm, Sytl2, Pkp3, Bsg, Gas6, Rab3a, Tspan14, Slmap, Rdx, Tpbg, Atp1b3, Atp2c1, Anxa2, Ccdc88a, Sptbn1, Rab34, Sqstm1, Arhgap44, Rab40b, Slc9a3r1, Egfr, Pik3r1, Efr3b, Tamalin, Pkp2, Lrrc15, Kalrn, Rhoq, Nrxn1, Myl12a, Ezr, Prepl, My…	3.98412e-10	No
BP	GO:0007178	transmembrane receptor protein serine/threonine kinase signaling pathway	Sulf1, Tgfb2, Zfp451, Grem2, Abl1, Bmp7, Pmepa1, Tnfaip6, Spry1, Slc33a1, Skil, Cdkn2b, Nbl1, Bmp8a, Pakap, Fzd1, Tgfbr3, Rasl11b, Kdr, Pxn, Col1a2, Atoh8, Pparg, Hoxa13, Htra1, Folr1, Cdkn1c, Gdf11, Cited2, Akap7, Smad1, Smpd3, Cdh5, Spry2, Wnt5a, Gdf10, Fermt2, Bmp4, Hexa, Snx1, Tgfbr2, Sptbn1, Myocd, Tmem100, Sfrp4, Fst, Fgf10, Inhba, Gdnf, Ptk2, Scx, Acvrl1, Cldn5, Vasn, Chrd, Tgif1, Stub1, L…	4.14683e-10	No
BP	GO:0030595	leukocyte chemotaxis	Gpr35, Slamf9, Ptprj, Mdk, Lbp, Tnfaip6, Dpp4, Vegfd, S100a8, S1pr1, Nbl1, Pde4b, Akirin1, Bst1, Rac1, Arhgef5, Rarres2, Dysf, Il17rc, Ptn, Wnk1, Il17ra, Il16, Bsg, Ednra, Gas6, Vegfc, Calr, Ccl17, Dpep1, Wnt5a, 2610528A11Rik, Dapk2, Itga9, Ccl7, Ccl8, Mmp28, Edn1, Ripor2, Ninj1, Itga1, Cxcl14, Pgf, Rin3, Ptk2, Pla2g7, Ch25h	4.47242e-10	No
CC	GO:0045177	apical part of cell	Kcne4, Myo1b, Trpa1, Pard3b, Hsd11b1, Cd34, Igfbp2, Vangl2, Cybrd1, Kcnb1, Pard6b, Jag1, Dpp4, Clcn5, Adgrg2, S100g, Fat4, Slc7a11, Enpep, Slc39a8, Dram2, Il6ra, Hax1, Tnik, Clic4, Slc2a1, Patj, Pdpn, Slc7a13, Slc6a6, Aqp1, Oxtr, Mgst1, Podxl, Atp6v1e1, Ano1, Sipa1l3, Folr1, Scnn1b, Ifitm3, Cdh23, Akap7, Slc19a1, Atp7b, Plat, Kcnk1, Nrg1, Pard3, Dpep1, Lmo7, Abcc4, Fzd3, Slc39a14, Slc7a8, Slc4a7,…	5.4302e-10	No
CC	GO:0030017	sarcomere	Sphkap, Lmod1, Tnnt2, Fhl2, Myl9, Jph2, Actc1, Neb, Dmd, Nexn, Anxa5, Synpo2, Ppp3ca, S100a1, Slc2a1, Pde4b, Tmod1, Cavin4, Grin2b, Bag3, Csrp2, Mmp2, Acta1, Ldb3, Cryab, Fbxl22, Tpm1, Myzap, Sptbn1, Krt19, Myl4, Myl7, Cfl2, Fbxo32, Myl12a, Myom1, Stub1, Slc8a1, Synpo, Lman1, Kcnn2, Pgm5, Ankrd1	6.89803e-10	No
BP	GO:0035051	cardiocyte differentiation	Tgfb2, Fzd7, Rgs4, Fhl2, Vangl2, Rgs2, Wt1, Bmp7, Jag1, Actc1, Neb, G6pdx, Dhx36, Shox2, Cavin4, Tgfbr3, Foxp1, Mef2a, Folr1, Igf1, Hdac2, Bves, Cited2, Ednra, Slc25a4, Hand2, Nrg1, Bmp4, Myocd, Map2k4, Myh10, Egfr, Edn1, Akap6, Myh11, Slc8a1, Sik1, Pdgfrb, Alpk2, Nr3c1, Gata6	8.90238e-10	No
CC	GO:0098793	presynapse	Cops5, Glul, Ncstn, Cadm3, Slc40a1, Bcl2l1, Zfp804a, Bdnf, Snph, Iqsec2, Clcn5, Slc9a6, Dmd, Ophn1, Gucy1b1, Anxa5, Mme, Slc6a17, Whrn, Rab3b, Stx12, Ephb2, Slc2a1, Ror1, Pde4b, Penk, Cnga1, Rph3a, Stx1a, Hip1, Cops4, Aqp1, Grin2b, Aak1, Ppfia1, Sh3gl3, Kcnc3, Sv2b, Picalm, Rnf40, Dlg2, Rgs10, Brsk1, Clcn4, Ptpn5, Gabrb3, Ap2a2, Syn3, Syt1, Vdac3, Slc6a2, Mt3, Nrg1, Rab3a, Fzd3, Lgi3, Dixdc1, Myo…	9.51253e-10	No
BP	GO:0030111	regulation of Wnt signaling pathway	Sulf1, Fzd7, Vangl2, Cdc73, Csnk2a1, Mdk, Abl1, Frzb, Wls, Foxo1, Dkk2, Tbl1xr1, Plpp3, Mad2l2, Tmem64, Fzd1, Klf15, Mdfic, Wnk1, Dact3, Usp47, Dkk3, Arntl, Tpbgl, Gprc5b, Zranb1, Folr1, Rnf146, Rspo3, Hdac2, Bicc1, Sall1, Wnt5a, Ubac2, Dixdc1, Tpbg, Limd1, Rnf213, Shisa6, Axin2, Slc9a3r1, Egfr, Sfrp4, Cmah, Sox4, Fgf10, Gli3, Ccdc88c, Dact1, Sema5a, Lrrk2, Daam2, Axin1, Alpk2, Bambi, Sfrp5, Gnaq	9.51253e-10	No
BP	GO:0007411	axon guidance	Lamc2, Lhx4, Enah, Tgfb2, Nrp2, Klf7, Vangl2, Lama5, Ccdc141, Bdnf, Bmp7, Kif5c, Efnb1, Nexn, Sema6c, Sema4a, Ephb2, Sema3e, Crmp1, Reln, Dpysl5, Apbb2, Rac1, Foxp1, Plxna4, Lrtm2, Lama2, Egr2, Bsg, Ednra, Wnt5a, Fzd3, Sema3b, Sema3f, Nectin1, Lamb2, Myh10, Cdk5r1, Ngfr, Edn1, Tubb2b, Gli3, Gas1, Crppa, Nrcam, Gdnf, Sema5a, Kalrn, Kif5b, Ablim1	9.51253e-10	Yes
BP	GO:0072001	renal system development	Sulf1, Tgfb2, Cflar, Bcl2, Vangl2, Lama5, Hoxd11, Mmp9, Wt1, Bdnf, Bmp7, Fmn1, Jag1, Spry1, Fat4, Enpep, Il6ra, Wfs1, Pdgfa, Mmp17, Klf15, Aqp1, Akr1b3, Tacstd2, Tshz3, Cdkn1c, Arid5b, Traf3ip2, Bicc1, Timeless, Gdf11, Pcnt, Ednra, Smad1, Sall1, Rpgrip1l, Col4a1, Fgfr1, Wnt5a, Bmp4, Zbtb16, Stra6, Lamb2, Jmjd6, Myocd, Sox4, Foxc1, Fgf10, Gli3, Gcnt4, Pgf, Cys1, Mtss1, Gdnf, Tns2, Lrrk2, Adamts1, …	9.90395e-10	No
BP	GO:0050878	regulation of body fluid levels	Selp, Cd34, Pla2g4a, Ptprj, Bloc1s6, Ada, Mertk, Entpd2, Thbd, F3, Anxa5, Slc7a11, Il6ra, Nppb, Sfn, Ephb2, Pdpn, Klf4, Ugcg, Txk, Wfs1, Il6, Pdgfa, Aqp1, Cyp26b1, Mmrn1, Wnk1, Tfpi2, Akr1b3, Axl, Ccnd1, Vkorc1, Sytl2, Scnn1b, Sct, Traf3ip2, Gas6, Atp7b, Prdx2, Hsd11b2, Anxa8, Pik3cb, Anxa2, Gna13, Edn1, Prl, Prl3c1, Prl3a1, Prl6a1, Prl8a2, Prl7a2, Chrm3, Fgf10, F13a1, Prlr, Npr3, Kng1, Heg1, Kal…	1.09136e-09	No
BP	GO:0030199	collagen fibril organization	Tgfb2, Optc, Col5a1, Col11a1, Plod3, Col1a2, Loxl3, Lum, P4ha1, Rb1, Loxl1, Anxa2, P3h4, Adamts2, Aebp1, Foxc1, Adamts12, Scx, Tnxb, Cyp1b1, Lox, Efemp2	1.09136e-09	No
BP	GO:0010631	epithelial cell migration	Akt3, Glul, Tgfb2, Map4k4, Ptgs2, Angpt4, Fgf7, Abl1, Mmp9, Dpp4, Srpx2, Sema4a, Plpp3, Klf4, Tgfbr3, Kdr, Pxn, Rac1, Atoh8, Aqp1, Foxp1, Gadd45a, Pparg, Tacstd2, Igf1, Dcn, Cd63, Sash1, Bsg, Vegfc, Calr, Cdh5, Fgfr1, Wnt5a, Rgcc, Vstm4, Bmp4, Ctsh, Pik3cb, Tgfbr2, Adora2b, Sparc, Plk2, Fgf10, Rhoj, Has2, Ptk2, Sema5a, Hdac7, Acvrl1, Daam2, Smoc2, Cyp1b1, Mapre2, Ccbe1, Jcad	1.47539e-09	No
BP	GO:0001558	regulation of cell growth	Tgfb2, Sh3bp4, Rgs4, Bcl2, Cdc73, Rgs2, Csnk2a1, Ptprj, Abl1, Frzb, Ttl, Wt1, Bdnf, G6pdx, Acsl4, Sema6c, Cth, Sema4a, Adam15, Nppb, Mad2l2, Eno1, Tnc, Cdkn2c, Sfn, Sema3e, Limk1, Foxp1, Pparg, Plxna4, Mtpn, Dact3, Picalm, Usp47, Uri1, Igf1, Syt1, Sgk1, Slc25a4, Mt3, Nrg1, Wnt5a, Rb1, Cgrrf1, Cryab, Ei24, Sema3b, Sema3f, Igfbp4, Sphk1, Ulk2, Myocd, Omg, Crlf3, Fstl4, Cdk5r1, Egfr, Edn1, Inhba, Ga…	1.65958e-09	No
BP	GO:0090132	epithelium migration	Akt3, Glul, Tgfb2, Map4k4, Ptgs2, Angpt4, Fgf7, Abl1, Mmp9, Dpp4, Srpx2, Sema4a, Plpp3, Klf4, Tgfbr3, Kdr, Pxn, Rac1, Atoh8, Aqp1, Foxp1, Gadd45a, Pparg, Tacstd2, Igf1, Dcn, Cd63, Sash1, Bsg, Vegfc, Calr, Cdh5, Fgfr1, Wnt5a, Rgcc, Vstm4, Bmp4, Ctsh, Pik3cb, Tgfbr2, Adora2b, Sparc, Plk2, Fgf10, Rhoj, Has2, Ptk2, Sema5a, Hdac7, Acvrl1, Daam2, Smoc2, Cyp1b1, Mapre2, Ccbe1, Jcad	1.86435e-09	No
BP	GO:0090130	tissue migration	Akt3, Glul, Tgfb2, Map4k4, Ptgs2, Angpt4, Fgf7, Abl1, Mmp9, Dpp4, Srpx2, Sema4a, Plpp3, Klf4, Tgfbr3, Kdr, Pxn, Rac1, Atoh8, Aqp1, Foxp1, Gadd45a, Pparg, Tacstd2, Igf1, Dcn, Cd63, Sash1, Bsg, Vegfc, Calr, Cdh5, Fgfr1, Wnt5a, Rgcc, Vstm4, Bmp4, Ctsh, Pik3cb, Tgfbr2, Adora2b, Sparc, Plk2, Fgf10, Rhoj, Has2, Ptk2, Sema5a, Hdac7, Acvrl1, Daam2, Smoc2, Cyp1b1, Mapre2, Ccbe1, Jcad	2.38031e-09	No
BP	GO:0007160	cell-matrix adhesion	Cd34, Map4k4, Bcl2, Ptprj, Itga6, Abl1, Itga4, Sdc4, Fmn1, Jag1, Dmd, Postn, Adam15, S100a10, Frem1, Rcc2, B4galt1, Kdr, Sema3e, Bst1, Pxn, Rac1, Taok2, Bcam, Iqgap1, Cd63, Vegfc, Thsd1, Itgbl1, Nid2, Fermt2, Col5a3, Pik3cb, Itga11, Itga9, Epdr1, Pik3r1, Ninj1, Itga1, Adamts12, Ptk2, Acvrl1, Tnxb, Msln, Efemp2, Pcsk5	3.47098e-09	No
BP	GO:0001822	kidney development	Sulf1, Tgfb2, Cflar, Bcl2, Vangl2, Lama5, Hoxd11, Mmp9, Wt1, Bdnf, Bmp7, Fmn1, Jag1, Spry1, Fat4, Enpep, Il6ra, Wfs1, Pdgfa, Mmp17, Klf15, Aqp1, Akr1b3, Tacstd2, Tshz3, Cdkn1c, Arid5b, Traf3ip2, Bicc1, Timeless, Gdf11, Pcnt, Ednra, Smad1, Sall1, Rpgrip1l, Fgfr1, Wnt5a, Bmp4, Zbtb16, Stra6, Lamb2, Jmjd6, Sox4, Foxc1, Fgf10, Gli3, Gcnt4, Pgf, Cys1, Mtss1, Gdnf, Tns2, Lrrk2, Adamts1, Pdgfrb, Pcsk5	3.87776e-09	No
BP	GO:0061448	connective tissue development	Sulf1, Tgfb2, Cflar, Arid5a, Klf7, Col5a1, Hoxd11, Mdk, Frzb, Wt1, Bmp7, Mkks, Rxfp1, Shox2, Il6ra, Col11a1, Tbl1xr1, Bmp8a, Bpnt2, Tapt1, Pparg, Chsy1, Igf1, Arid5b, Cdk4, Smad1, Smpd3, Hand2, Csgalnact1, Fgfr1, Wnt5a, Mustn1, Slc39a14, Rb1, Bmp4, Zbtb16, Poc1a, Sik3, Tgfbr2, Wnt9a, Efemp1, Axin2, Edn1, Gli3, Sptlc2, Mboat2, Adamts12, Scx, Runx1, Pdgfrb, Lox, Mex3c, Bscl2	4.0627e-09	No
BP	GO:0010810	regulation of cell-substrate adhesion	Fzd7, Map4k4, Bcl2, Ptprj, Hacd1, Mdk, Abl1, Sdc4, Fmn1, Jag1, Dmd, Postn, Adam15, S100a10, Rcc2, Pdpn, Kdr, Sema3e, Bst1, Rac1, Fbln2, Ptprz1, Ptn, Tacstd2, Iqgap1, Spock2, Vegfc, Calr, Fermt2, Pik3cb, P4hb, Pik3r1, Ninj1, Spock1, Has2, Egflam, Ptk2, Acvrl1, Ccdc80, Col8a1, St6gal1, Smoc2, Vit, Efemp2, Pcsk5	4.0627e-09	No
BP	GO:1990778	protein localization to cell periphery	Cnst, Fam126b, Rab29, Lypla1, Csnk2a1, Bcl2l1, Lama5, Ehd4, Cacnb2, Sys1, Kcnb1, Iqsec2, Tspan5, Tnik, S100a10, Kif1b, Rab3b, Ephb2, Fam126a, Rilpl1, Rac1, Arl6ip5, Vamp5, Ppfia1, Ehd2, Picalm, Sytl2, Dlg2, Pkp3, Epb41l2, Bsg, Gas6, Rab3a, Tspan14, Slmap, Rdx, Tpbg, Atp1b3, Atp2c1, Anxa2, Ccdc88a, Sptbn1, Rab34, Sqstm1, Arhgap44, Rab40b, Slc9a3r1, Egfr, Pik3r1, Efr3b, Tamalin, Pkp2, Lrrc15, Kalrn…	5.72306e-09	No
BP	GO:0048732	gland development	Sulf1, Cflar, Bcl2, Rb1cc1, Lama5, Ptf1a, Mdk, Fgf7, Abl1, Ada, Frzb, Wt1, Bmp7, Rxfp1, Wls, Igsf3, Tnc, Rap1gap, Plag1, B4galt1, Tgfbr3, Il6, Pdgfa, Ptn, Hoxa13, Ccnd1, E2f8, Cebpa, Cdkn1c, Igf1, Arid5b, Cited2, Ednra, Hand2, Atp7b, Prdx2, Rpgrip1l, Mmp2, Fgfr1, Wnt5a, Bmp4, Stra6, Pkm, Tgfbr2, Slc9a3r1, Egfr, Edn1, Prl, Prl3c1, Prl3a1, Prl6a1, Prl8a2, Prl7a2, Foxc1, Fgf10, Gli3, Arhgap5, Prlr, …	6.78346e-09	No
BP	GO:0090092	regulation of transmembrane receptor protein serine/threonine kinase signaling pathway	Sulf1, Tgfb2, Zfp451, Grem2, Abl1, Bmp7, Pmepa1, Tnfaip6, Spry1, Skil, Cdkn2b, Nbl1, Bmp8a, Fzd1, Tgfbr3, Rasl11b, Kdr, Pparg, Hoxa13, Htra1, Folr1, Cdkn1c, Gdf11, Cited2, Cdh5, Spry2, Wnt5a, Gdf10, Bmp4, Snx1, Tgfbr2, Myocd, Sfrp4, Fst, Fgf10, Inhba, Acvrl1, Vasn, Chrd, Stub1, Ltbp1, Crim1, Axin1, Nrep, Lox, Bambi, Gata6, Sfrp5	6.89983e-09	No
BP	GO:0045786	negative regulation of cell cycle	Nabp1, Nek2, Bcl2, Cdc73, Ctdsp1, Ptgs2, Grb14, Wdr76, Map3k20, Abl1, Bmp7, Prkacb, Brinp1, Cdkn2c, Tent5b, Cdkn2b, Clspn, Klf4, Apbb2, Setmar, Ccnd1, Nupr1, Taok2, Usp47, Brsk1, E2f8, Cebpa, Lcmt1, Cdkn1c, Btg1, Zwint, Timeless, Susd2, Casp3, Brd7, Sin3b, Fbxo31, Fzd3, Rb1, Rgcc, 2610528A11Rik, Bmp4, Mre11a, Ctdspl, Myocd, Crlf3, Tom1l1, Slc9a3r1, Foxc1, Inhba, Gas1, Foxn3, Dact1, Klhl22, Rps6ka…	6.93074e-09	No
BP	GO:0022407	regulation of cell-cell adhesion	Kifap3, Selp, Ildr2, Il1rl2, Igfbp2, Itga6, Mdk, Ass1, Abl1, Ada, Itga4, Sdc4, Bmp7, Jag1, Dpp4, Efnb1, Cd1d1, Il6ra, Plpp3, Mad2l2, Tnfrsf14, Rap1gap, Pdpn, Klf4, Shb, Fgl2, Il6, Mmrn1, Podxl, Wnk1, Loxl3, Il23r, Taok2, Tarm1, Pycard, Il4ra, Igf1, Pawr, Cited2, Il15, Casp3, Prdx2, Ido1, Wnt5a, Rgcc, Bmp4, Zbtb16, Rdx, Tgfbr2, Adam19, Havcr2, Pik3r6, Ripor2, Pik3r1, Sox4, Gli3, Has2, Cyrib, Myo10…	7.68155e-09	No
BP	GO:0045766	positive regulation of angiogenesis	Akt3, Cd34, Angpt4, Mdk, Abl1, Mmp9, Vegfd, F3, S100a1, Klf4, Kdr, Pxn, Aqp1, Adam12, Btg1, Sash1, Smad1, Vegfc, Cdh5, Wnt5a, Ctsh, Pkm, Tgfbr2, Sphk1, Pik3r6, Ninj1, Pgf, Sema5a, Mtdh, Cela1, Acvrl1, Runx1, Notch4, C3, Smoc2, Cyp1b1, Ccbe1, Jcad, Gata6	7.68155e-09	No
BP	GO:1904018	positive regulation of vasculature development	Akt3, Cd34, Angpt4, Mdk, Abl1, Mmp9, Vegfd, F3, S100a1, Klf4, Kdr, Pxn, Aqp1, Adam12, Btg1, Sash1, Smad1, Vegfc, Cdh5, Wnt5a, Ctsh, Pkm, Tgfbr2, Sphk1, Pik3r6, Ninj1, Pgf, Sema5a, Mtdh, Cela1, Acvrl1, Runx1, Notch4, C3, Smoc2, Cyp1b1, Ccbe1, Jcad, Gata6	7.68155e-09	No
MF	GO:0005543	phospholipid binding	Cavin2, Myo1b, Mark1, Fzd7, Pard3b, Pla2g4a, Jph2, Pltp, Jag1, Gsn, Lpar4, Nup62cl, Sytl5, Ophn1, F3, Anxa5, Anxa9, Dapp1, Mme, Lpar1, Cpne3, Stoml2, Cyth3, Rph3a, Hip1, Dysf, Axl, Tpcn2, Picalm, Sytl2, Iqgap1, Arap1, Ap2a2, Syt1, Phlda1, Smpd3, Mcf2l, Gas6, Vps36, Pard3, Zcchc14, Rubcnl, Anxa8, Fermt2, Pxk, Gramd1b, Rasa2, Esyt3, Snx1, Anxa2, Vill, Ccdc88a, Sptbn1, Arhgap44, Pitpnc1, Epdr1, Iqga…	8.01044e-09	No
MF	GO:0030695	GTPase regulator activity	Rgs16, Prex2, Srgap2, Sh3bp4, Arhgef4, Rgs5, Rgs4, Rgs20, Rgs2, Vav2, Ralgps1, Gpsm1, Iqsec2, Ophn1, Rp2, Bcar3, Lamtor3, Rap1gap, Rcc2, Cavin4, Arhgap24, Cyth3, Rabgef1, Agfg2, Preb, Arhgef5, Dennd5b, Dennd2a, Rgs10, Sipa1l3, Iqgap1, Arhgef1, Arap1, Arhgap17, Mcf2l, Dock9, Arhgap22, Arhgap20, Arhgap42, Tbc1d2b, Arhgef12, Rasa2, Dennd4a, Ccdc88a, Arhgap44, Tbc1d10a, Arhgap27, Iqgap2, Arhgap5, Eif…	9.01255e-09	Yes
MF	GO:0060589	nucleoside-triphosphatase regulator activity	Rgs16, Prex2, Srgap2, Sh3bp4, Arhgef4, Rgs5, Rgs4, Rgs20, Rgs2, Vav2, Ralgps1, Gpsm1, Iqsec2, Ophn1, Rp2, Bcar3, Lamtor3, Rap1gap, Rcc2, Cavin4, Arhgap24, Cyth3, Rabgef1, Agfg2, Preb, Arhgef5, Dennd5b, Dennd2a, Rgs10, Sipa1l3, Iqgap1, Arhgef1, Arap1, Arhgap17, Mcf2l, Dock9, Arhgap22, Arhgap20, Arhgap42, Tbc1d2b, Arhgef12, Rasa2, Dennd4a, Ccdc88a, Arhgap44, Tbc1d10a, Arhgap27, Iqgap2, Arhgap5, Eif…	9.01255e-09	Yes
BP	GO:0032963	collagen metabolic process	Suco, Col5a1, Mmp9, Adam15, Il6ra, Cyp2j6, Mmp16, Tgfbr3, Adamts3, Il6, Mmp17, Plod3, Col1a2, Pparg, Smpd3, Mmp2, Rgcc, Bmp4, Mmp3, P3h4, Adora2b, Adamts2, Mmp28, Mrc2, Scx, Tns2, P3h2, Tnxb, Ltbp1, Pdgfrb, Prdx5	9.13945e-09	No
CC	GO:0098857	membrane microdomain	Rgs16, Cavin2, Sulf1, Cflar, Ptgs2, Sdc4, Kif18a, Stom, Pgk1, Dmd, Efnb1, Kirrel, Lamtor3, Mme, S100a10, Plpp3, Stx12, Slc2a1, Pdpn, Tnfrsf1b, Stoml2, Cavin4, Kdr, Aqp1, Adcyap1r1, Dysf, Add2, Ano1, Ehd2, Iqgap1, Cd177, Gprc5b, Tnfrsf23, Bves, Bsg, Ednra, Slc25a4, Casp3, Atp1b3, Anxa2, Tgfbr2, Myo1d, Slc9a3r1, Egfr, Ngfr, Plpp1, Itga1, Akap6, Cys1, Tshr, Adcy3, Has2, Tuba1a, Lrrk2, Cblb, Rhoq, Rf…	9.18371e-09	No
BP	GO:0040013	negative regulation of locomotion	Sulf1, Srgap2, Bcl2, Angpt4, Ptprj, Ada, Zmynd8, Jag1, Scai, Tnfaip6, Dpp4, Timp1, Sema6c, Sema4a, Adam15, Clic4, Nbl1, Klf4, Tgfbr3, Sema3e, Rabgef1, Rac1, Gadd45a, Pparg, Ptn, Tacstd2, Abhd2, Dcn, Cd63, Cited2, Adarb1, Calr, Nrg1, Dpep1, Wnt5a, Stk24, Rgcc, Sema3b, Sema3f, Tpm1, Myocd, Mmp28, Gna13, Slc9a3r1, Ngfr, Ripor2, Rin3, Ptk2, Sema5a, Acvrl1, Cd200, Cldn5, Chrd, St6gal1, Cyp1b1, Dpysl3,…	1.08782e-08	No
BP	GO:0001837	epithelial to mesenchymal transition	Mark1, Tgfb2, Vangl2, Mdk, Bmp7, Jag1, Spry1, Adam15, Mad2l2, Pef1, Pdpn, Tgfbr3, Il6, Loxl3, Dact3, Hdac2, Pawr, Ednra, Fgfr1, Spry2, Wnt5a, Rgcc, Fermt2, Bmp4, Tgfbr2, Myocd, Axin2, Tmem100, Edn1, Foxc1, Has2, Vasn, Chrd, Notch4, Bambi	1.21734e-08	No
BP	GO:0051047	positive regulation of secretion	Glul, Trpa1, Tgfb2, Pla2g4a, Bcl2l1, Frmd4a, Stam, Ptges, Sdc4, Kcnb1, Pla2r1, Acsl4, Wls, Selenot, S100a8, Nppb, Lepr, Stx1a, Rac1, Aqp1, Grin2b, Oxtr, Pparg, Ano1, Sytl2, Cd177, Il4ra, Sct, Igf1, Syt1, Bsg, Smpd3, Vegfc, Fgfr1, Rab3a, Rgcc, Foxl2, Cck, Sphk1, Adora2b, Rab34, Myh10, Rasl10b, Edn1, Prl, Prl3c1, Prl3a1, Prl6a1, Prl8a2, Prl7a2, Sox4, Tmed10, Sdc1, C1qtnf3, Sybu, Oxct1, Runx1, Ezr, …	1.36602e-08	No
BP	GO:0032103	positive regulation of response to external stimulus	Pla2g4a, Ptgs2, Ifi207, Ifi205, Ptprj, Mdk, Lbp, Dpp4, Usp27x, Vegfd, Fabp4, S100a8, S1pr1, Akirin1, Lpar1, Txk, Kdr, Il6, Rac1, Rarres2, Nod1, Dysf, Ptn, Wnk1, Il17ra, Il16, Nupr1, Pycard, Gprc5b, Cebpa, Sash1, Raet1a, Ednra, Gas6, Vegfc, Calr, Lpl, Ido1, Mmp2, Nlrc5, Nrg1, Fgfr1, Wnt5a, Stk24, Tpbg, Dapk2, Casp1, Havcr2, Adora2b, Irgm1, Rab34, Ccl7, Edn1, Ripor2, Ninj1, Fgf10, Cxcl14, Pgf, Nfkb…	1.72673e-08	No
CC	GO:0031252	cell leading edge	Enah, Srgap2, Ptprj, Abl1, Kcnb1, Kif18a, Gsn, Dpp4, Dmd, Wls, Stmn2, Hax1, S100a6, Phactr4, Wasf2, Pdpn, Cyth3, Ptpn13, Pxn, Limk1, Rac1, Frmd4b, Ptprz1, Dysf, Eps8, Aak1, Antxr1, Podxl, Kcnc3, Arpin, Iqgap1, Plekha1, Ripor1, Mcf2l, Nrg1, Rdx, Myo6, Cspg4, Tpm1, Anxa2, Ccdc88a, Sptbn1, Rab34, Baiap2, Arhgap44, Shisa6, P4hb, Myh10, Myo1d, Egfr, Actr2, Ngfr, Gas7, Ripor2, Iqgap2, Myo10, Ptk2, Mylk…	2.12061e-08	No
CC	GO:0045121	membrane raft	Rgs16, Cavin2, Sulf1, Cflar, Ptgs2, Sdc4, Kif18a, Stom, Pgk1, Dmd, Efnb1, Kirrel, Lamtor3, Mme, S100a10, Plpp3, Stx12, Slc2a1, Pdpn, Tnfrsf1b, Stoml2, Cavin4, Kdr, Aqp1, Adcyap1r1, Add2, Ano1, Ehd2, Iqgap1, Cd177, Gprc5b, Tnfrsf23, Bves, Bsg, Ednra, Slc25a4, Casp3, Atp1b3, Anxa2, Tgfbr2, Myo1d, Slc9a3r1, Egfr, Ngfr, Plpp1, Itga1, Akap6, Cys1, Tshr, Adcy3, Has2, Tuba1a, Lrrk2, Cblb, Rhoq, Rftn1, H…	2.12061e-08	No
BP	GO:0008154	actin polymerization or depolymerization	Enah, Lmod1, Abl1, Mkks, Fmn1, Gsn, Dstn, Diaph2, Pak3, Tmsb4x, Kirrel, Hax1, Kank4, Tmod1, Eln, Rac1, Micall2, Eps8, Add2, Mtpn, Pycard, Cotl1, Rdx, Tpm1, Vill, Sptbn1, Baiap2, Cdc42ep4, Gas7, Cfl2, Mtss1, Rictor, Cyrib, Sema5a, Daam2, Arhgap28, Svil, Add3, Cdc42ep2, Capn1	2.16106e-08	No
BP	GO:0031346	positive regulation of cell projection organization	Cflar, Rgs2, Itga6, Mdk, Abl1, Zfp804a, Zmynd8, Bdnf, Bmp7, Dmd, Pak3, Fnbp1l, Stmn2, Dhx36, Shox2, Tnik, Skil, Wasf2, Ephb2, Ror1, Akirin1, Fzd1, Reln, Tapt1, Il6, Limk1, Rac1, Aqp1, Ptprz1, Eps8, Plxna4, Ptn, Picalm, Iqgap1, Gprc5b, Ptpn5, Arap1, Sgk1, Gpm6a, Nrg1, Fgfr1, Fbxo31, Wnt5a, Stk24, Bmp4, Dixdc1, Tmem30a, Efemp1, Ccdc88a, Sphk1, Baiap2, Cdc42ep4, Actr2, Ngfr, Enc1, Ripor2, Pik3r1, Ei…	2.55648e-08	No
BP	GO:1902905	positive regulation of supramolecular fiber organization	Lmod1, Mapre1, Abl1, Sdc4, Fmn1, Gsn, Dstn, Synpo2, Kirrel, Pde4dip, Stmn2, S100a10, Wasf2, Lpar1, Pxn, Limk1, Rac1, Arhgef5, Pycard, Sorbs3, Rb1, Rgcc, Fermt2, Tpm1, Ccdc88a, Baiap2, Cdc42ep4, Edn1, Cfl2, Mtss1, Rictor, Sema5a, Cd47, Tnxb, Synpo, Efemp2, Gda, Cdc42ep2	2.55769e-08	No
BP	GO:0033002	muscle cell proliferation	Tgfb2, Cflar, Rgs5, Ptgs2, Mmp9, Il6ra, S1pr1, Nppb, Akirin1, Klf4, Tgfbr3, Il6, Foxp1, Pparg, Akr1b3, Igf1, Hdac2, Cited2, Ednra, Smad1, Smpd3, Il15, Mmp2, Nrg1, Fgfr1, Bmp4, Dipk2a, Dnmt1, Cnn1, Tpm1, Tgfbr2, Myocd, Gna13, Edn1, Pik3r1, Ogn, Foxc1, Npr3, Ptk2, Adamts1, Kalrn, Pim1, Pdgfrb, Gata6, Efemp2, Prkg1, Gnaq	2.79087e-08	No
BP	GO:0033674	positive regulation of kinase activity	Tgfb2, Vangl2, Vav2, Abl1, Sdc4, Mertk, Cdc25b, Il6ra, Ephb2, Ror1, Clspn, Musk, Tnfsf15, Kdr, Reln, Prkag2, Pxn, Erp29, Pdgfa, Rac1, Arhgef5, Axl, Ccnd1, Iqgap1, Gprc5b, Tpd52l1, Igf1, Nab2, Tab2, Sash1, Gas6, Vegfc, Tcim, Mt3, Nrg1, Fgfr1, Wnt5a, Rgcc, Fermt2, Mst1r, Mre11a, Dipk2a, Pik3r4, Tgfbr2, Ccdc88a, Irgm1, Map2k4, Pik3r5, Pik3r6, Cdk5r1, Axin2, Mmd, Tom1l1, Egfr, Edn1, Akap6, Prlr, Ptk2…	2.93426e-08	No
BP	GO:0060070	canonical Wnt signaling pathway	Fzd7, Mdk, Frzb, Porcn, Wls, Foxo1, Dkk2, Tbl1xr1, Plpp3, Mad2l2, Klf4, Tmem64, Fzd1, Wnk1, Dact3, Usp47, Dkk3, Arntl, Tpbgl, Gprc5b, Folr1, Rnf146, Rspo3, Hdac2, Bicc1, Ednra, Wnt5a, Fzd3, Ubac2, Dixdc1, Tpbg, Limd1, Wnt9a, Shisa6, Axin2, Slc9a3r1, Egfr, Sfrp4, Edn1, Sox4, Fgf10, Gli3, Ccdc88c, Dact1, Sdc1, Sema5a, Lrrk2, Daam2, Axin1, Bambi, Sfrp5, Gnaq	2.98383e-08	No
CC	GO:0016324	apical plasma membrane	Kcne4, Trpa1, Pard3b, Cd34, Igfbp2, Vangl2, Cybrd1, Kcnb1, Pard6b, Jag1, Dpp4, Adgrg2, S100g, Enpep, Slc39a8, Dram2, Il6ra, Hax1, Tnik, Slc2a1, Pdpn, Slc7a13, Slc6a6, Aqp1, Oxtr, Podxl, Atp6v1e1, Ano1, Folr1, Scnn1b, Akap7, Slc19a1, Kcnk1, Nrg1, Pard3, Lmo7, Abcc4, Fzd3, Slc39a14, Slc7a8, Slc4a7, Rdx, Atp1b3, Slc22a5, Slc9a3r1, Ripor2, Plpp1, Prkaa1, Ptk2, Mtdh, Slc38a1, Abcc5, Muc13, Ezr, Slc29a…	3.13459e-08	No
BP	GO:0010595	positive regulation of endothelial cell migration	Akt3, Ptgs2, Angpt4, Abl1, Srpx2, Plpp3, Kdr, Rac1, Atoh8, Foxp1, Igf1, Sash1, Bsg, Vegfc, Calr, Fgfr1, Wnt5a, Bmp4, Pik3cb, Adora2b, Sparc, Plk2, Rhoj, Sema5a, Hdac7, Smoc2, Ccbe1, Jcad	3.14211e-08	No
BP	GO:0009100	glycoprotein metabolic process	Sulf1, Mgat5, B3gat2, Mgat4a, Bcl2, Vangl2, Ncstn, Edem2, Rpn2, Galnt13, Itm2a, Porcn, Slc39a8, Ptx3, Col11a1, Fbxo6, Ddost, Alg6, Bpnt2, B4galt1, Dpy19l4, Fktn, Galnt11, Plod3, Chst13, St3gal5, B3gnt8, Chsy1, Chst8, Tet1, Igf1, Dcn, Tmtc2, Pawr, Spock2, Phlda1, Il15, Csgalnact1, Mt3, Large1, B3gnt9, Mustn1, Dad1, Gfpt2, Crppa, Egflam, Adamts12, St3gal1, Cela1, Poglut1, St3gal6, B3gnt5, St6gal1, …	3.14211e-08	No
BP	GO:0030041	actin filament polymerization	Lmod1, Abl1, Mkks, Fmn1, Gsn, Diaph2, Pak3, Tmsb4x, Kirrel, Hax1, Kank4, Tmod1, Eln, Rac1, Micall2, Eps8, Add2, Mtpn, Pycard, Cotl1, Rdx, Tpm1, Vill, Sptbn1, Baiap2, Cdc42ep4, Gas7, Mtss1, Rictor, Cyrib, Daam2, Arhgap28, Svil, Add3, Cdc42ep2, Capn1	3.30253e-08	No
BP	GO:0050673	epithelial cell proliferation	Akt3, Glul, Sulf1, Tgfb2, Cflar, Fzd7, Cd34, Ncstn, Cdc73, Mdk, Fgf7, Itga4, Vegfd, F3, Nppb, Sfn, Cdkn2b, Rap1gap, B4galt1, Tgfbr3, Kdr, Il6, Atoh8, Foxp2, Foxp1, Dysf, Pparg, Ptn, Tacstd2, Ccnd1, Nupr1, Htra1, Saal1, Cdkn1c, Igf1, Fabp7, Ednra, Vegfc, Fgfr1, Wnt5a, Rb1, Rgcc, Vstm4, Bmp4, Tinf2, Pik3cb, Igfbp4, Adora2b, Sparc, Egfr, Ngfr, Prl, Prl3c1, Prl3a1, Prl6a1, Prl8a2, Prl7a2, Fst, Fgf10,…	3.3198e-08	No
BP	GO:0003018	vascular process in circulatory system	Rgs2, Ptgs2, Ptprj, Snta1, Abl1, Mkks, Ptgs1, G6pdx, Fabp5, Nppb, Slc2a1, Tgfbr3, Kdr, Plod3, Oxtr, Pde3a, Slc1a5, Irag1, Scnn1b, Ednra, Smpd3, Mmp2, Cdh5, Vstm4, Fermt2, Arhgap42, Kcnmb1, Adora2b, Slc22a5, Scpep1, Edn1, Foxc1, Itga1, Chrm3, Npr3, Ptk2, Cldn5, Kng1, Slc8a1, Nr3c1, Prkg1, Acta2, Add3, Capn1	3.3508e-08	No
BP	GO:0038084	vascular endothelial growth factor signaling pathway	Nrp2, Vegfd, Kdr, Adamts3, Tspan12, Dcn, Cd63, Vegfc, Spry2, Pik3cb, Foxc1, Pgf, Xdh, Smoc2, Pdgfrb, Ccbe1, Jcad	3.54592e-08	No
BP	GO:0006939	smooth muscle contraction	Sulf1, Trpa1, Rgs2, Ptgs2, Ada, Mkks, Ptgs1, Apbb2, Oxtr, Cald1, Tpcn2, Irag1, Scnn1b, Tshz3, Pawr, Ednra, Smpd3, Arhgap42, Sphk1, Adora2b, Myocd, Edn1, Chrm3, Gdnf, Myh11, Mylk, Slc8a1, Prkg1, Acta2	3.68082e-08	No
CC	GO:0030133	transport vesicle	Cnst, Cops5, Ncstn, Slc40a1, Bcl2l1, Bloc1s6, Bdnf, Clcn5, Dmd, Sytl5, Anxa5, Mme, Slc6a17, Nppb, Pef1, Rab3b, Stx12, Pde4b, Rph3a, Erp29, Stx1a, Cops4, Sspn, Grin2b, Sec13, Sv2b, Picalm, Sytl2, Dlg2, Brsk1, Clcn4, Ptpn5, Ap2a2, Syn3, Igf1, Syt1, Akap7, Vdac3, Mt3, Rab3a, Crispld2, Lgi3, Mtmr2, Scamp2, Bace1, Atp2c1, Yipf2, Sphk1, Rab40b, Sypl, Lrrk2, Dpysl3, Rab3il1	3.86956e-08	No
BP	GO:0006820	anion transport	Trpa1, Rgs4, Rgs2, Pla2g4a, Ptgs2, Slc25a12, Ptges, Bdnf, Pla2r1, Gabrq, Clcn5, Slc10a3, Slc35a2, Acsl4, Abcd3, Glrb, Slc7a11, Pla2g12a, Slc39a8, Slc6a17, Clic4, Slc2a1, Slc7a13, Gabrb1, Slc10a6, Slc10a4-ps, Lrrc8b, Lrrc8c, Mfsd10, Slc4a4, Ttyh3, Slco1a1, Slc6a6, Arl6ip5, Grin2b, Mgst1, Pcyox1, Slc6a12, Ano1, Slc1a5, Clcn4, Stard10, Ano5, Folr1, Gabrb3, Slc16a7, Slc19a1, Slc25a4, Slc25a15, Vdac3,…	3.86956e-08	No
BP	GO:0010876	lipid localization	Xkr4, Pla2g4a, Ptgs2, Ptges, Lbp, Cry2, Pltp, Pla2r1, Slc10a3, Acsl4, Abcd3, Lrat, Pla2g12a, Fabp5, Fabp4, Fabp3, Ttc39b, Slc2a1, Ugcg, Stoml2, Atp8a1, Slc10a6, Slc10a4-ps, Slco1a1, Lpcat3, Osbpl3, Dennd5b, Dysf, Arl8b, Pparg, Mest, Tpcn2, Tmem41b, Stard10, Atp10a, Fabp7, Atp11a, Lpl, Nrg1, Star, Abcc4, Tmem30a, Gramd1b, Plscr4, Stra6, Hexa, Esyt3, Slco2a1, Anxa2, Rnf213, Pitpnc1, Abca6, Spns2, A…	3.98127e-08	No
BP	GO:0042391	regulation of membrane potential	Kcne4, Trpa1, Gpr35, Rgs4, Bcl2, Bcl2l1, Scn7a, Snta1, Cacnb2, Zmynd8, Kcnb1, Bdnf, Gabrq, Dmd, Glrb, Usp53, Mllt11, Slc39a8, Ppp3ca, Stoml2, Gabrb1, Cnga1, Kdr, Cacna2d1, Reln, Kcnh2, Slc4a4, Il6, Stx1a, Prkar1b, Arl6ip5, Foxp1, Grin2b, Ptn, Ano1, Dmpk, Ucp2, Gabrb3, Bves, Dcn, Pawr, Akap7, Kcnk1, Rnf122, Slmap, Mtmr2, Insyn1, Atp1b3, Cck, Casp1, Baiap2, Ngfr, Edn1, Prelid1, Akap6, Nrcam, Lrrk2,…	4.07794e-08	No
BP	GO:0016358	dendrite development	Lamc2, Prex2, Mark1, Srgap2, Klf7, Igsf9, Abl1, Zmynd8, Bdnf, Bmp7, Fmn1, Slc9a6, Acsl4, Pak3, Dclk1, Ppp3ca, Dhx36, Tnik, Ephb2, Lpar1, Reln, Rac1, Ptprz1, Ptn, Taok2, Mef2a, Picalm, Iqgap1, Tet1, Hdac2, Sgk1, Nrg1, Fbxo31, Myo6, Tpbg, Fat3, Baiap2, Arhgap44, Fstl4, Cdk5r1, Actr2, Ngfr, Phactr1, Plk2, Dact1, Asap1, Lrrk2, Kalrn, Nedd4l, Nr3c1, Myo5b, Pias2, Prkg1	4.23972e-08	No
BP	GO:0002688	regulation of leukocyte chemotaxis	Ptprj, Mdk, Lbp, Tnfaip6, Dpp4, Vegfd, Nbl1, Akirin1, Bst1, Rac1, Rarres2, Dysf, Ptn, Wnk1, Ednra, Gas6, Vegfc, Calr, Wnt5a, Dapk2, Ccl7, Mmp28, Edn1, Ripor2, Ninj1, Cxcl14, Pgf, Rin3, Ptk2, Pla2g7	5.06577e-08	No
BP	GO:0061138	morphogenesis of a branching epithelium	Sulf1, Bcl2, Vangl2, Lama5, Hoxd11, Mdk, Fgf7, Abl1, Wt1, Bmp7, Spry1, Fat4, Tnc, Clic4, B4galt1, Kdr, Sema3e, Pxn, Il6, Pdgfa, Hoxa13, Tacstd2, Rspo3, Igf1, Timeless, Ednra, Sall1, Col4a1, Fgfr1, Spry2, Wnt5a, Bmp4, Ctsh, Tgfbr2, Gna13, Edn1, Fgf10, Gli3, Pgf, Gdnf, Celsr1, Sema5a, Notch4	5.10888e-08	No
BP	GO:0034599	cellular response to oxidative stress	Trpa1, Bcl2, Abl1, Prr5l, Mmp9, Nr4a2, Pla2r1, G6pdx, Slc7a11, Foxo1, Fzd1, Cpeb2, Il6, Arl6ip5, Aqp1, Foxp1, Mgst1, Htra2, Akr1b3, Axl, Arntl, Plekha1, Rnf146, Ncoa7, Rwdd1, Hdac2, Pawr, Ednra, Smpd3, Prdx2, Mmp2, Mt3, Stk24, Bmp4, Mmp3, Sphk1, P4hb, Egfr, Ngfr, Edn1, Prkaa1, Lrrk2, Epas1, Cyp1b1, Slc8a1, Pdgfrb, Capn1, Prdx5	5.32413e-08	No
BP	GO:0030323	respiratory tube development	Hsd11b1, Vangl2, Lama5, Fgf7, Ada, Rxfp1, Spry1, Slc7a11, Tnc, Pdpn, Wwp1, Kdr, Pdgfa, Plod3, Foxp2, Foxp1, Loxl3, Cebpa, Tshz3, Igf1, Timeless, Smpd3, Fgfr1, Rab3a, Spry2, Wnt5a, Bmp4, Ctsh, Stra6, Tgfbr2, Jmjd6, Adamts2, Myocd, Sparc, Fgf10, Gli3, Celsr1, Heg1, Epas1, Pdgfrb, Ccbe1, Lox, Gata6, Pcsk5	5.32413e-08	No
BP	GO:0002687	positive regulation of leukocyte migration	Selp, Il1r1, Ptprj, Mdk, Lbp, Itga4, Mmp9, Vegfd, Tnfrsf14, Tnfrsf18, Akirin1, Rac1, Rarres2, Dysf, Ptn, Wnk1, Lyve1, Pycard, Pawr, Ednra, Gas6, Vegfc, Calr, Wnt5a, Dapk2, Ccl7, Edn1, Ripor2, Cxcl14, Pgf, Ptk2, Cd47, Jam2, Pla2g7	5.592e-08	No
BP	GO:0050678	regulation of epithelial cell proliferation	Akt3, Glul, Sulf1, Tgfb2, Cflar, Fzd7, Cdc73, Mdk, Fgf7, Itga4, Vegfd, F3, Nppb, Sfn, Cdkn2b, Rap1gap, B4galt1, Tgfbr3, Kdr, Il6, Atoh8, Foxp2, Foxp1, Dysf, Pparg, Ptn, Tacstd2, Ccnd1, Nupr1, Htra1, Saal1, Cdkn1c, Igf1, Ednra, Vegfc, Fgfr1, Wnt5a, Rb1, Rgcc, Bmp4, Tinf2, Adora2b, Sparc, Egfr, Ngfr, Prl, Prl3c1, Prl3a1, Prl6a1, Prl8a2, Prl7a2, Fgf10, Gas1, Pgf, Has2, Mtss1, Rictor, Sema5a, Azin1, …	5.8184e-08	No
BP	GO:0001763	morphogenesis of a branching structure	Sulf1, Bcl2, Vangl2, Lama5, Hoxd11, Mdk, Fgf7, Abl1, Wt1, Bmp7, Spry1, Fat4, Shox2, Tnc, Clic4, B4galt1, Kdr, Sema3e, Pxn, Il6, Pdgfa, Hoxa13, Tacstd2, Rspo3, Igf1, Timeless, Ednra, Sall1, Col4a1, Fgfr1, Spry2, Wnt5a, Bmp4, Ctsh, Tgfbr2, Gna13, Edn1, Fgf10, Gli3, Pgf, Gdnf, Celsr1, Sema5a, Lrrk2, Notch4	6.21594e-08	No
BP	GO:0060541	respiratory system development	Msc, Hsd11b1, Vangl2, Lama5, Fgf7, Ada, Wt1, Rxfp1, Spry1, Slc7a11, Tnc, Pdpn, Wwp1, Kdr, Pdgfa, Plod3, Foxp2, Foxp1, Loxl3, Ano1, Cebpa, Tshz3, Igf1, Timeless, Smpd3, Rpgrip1l, Fgfr1, Rab3a, Spry2, Wnt5a, Bmp4, Ctsh, Stra6, Tgfbr2, Jmjd6, Adamts2, Myocd, Sparc, Fgf10, Gli3, Celsr1, Heg1, Epas1, Pdgfrb, Ccbe1, Lox, Gata6	6.50525e-08	No
CC	GO:0030055	cell-substrate junction	Enah, Map4k4, Tns1, Mapre1, Itga6, Sdc4, Gsn, Dmd, Nexn, Bcar3, Synpo2, Fblim1, Cpne3, Arhgap24, Mtf2, Pxn, Limk1, Tes, Ppfia1, Il16, Iqgap1, Thsd1, Itgbl1, Sorbs3, Efs, Fermt2, Rdx, Itga11, Limd1, Itga1, Ptk2, Tns2, Lpp, Ezr, Mdc1, Mapre2, Pgm5	6.54597e-08	No
BP	GO:0010594	regulation of endothelial cell migration	Akt3, Glul, Ptgs2, Angpt4, Abl1, Srpx2, Sema4a, Plpp3, Klf4, Kdr, Rac1, Atoh8, Foxp1, Gadd45a, Pparg, Igf1, Dcn, Sash1, Bsg, Vegfc, Calr, Fgfr1, Wnt5a, Rgcc, Bmp4, Pik3cb, Adora2b, Sparc, Plk2, Rhoj, Sema5a, Hdac7, Acvrl1, Smoc2, Ccbe1, Jcad	6.57133e-08	No
BP	GO:0010038	response to metal ion	Carf, Tnnt2, Bcl2, Nek7, Ncstn, Pla2g4a, Slc40a1, Cybrd1, Slc25a12, Sord, Ass1, Mmp9, Kcnb1, Gsn, Anxa5, Fabp4, Ppp3ca, S100a16, Pef1, Clic4, Asph, Cpne3, Aoc1, Aqp1, Pparg, Wnk1, Mef2a, Fosb, Dlg2, Iqgap1, Cebpa, Gabrb3, Cdk4, Syt1, Smpd3, Atp7b, Mt4, Mt3, Mt2, Mt1, Kcnmb1, Egfr, Crip1, Prkaa1, Lrrk2, Mylk, Nrxn1, Xdh, Nedd4l, Npc1	7.22302e-08	No
BP	GO:0001666	response to hypoxia	Tgfb2, Cd34, Bcl2, Fmn2, Ada, Nr4a2, Dpp4, Pgk1, Vegfd, Eno1, Kdr, Cpeb2, Tbl2, Aqp1, Grin2b, Pparg, Hif3a, Ucp2, Cited2, Ednra, Vegfc, Plat, Mmp2, Mt3, Rgcc, Cryab, Pik3cb, Limd1, Casp1, Alkbh5, Aldh3a1, P4hb, Edn1, Prl8a2, Pgf, Vasn, Epas1, Fndc1, Stub1, Slc8a1, Gata6	7.22302e-08	No
BP	GO:0050921	positive regulation of chemotaxis	Ptprj, Mdk, Lbp, Vegfd, S1pr1, Akirin1, Lpar1, Kdr, Rac1, Rarres2, Dysf, Ptn, Wnk1, Il16, Ednra, Gas6, Vegfc, Calr, Fgfr1, Wnt5a, Tpbg, Dapk2, Ccl7, Edn1, Ripor2, Fgf10, Cxcl14, Pgf, Ptk2, Sema5a, Smoc2, Pla2g7, Pdgfrb	7.22302e-08	No
BP	GO:0006936	muscle contraction	Kcne4, Sulf1, Trpa1, Lmod1, Tnnt2, Rgs2, Ptgs2, Snta1, Cacnb2, Ada, Mkks, Gsn, Actc1, Ptgs1, Dmd, Eno1, Trim63, Pde4b, Tmod1, Cacna2d1, Kcnh2, Apbb2, Oxtr, Cald1, Tpcn2, Dmpk, Irag1, Scnn1b, Tshz3, Pawr, Ednra, Smpd3, Slmap, Arhgap42, Tpm1, Sphk1, Adora2b, Myocd, Myl4, Edn1, Chrm3, Akap6, Gdnf, Myh11, Pkp2, Mylk, Myom1, Slc8a1, Kcnn2, Prkg1, Acta2, Bscl2	7.74875e-08	No
BP	GO:0007265	Ras protein signal transduction	Tgfb2, Gpr35, Map4k4, Vangl2, Abl1, Ralgps1, Scai, Lpar4, Iqsec2, Ophn1, Spry1, Phactr4, Wasf2, Ephb2, Pdpn, Lpar1, Cavin4, Arhgap24, Cyth3, Rabgef1, Rac1, Col1a2, Dok1, Eps8, Arhgap17, Igf1, Ripor1, Ednra, Mcf2l, Nrg1, Spry2, Arhgap42, Arhgef12, Rasa2, Dnmt1, Pik3cb, Dennd4a, Baiap2, Arhgap44, Gna13, Cdc42ep4, Ngfr, Ripor2, Plk2, Dok3, Fgf10, Rapgef5, Rhoj, Celsr1, Plaat1, Heg1, Kalrn, Mapre2, P…	7.83353e-08	No
BP	GO:0035265	organ growth	Tgfb2, Rgs4, Bcl2, Rgs2, Fgf7, Wt1, G6pdx, S1pr1, Bnc2, Lepr, Plag1, Tgfbr3, Kdr, Foxp1, Igf1, Hdac2, Cited2, Smad1, Smpd3, Slc25a4, Nrg1, Fgfr1, Spry2, Poc1a, Dipk2a, Tgfbr2, Myocd, Map2k4, Edn1, Foxc1, Fgf10, Akap6, Prlr, Ptk2, Ly6e, Heg1, Pim1, Pdgfrb, Nr3c1, Gata6, Rln1	8.12275e-08	No
BP	GO:0071560	cellular response to transforming growth factor beta stimulus	Tgfb2, Cflar, Zfp451, Pmepa1, Spry1, Skil, Cdkn2b, Bmp8a, Tgfbr3, Rasl11b, Pxn, Col1a2, Pparg, Htra1, Folr1, Cdkn1c, Cited2, Smad1, Col4a2, Cdh5, Spry2, Fermt2, Dnmt1, Snx1, Tgfbr2, Myocd, Gdnf, Ptk2, Scx, Acvrl1, Runx1, Cldn5, Vasn, Stub1, Ltbp1, Zfp36l2, Axin1, Nrep, Nr3c1, Lox, Bambi, Ankrd1	8.61183e-08	No
BP	GO:0030832	regulation of actin filament length	Lmod1, Mkks, Fmn1, Gsn, Dstn, Neb, Pak3, Tmsb4x, Kirrel, Hax1, Kank4, Tmod1, Eln, Rac1, Eps8, Add2, Mtpn, Pycard, Cotl1, Rdx, Tpm1, Vill, Sptbn1, Baiap2, Cdc42ep4, Cfl2, Rictor, Cyrib, Sema5a, Daam2, Arhgap28, Svil, Add3, Cdc42ep2, Capn1	8.64587e-08	No
CC	GO:0031674	I band	Sphkap, Fhl2, Myl9, Jph2, Actc1, Neb, Dmd, Nexn, Anxa5, Synpo2, Ppp3ca, S100a1, Slc2a1, Pde4b, Cavin4, Grin2b, Bag3, Csrp2, Ldb3, Cryab, Fbxl22, Myzap, Krt19, Cfl2, Fbxo32, Myl12a, Stub1, Slc8a1, Synpo, Kcnn2, Pgm5, Ankrd1	9.4625e-08	No
MF	GO:0050839	cell adhesion molecule binding	Igsf9, Ptprj, Lama5, Itga6, Ccdc141, Itga4, Dmd, Nexn, Cd1d1, Kirrel, Postn, Adam15, Plpp3, B4galt1, Kdr, Pxn, Ptprz1, Grin2b, Ptn, Bcam, Cd177, Pkp3, Igf1, Cdh23, Bsg, Calr, Nrg1, Cdh5, Fgfr1, Itgbl1, Fermt2, Rdx, Nectin1, Lamb2, Itga11, Itga9, P4hb, Cdk5r1, Ninj1, Caml, Itga1, Nrcam, Ndrg1, Cdh10, Ptk2, Pkp2, Cd200, Cd47, Jam2, Nrxn1, Ezr	9.53792e-08	No
BP	GO:0050803	regulation of synapse structure or activity	Nrp2, Igsf9, Abl1, Zfp804a, Zmynd8, Bdnf, Srpx2, Pak3, Slc7a11, Sema4a, Dhx36, Ephb2, Musk, Fzd1, Reln, Septin11, Lrrn1, Grin2b, Oxtr, Ptn, Lrtm2, Abhd17c, Taok2, Dmpk, Picalm, Gpm6a, Wnt5a, Arhgap22, Tpbg, Sema3f, Nectin1, Baiap2, Arhgap44, Myh10, Cdk5r1, Sparc, Actr2, Pik3r1, Nrcam, Ptk2, Sybu, Tuba1a, Lrrk2, Kalrn, Nrxn1, Thbs2, Myo5b	9.76312e-08	No
CC	GO:0005925	focal adhesion	Enah, Map4k4, Tns1, Mapre1, Sdc4, Gsn, Nexn, Bcar3, Synpo2, Fblim1, Cpne3, Arhgap24, Mtf2, Pxn, Limk1, Tes, Ppfia1, Il16, Iqgap1, Thsd1, Itgbl1, Sorbs3, Efs, Fermt2, Rdx, Itga11, Limd1, Itga1, Ptk2, Tns2, Lpp, Ezr, Mdc1, Mapre2, Pgm5	9.92351e-08	No
BP	GO:0030324	lung development	Hsd11b1, Vangl2, Lama5, Fgf7, Ada, Rxfp1, Spry1, Slc7a11, Tnc, Pdpn, Wwp1, Kdr, Pdgfa, Plod3, Foxp2, Foxp1, Loxl3, Cebpa, Tshz3, Igf1, Timeless, Smpd3, Fgfr1, Rab3a, Spry2, Wnt5a, Bmp4, Ctsh, Stra6, Tgfbr2, Jmjd6, Adamts2, Myocd, Sparc, Fgf10, Gli3, Celsr1, Heg1, Epas1, Pdgfrb, Ccbe1, Lox, Gata6	9.95583e-08	No
BP	GO:0043087	regulation of GTPase activity	Rgs16, Srgap2, Sh3bp4, Rgs4, Map4k4, Vav2, Itga6, Ralgps1, Mkks, Gpsm1, Bcar3, Spry1, S100a10, S1pr1, Rap1gap, Rcc2, Arhgap24, Arhgef5, Plxna4, Wnk1, Picalm, Pycard, Rgs10, Sipa1l3, Iqgap1, Arap1, Bves, Ripor1, Ccl17, Spry2, Wnt5a, Dock9, Arhgap22, Fermt2, Rdx, Arhgap42, Tbc1d2b, Rasa2, Arhgap44, Ccl7, Ccl8, Tbc1d10a, Arhgap27, Ripor2, Iqgap2, Rapgef5, Rictor, Asap1, Rangap1, Lrrk2, Cblb, Kalrn, …	1.01583e-07	Yes
BP	GO:0050807	regulation of synapse organization	Nrp2, Igsf9, Abl1, Zfp804a, Zmynd8, Bdnf, Srpx2, Pak3, Slc7a11, Sema4a, Dhx36, Ephb2, Musk, Fzd1, Reln, Septin11, Lrrn1, Grin2b, Oxtr, Ptn, Lrtm2, Abhd17c, Taok2, Dmpk, Picalm, Gpm6a, Wnt5a, Arhgap22, Tpbg, Sema3f, Nectin1, Baiap2, Arhgap44, Myh10, Cdk5r1, Sparc, Actr2, Pik3r1, Nrcam, Ptk2, Tuba1a, Lrrk2, Kalrn, Nrxn1, Thbs2, Myo5b	1.05833e-07	No
BP	GO:0043542	endothelial cell migration	Akt3, Glul, Ptgs2, Angpt4, Abl1, Dpp4, Srpx2, Sema4a, Plpp3, Klf4, Kdr, Pxn, Rac1, Atoh8, Foxp1, Gadd45a, Pparg, Igf1, Dcn, Sash1, Bsg, Vegfc, Calr, Cdh5, Fgfr1, Wnt5a, Rgcc, Vstm4, Bmp4, Pik3cb, Adora2b, Sparc, Plk2, Rhoj, Ptk2, Sema5a, Hdac7, Acvrl1, Smoc2, Cyp1b1, Ccbe1, Jcad	1.05833e-07	No
CC	GO:0070382	exocytic vesicle	Cops5, Ncstn, Slc40a1, Bcl2l1, Bdnf, Clcn5, Dmd, Sytl5, Anxa5, Mme, Slc6a17, Rab3b, Stx12, Pde4b, Rph3a, Stx1a, Cops4, Grin2b, Sv2b, Picalm, Sytl2, Dlg2, Brsk1, Clcn4, Ptpn5, Ap2a2, Syn3, Igf1, Syt1, Akap7, Vdac3, Mt3, Rab3a, Lgi3, Mtmr2, Bace1, Sphk1, Rab40b, Sypl, Lrrk2, Dpysl3, Rab3il1	1.05833e-07	No
BP	GO:0060840	artery development	Akt3, Tgfb2, Mdk, Jag1, Hoxa13, Folr1, Egr2, Cited2, Ednra, Hand2, Bmp4, Stra6, Myocd, Myh10, Ngfr, Edn1, Sox4, Foxc1, Gli3, Acvrl1, Chrd, Mylk, Notch4, Ltbp1, Adgrf4, Pdgfrb, Lox, Efemp2	1.08094e-07	No
MF	GO:0008201	heparin binding	Lamc2, Selp, Nrp2, Grem2, Col5a1, Mdk, Fgf7, Bmp7, Postn, Lxn, Col11a1, Tgfbr3, Aoc1, Ptn, Lrtm2, Nav2, Rspo3, Lpl, Fgfr1, Crispld2, Bmp4, Adamts15, Adamts8, Col5a3, Ccl7, Ccl8, Fgf10, Eva1c, Ccdc80, Adamts1, Chrd, Tnxb, Smoc2, Thbs2, Efemp2	1.11538e-07	No
BP	GO:0030336	negative regulation of cell migration	Sulf1, Srgap2, Bcl2, Angpt4, Ptprj, Ada, Zmynd8, Jag1, Scai, Tnfaip6, Dpp4, Timp1, Adam15, Clic4, Nbl1, Klf4, Tgfbr3, Rabgef1, Rac1, Gadd45a, Pparg, Ptn, Tacstd2, Abhd2, Dcn, Cd63, Cited2, Adarb1, Calr, Nrg1, Dpep1, Stk24, Rgcc, Tpm1, Myocd, Mmp28, Gna13, Slc9a3r1, Ngfr, Ripor2, Rin3, Ptk2, Acvrl1, Cd200, Cldn5, Chrd, Cyp1b1, Dpysl3, Prkg1	1.30704e-07	No
BP	GO:0071559	response to transforming growth factor beta	Tgfb2, Cflar, Zfp451, Pmepa1, Spry1, Skil, Cdkn2b, Bmp8a, Tgfbr3, Rasl11b, Pxn, Col1a2, Pparg, Htra1, Folr1, Cdkn1c, Cited2, Smad1, Col4a2, Cdh5, Spry2, Fermt2, Dnmt1, Snx1, Tgfbr2, Myocd, Gdnf, Ptk2, Scx, Acvrl1, Runx1, Cldn5, Vasn, Stub1, Ltbp1, Zfp36l2, Axin1, Nrep, Nr3c1, Lox, Bambi, Ankrd1	1.3442e-07	No
CC	GO:0031253	cell projection membrane	Ptprj, Mapre1, Cybrd1, Entpd2, Kcnb1, Dmd, Wls, Kirrel, Slc7a11, Enpep, Gpr157, Pdpn, B4galt1, Cnga1, Mfsd10, Rac1, Slc6a6, Aqp1, Ptprz1, Eps8, Antxr1, Rho, Podxl, Kcnc3, Anpep, Plekha1, Folr1, Bves, Slc19a1, Kcnk1, Nrg1, Slc7a8, Cdhr1, Myo6, Pik3cb, Tpm1, Sptbn1, Shisa6, Myo1d, Slc22a5, Gna13, Slc9a3r1, Egfr, Ngfr, Ripor2, Ninj1, Adcy3, Asap1, Prph, Ezr, Atp8b1, Jcad	1.3442e-07	No
BP	GO:0034446	substrate adhesion-dependent cell spreading	Lamc1, Srgap2, Fzd7, Lama5, Mdk, Abl1, Lamc3, Itga4, Mertk, Postn, S100a10, Rcc2, Pdpn, Pxn, Rac1, Micall2, Antxr1, Tacstd2, Axl, Bves, Calr, Fermt2, Lamb2, P4hb, Has2, Ptk2, St6gal1	1.35193e-07	No
BP	GO:0055006	cardiac cell development	Rgs4, Fhl2, Rgs2, Jag1, Actc1, Neb, G6pdx, Shox2, Cavin4, Tgfbr3, Foxp1, Mef2a, Igf1, Hdac2, Bves, Slc25a4, Bmp4, Myocd, Map2k4, Myh10, Edn1, Akap6, Myh11, Slc8a1, Pdgfrb, Alpk2, Nr3c1	1.35193e-07	No
BP	GO:0045860	positive regulation of protein kinase activity	Tgfb2, Vangl2, Abl1, Sdc4, Cdc25b, Il6ra, Clspn, Tnfsf15, Reln, Prkag2, Pxn, Erp29, Pdgfa, Arhgef5, Ccnd1, Iqgap1, Gprc5b, Tpd52l1, Igf1, Nab2, Tab2, Sash1, Gas6, Vegfc, Tcim, Mt3, Nrg1, Fgfr1, Wnt5a, Rgcc, Fermt2, Mst1r, Dipk2a, Tgfbr2, Ccdc88a, Irgm1, Map2k4, Pik3r5, Pik3r6, Cdk5r1, Axin2, Mmd, Tom1l1, Egfr, Edn1, Akap6, Prlr, Ptk2, Ghr, Lrrk2, Nrxn1, Pim1, Axin1, Pdgfrb, Malt1, Map4k2	1.37096e-07	No
MF	GO:1901681	sulfur compound binding	Lamc2, Selp, Cd34, Nrp2, Acadl, Grem2, Col5a1, Mdk, Ptges, Fgf7, Bmp7, Postn, Lxn, Gstm2, Col11a1, Tgfbr3, Slc6a6, Aoc1, Mgst1, Ptn, Lrtm2, Sult1a1, Nav2, Rspo3, Lpl, Setd6, Fgfr1, Crispld2, Bmp4, Adamts15, Adamts8, Col5a3, Pank3, Ccl7, Ccl8, Fst, Fgf10, Sema5a, Eva1c, Ccdc80, Adamts1, Chrd, Tnxb, Smoc2, Thbs2, Dpysl3, Efemp2, Pcx	1.43176e-07	No
BP	GO:0060348	bone development	Sulf1, Nab1, Hoxd11, Pls3, Fat4, Shox2, Wasf2, Frem1, Bnc2, Lepr, Dhrs3, Bpnt2, Mmp16, Kdr, Fam20c, Pdgfa, Foxp1, Cyp26b1, Chsy1, Vkorc1, Igf1, Nab2, Cited2, Slc10a7, Smad1, Smpd3, Csgalnact1, Bmp4, Zbtb16, Poc1a, Sik3, Tgfbr2, Tmem107, Sparc, Axin2, Spns2, Sfrp4, Ninj1, Foxc1, Gli3, Foxn3, Has2, Adamts12, Scx, Lox	1.60681e-07	No
BP	GO:0007162	negative regulation of cell adhesion	Fzd7, Ildr2, Mdk, Ass1, Abl1, Sdc4, Jag1, Postn, Adam15, Mad2l2, Tnc, Tnfrsf14, Ephb2, Rcc2, Klf4, Sema3e, Fgl2, Ptprz1, Podxl, Plxna4, Wnk1, Loxl3, Tacstd2, Tarm1, Il4ra, Pawr, Casp3, Prdx2, Ido1, Mmp2, Rgcc, Bmp4, Rdx, Havcr2, Ripor2, Pik3r1, Spock1, Gli3, Ptk2, Sema5a, Rnd1, Acvrl1, Cd80, Runx1, Cblb, Jam2, Kng1, Notch4, Cyp1b1, Prkg1, Scgb1a1	1.66869e-07	No
BP	GO:0008064	regulation of actin polymerization or depolymerization	Lmod1, Mkks, Fmn1, Gsn, Dstn, Pak3, Tmsb4x, Kirrel, Hax1, Kank4, Tmod1, Eln, Rac1, Eps8, Add2, Mtpn, Pycard, Cotl1, Rdx, Tpm1, Vill, Sptbn1, Baiap2, Cdc42ep4, Cfl2, Rictor, Cyrib, Sema5a, Daam2, Arhgap28, Svil, Add3, Cdc42ep2, Capn1	1.72434e-07	No
BP	GO:0030239	myofibril assembly	Cflar, Lmod1, Tnnt2, Myl9, Actc1, Neb, Tmod1, Cavin4, Foxp1, Mef2a, Hdac2, Csrp2, Acta1, Ldb3, Tpm1, Krt19, Myh10, Edn1, Cfl2, Pdgfrb, Pgm5	2.04568e-07	No
BP	GO:0043491	protein kinase B signaling	Pik3c2b, Ptprj, Mertk, F3, Hax1, Klf4, Kdr, Il6, Pdgfa, Axl, Plekha1, Igf1, Hdac2, Smpd3, Gas6, Mt3, Rasd2, Nrg1, Fgfr1, Spry2, Fermt2, Tpbg, Mst1r, Pik3cb, Mmp3, Tmem100, Slc9a3r1, Egfr, Ngfr, Rictor, C1qtnf3, Ptk2, Sema5a, Tspyl5, Mtdh, Nrxn1, Xdh, Lox, Sfrp5	2.14508e-07	No
BP	GO:0009410	response to xenobiotic stimulus	Trpa1, Tgfb2, Ugt1a7c, Fmo2, Fmo3, Npas2, Rnf149, Bcl2, Mmp9, Bdnf, Bche, Gstm2, Cyp2j6, Pde4b, Fzd1, Kdr, Kcnh2, Uchl1, Cyp26b1, Mgst1, Pde3a, Cyp2s1, Sult1a1, Vkorc1, Usp47, Ptpn5, Scnn1b, Gabrb3, Traf3ip2, Gstt1, Smad1, Gas6, Mmp2, Dpep1, Rb1, Pnp2, Myo6, Ei24, Dnmt1, Casp1, Tgfbr2, Recql5, Aldh3a1, Inhba, Mylk, Cyp1b1, Npc1, Ss18, Gata6, Emx2, Ankrd1, Add3	2.17976e-07	Yes
BP	GO:0036293	response to decreased oxygen levels	Tgfb2, Cd34, Bcl2, Fmn2, Ada, Nr4a2, Dpp4, Pgk1, Vegfd, Eno1, Kdr, Cpeb2, Tbl2, Aqp1, Grin2b, Oxtr, Pparg, Hif3a, Ucp2, Cited2, Ednra, Vegfc, Plat, Mmp2, Mt3, Rgcc, Cryab, Pik3cb, Limd1, Casp1, Cpeb4, Alkbh5, Aldh3a1, P4hb, Edn1, Prl8a2, Pgf, Vasn, Epas1, Fndc1, Stub1, Slc8a1, Gata6	2.193e-07	No
BP	GO:0032271	regulation of protein polymerization	Lmod1, Mapre1, Abl1, Mkks, Fmn1, Gsn, Pak3, Tmsb4x, Kirrel, Pde4dip, Stmn2, Hax1, Kank4, Tmod1, Eln, Rac1, Eps8, Add2, Mtpn, Pycard, Sgk1, Cdh5, Cotl1, Rdx, Tpm1, Vill, Sptbn1, Baiap2, Cdc42ep4, Tppp, Rictor, Cyrib, Daam2, Arhgap28, Svil, Gda, Add3, Cdc42ep2, Capn1	2.42396e-07	No
BP	GO:0021700	developmental maturation	Tgfb2, Bcl2, Ptgs2, Grb14, Bloc1s6, Kcnb1, Cdc25b, Nr4a2, G6pdx, Fat4, Sclt1, S1pr1, Shb, Kdr, Reln, Fam20c, Rac1, Pde3a, Pparg, Akr1b3, Picalm, Abhd2, Dlg2, Cebpa, Cdkn1c, Igf1, Gdf11, Cd63, Rab32, L3mbtl3, Ednra, Il15, Mmp2, Cdh5, Fgfr1, Rab3a, Dleu2, Wnt5a, Rb1, Rec8, Zbtb16, Cspg4, Cdk5r1, Edn1, Nrcam, Adamts12, Sybu, Rnd1, Lrrk2, Runx1, Epas1, Nrxn1, C3, Rps6ka2, Gnaq	2.51598e-07	No
BP	GO:0062197	cellular response to chemical stress	Trpa1, Bcl2, Ptgs2, Abl1, Prr5l, Mmp9, Nr4a2, Pla2r1, G6pdx, Slc7a11, Foxo1, Fzd1, Lrrc8c, Cpeb2, Il6, Arl6ip5, Aqp1, Foxp1, Dysf, Mgst1, Htra2, Akr1b3, Axl, Arntl, Plekha1, Rnf146, Ncoa7, Rwdd1, Hdac2, Pawr, Ednra, Smpd3, Casp3, Prdx2, Mmp2, Mt3, Stk24, Bmp4, Mmp3, Sphk1, P4hb, Egfr, Ngfr, Edn1, Prkaa1, Lrrk2, Mylk, Epas1, Cyp1b1, Slc8a1, Pdgfrb, Capn1, Prdx5	2.51598e-07	No
BP	GO:0055002	striated muscle cell development	Cflar, Lmod1, Tnnt2, Myl9, Actc1, Neb, Tmod1, Cavin4, Foxp1, Mef2a, Hdac2, Csrp2, Acta1, Ldb3, Tpm1, Krt19, Myh10, Edn1, Cfl2, Pdgfrb, Pgm5	2.5936e-07	No
MF	GO:0005096	GTPase activator activity	Rgs16, Prex2, Srgap2, Rgs5, Rgs4, Rgs20, Rgs2, Ophn1, Rp2, Rap1gap, Cavin4, Arhgap24, Agfg2, Preb, Rgs10, Sipa1l3, Iqgap1, Arhgef1, Arap1, Arhgap17, Arhgap22, Arhgap20, Arhgap42, Tbc1d2b, Arhgef12, Rasa2, Arhgap44, Tbc1d10a, Arhgap27, Iqgap2, Arhgap5, Rin3, Arfgap3, Asap1, Rangap1, Lrrk2, Arhgap28, Tagap, Arhgap26, Tbc1d12, Gnaq, Cdc42ep2	2.69073e-07	No
CC	GO:0005635	nuclear envelope	Hsd11b1, Bcl2, Lypla1, Rb1cc1, Pla2g4a, Ptgs2, Nup188, Ptges, Ptgs1, Scai, Spag4, Nup62cl, Kpna4, Bche, S100a6, Eno1, Ybx1, Akirin1, 1700009N14Rik, Dpy19l4, Gabrb1, Mfsd10, Sult1e1, Kcnh2, Atraid, Stx1a, Tmem43, Osbpl3, Parp11, Aqp1, Sec13, Mrgprf, Dmpk, Rrm1, Cdk4, Ednra, Smad1, Calr, Cdh5, Lmo7, Myo6, Shisa5, Myzap, Ranbp17, Mlx, Cenpv, Rab40b, Ngfr, Akap6, Rrm2, Syne3, Tamalin, Rangap1, Plaat1…	2.69113e-07	No
BP	GO:0060562	epithelial tube morphogenesis	Enah, Tgfb2, Bcl2, Vangl2, Lama5, Hoxd11, Mdk, Abl1, Sdc4, Wt1, Bmp7, Fmn1, Spry1, Fat4, Prkacb, Tnc, Phactr4, Clic4, B4galt1, Fzd1, Kdr, Sema3e, Pxn, Foxp1, Tacstd2, Folr1, Igf1, Timeless, Mthfd1l, Cited2, Bsg, Ednra, Casp3, Hand2, Sall1, Col4a1, Spry2, Wnt5a, Fzd3, Bmp4, Ctsh, Tgfbr2, Gna13, Ccm2, Edn1, Sox4, Fgf10, Gli3, Pgf, Mtss1, Gdnf, Celsr1, Adamts12, Sema5a, Acvrl1, Notch4, Tgif1, Nr3c1,…	2.78595e-07	Yes
BP	GO:0035924	cellular response to vascular endothelial growth factor stimulus	Nrp2, Vegfd, Kdr, Adamts3, Tspan12, Dcn, Cd63, Vegfc, Spry2, Pik3cb, Sphk1, Foxc1, Pgf, Adamts12, Xdh, Smoc2, Pdgfrb, Ccbe1, Jcad	2.95181e-07	No
BP	GO:0090596	sensory organ morphogenesis	Bcl2, Vangl2, Col5a1, Ptf1a, Fjx1, Frzb, Bdnf, Bmp7, Jag1, Bcar3, Hipk1, Col11a1, Whrn, Phactr4, Ephb2, Kdr, Rac1, Tspan12, Aqp1, Cyp26b1, Ptn, Hdac2, Gdf11, Cdh23, Cited2, Ednra, Rpgrip1l, Fgfr1, Spry2, Wnt5a, Fzd3, Bmp4, Slc4a7, Myo6, Nectin1, Fat3, Stra6, Foxl2, Naglu, Sdk2, Slc9a3r1, Edn1, Ripor2, Fgf10, Gli3, Agtpbp1, Gas1, Dio3, Tshr, Celsr1, Col8a1	2.95909e-07	No
MF	GO:0019838	growth factor binding	Il1r2, Il1r1, Igfbp2, Col5a1, Itga6, Srpx2, Il6ra, Hax1, Tgfbr3, Kdr, Pdgfa, Col1a2, Ptprz1, Ptn, A2m, Htra1, Col4a1, Fgfr1, Tgfbr2, Igfbp4, Fstl4, Egfr, Ngfr, Lifr, Acvrl1, Igfbp6, Ghr, Vasn, Ltbp1, Crim1, Pdgfrb, Kazald1	3.09235e-07	No
BP	GO:0008217	regulation of blood pressure	Ncf2, Cd34, Ptgs2, Mkks, Ptgs1, G6pdx, Enpep, Postn, Nppb, Kdr, Col1a2, Rarres2, Oxtr, Pparg, Wnk1, Anpep, Nav2, Ednra, Gas6, Vegfc, Hsd11b2, Ephx2, Arhgap42, Arhgef12, Tpm1, Rasl10b, Gna13, Scpep1, Edn1, Pik3r1, Chrm3, Npr3, Ncald, Acvrl1, Rps6ka2, Glp1r, Nedd4l, Lvrn, Acta2, Gnaq	3.16546e-07	No
BP	GO:0032231	regulation of actin filament bundle assembly	Abl1, Sdc4, Mkks, Synpo2, S100a10, S1pr1, Wasf2, Kank4, Lpar1, Pxn, Limk1, Rac1, Arhgef5, Tacstd2, Ppfia1, Arap1, Sorbs3, Rgcc, Fermt2, Rdx, Tpm1, Ccdc88a, Pik3r1, Mtss1, Cd47, Arhgap28, Synpo	3.36235e-07	No
BP	GO:0030833	regulation of actin filament polymerization	Lmod1, Mkks, Fmn1, Gsn, Pak3, Tmsb4x, Kirrel, Hax1, Kank4, Tmod1, Eln, Rac1, Eps8, Add2, Mtpn, Pycard, Cotl1, Rdx, Tpm1, Vill, Sptbn1, Baiap2, Cdc42ep4, Rictor, Cyrib, Daam2, Arhgap28, Svil, Add3, Cdc42ep2, Capn1	3.56489e-07	No
BP	GO:0097529	myeloid leukocyte migration	Gpr35, Il1r1, Ptprj, Mdk, Lbp, Tnfaip6, Dpp4, Vegfd, S100a8, Nbl1, Pde4b, Akirin1, Bst1, Rac1, Arhgef5, Rarres2, Dysf, Il17rc, Il17ra, Cd177, Pawr, Bsg, Ednra, Vegfc, Ccl17, Dpep1, Dapk2, Itga9, Ccl7, Ccl8, Mmp28, Edn1, Ripor2, Ninj1, Itga1, Pgf, Rin3, Ptk2, Cd200, Cd47, Pla2g7	3.65746e-07	No
BP	GO:0070997	neuron death	Ncf2, Tgfb2, Rab29, Cd34, Bcl2, Ncstn, Bcl2l1, Mdk, Abl1, Pigt, Kcnb1, Bdnf, Nr4a2, G6pdx, Pak3, Usp53, Slc7a11, Nes, Tnfrsf1b, Musk, Fzd1, Kdr, Wfs1, Il6, Rilpl1, Arl6ip5, Ptprz1, Grin2b, Axl, Nupr1, Picalm, Btbd10, Ptpn5, Gabrb3, Sct, Tnfrsf23, Dpysl4, Ncoa7, Igf1, Pawr, Adarb1, Casp3, Prdx2, Tox3, Mt3, Mt1, Star, Wnt5a, Rb1, Bace1, Casp1, Cpeb4, Map2k4, Cdk5r1, Ngfr, Itga1, Dio3, Gdnf, Ghr, Lr…	3.65746e-07	Yes
BP	GO:0006979	response to oxidative stress	Trpa1, Prdx6, Bcl2, Ptgs2, Abl1, Prr5l, Mmp9, Ptgs1, Nr4a2, Pla2r1, G6pdx, Kpna4, Slc7a11, Txnip, Foxo1, Fzd1, Cpeb2, Il6, Arl6ip5, Aqp1, Foxp1, Mgst1, Htra2, Akr1b3, Axl, Ercc1, Arntl, Plekha1, Ucp2, Rnf146, Ncoa7, Rwdd1, Hdac2, Pawr, Txnrd1, Ednra, Smpd3, Casp3, Prdx2, Mmp2, Mt3, Stk24, Ero1a, Bmp4, Cryab, Mmp3, Sphk1, P4hb, Gpx3, Egfr, Ngfr, Edn1, Prkaa1, Lrrk2, Epas1, Cyp1b1, Slc8a1, Pdgfrb, …	3.8971e-07	Yes
BP	GO:0007611	learning or memory	Ncstn, Ptgs2, Mdk, Abl1, Bdnf, Ptgs1, Pak6, Nr4a2, Grpr, Bche, Slc7a11, Mme, Kcnab1, Brinp1, Ephb2, Musk, Atp8a1, Reln, Prkar1b, Foxp2, Arl6ip5, Ptprz1, Grin2b, Oxtr, Ptn, Picalm, Brsk1, Kmt2b, Gabrb3, Sct, Igf1, Sgk1, Casp3, Vdac3, Nrg1, Tpbg, Stra6, Bace1, Cck, Casp1, Specc1, Plk2, Pde8b, Nrxn3, Adcy3, Pde1b, Chrd, Kalrn, Nrxn1, Glp1r, Synpo	3.8971e-07	No
BP	GO:0043254	regulation of protein-containing complex assembly	Selp, Lmod1, Nek7, Mapre1, Abl1, Pmepa1, Mkks, Fmn1, Gsn, Pak3, Tmsb4x, Fnip2, Kirrel, Pde4dip, Stmn2, Hax1, Kank4, Fblim1, Tmod1, Eln, Stx1a, Preb, Rac1, Arhgef5, Eps8, Add2, Mtpn, Pycard, Lcmt1, Cand1, Sgk1, Nrg1, Cdh5, Rab3a, Cotl1, Fermt2, Cryab, Senp6, Rdx, Tpm1, Vill, Cck, Mmp3, Sptbn1, Irgm1, Baiap2, Cdc42ep4, Tppp, Dact1, Wars, Rictor, Cyrib, Asap1, Daam2, Arhgap28, Stub1, Svil, Pcsk5, Gd…	3.90839e-07	No
BP	GO:0030038	contractile actin filament bundle assembly	Fam171a1, Abl1, Sdc4, Mkks, S100a10, S1pr1, Wasf2, Kank4, Lpar1, Pxn, Limk1, Eln, Rac1, Arhgef5, Tacstd2, Ppfia1, Arap1, Sorbs3, Rgcc, Fermt2, Tpm1, Ccdc88a, Phactr1, Pik3r1, Cd47, Arhgap28, Synpo	3.90839e-07	No
BP	GO:0043149	stress fiber assembly	Fam171a1, Abl1, Sdc4, Mkks, S100a10, S1pr1, Wasf2, Kank4, Lpar1, Pxn, Limk1, Eln, Rac1, Arhgef5, Tacstd2, Ppfia1, Arap1, Sorbs3, Rgcc, Fermt2, Tpm1, Ccdc88a, Phactr1, Pik3r1, Cd47, Arhgap28, Synpo	3.90839e-07	No
BP	GO:0001649	osteoblast differentiation	Suco, Fhl2, Trp53inp2, Zhx3, Bmp7, Jag1, Tnfaip6, Noct, Shox2, Glis1, Bmp8a, Tmem64, Fzd1, Tgfbr3, Il6, Atraid, Fam20c, Pparg, Clec5a, Cebpa, Lrp3, Igf1, Smad1, Vegfc, Hand2, Fgfr1, Gdf10, Fermt2, Bmp4, Limd1, Axin2, Gli3, Ptk2, Hdac7, Cebpd, Chrd, Crim1, Lox, Pias2, Bambi	3.90839e-07	No
BP	GO:0051495	positive regulation of cytoskeleton organization	Lmod1, Mapre1, Abl1, Sdc4, Fmn1, Gsn, Dstn, Synpo2, Kirrel, Nes, Pde4dip, Stmn2, Hax1, S100a10, Wasf2, Lpar1, Pxn, Limk1, Rac1, Arhgef5, Pycard, Sorbs3, Rgcc, Fermt2, Tpm1, Ccdc88a, Baiap2, Cdc42ep4, Edn1, Cfl2, Mtss1, Rictor, Sema5a, Cd47, Synpo, Gda, Add3, Cdc42ep2	4.0653e-07	No
BP	GO:0031098	stress-activated protein kinase signaling cascade	Cops5, Tgfb2, Map4k4, Rb1cc1, Traf5, Map3k20, Nrk, Mid1, Foxo1, Tnik, Fktn, Mdfic, Arl6ip5, Nod1, Gadd45a, Akr1b3, Taok2, Pycard, Tnfrsf23, Tpd52l1, Sash1, Hand2, Wnt5a, Bmp4, Klhl31, Dixdc1, Cryab, Sphk1, Map2k4, Per1, Egfr, Sfrp4, Mbip, Ccdc88c, Dact1, Ptk2, Igfbp6, Atf7, Lrrk2, Ezr, Xdh, Axin1, Map4k2, Sfrp5	4.06609e-07	No
BP	GO:0060828	regulation of canonical Wnt signaling pathway	Fzd7, Mdk, Frzb, Wls, Foxo1, Dkk2, Tbl1xr1, Mad2l2, Tmem64, Fzd1, Wnk1, Dact3, Usp47, Dkk3, Arntl, Tpbgl, Gprc5b, Folr1, Rnf146, Rspo3, Hdac2, Bicc1, Wnt5a, Ubac2, Tpbg, Limd1, Shisa6, Axin2, Slc9a3r1, Egfr, Sfrp4, Sox4, Fgf10, Gli3, Ccdc88c, Dact1, Sema5a, Lrrk2, Daam2, Axin1, Bambi, Sfrp5, Gnaq	4.06609e-07	No
BP	GO:1903829	positive regulation of protein localization	Cnst, Glul, Trpa1, Tgfb2, Rab29, Ptgs2, Frmd4a, Edem2, Prr5l, Kcnb1, Stom, Tnfaip6, Ergic3, Tmem35a, Acsl4, Wls, Sfn, Ephb2, Lepr, Musk, 1700009N14Rik, Asph, Il6, Rac1, Arhgef5, Pparg, Ptn, Ano1, Abhd17c, Bag3, Iqgap1, Ptpn5, Igf1, Epb41l2, Pcnt, Bsg, Ripor1, Gas6, Vegfc, Nrg1, Fermt2, Tmem30a, Rdx, Atp2c1, Ccdc88a, Sptbn1, Rab34, Sqstm1, Myh10, Cdk5r1, Egfr, Ngfr, Pik3r1, Sox4, Gli3, Tmed10, Prk…	4.27861e-07	No
BP	GO:0048844	artery morphogenesis	Akt3, Tgfb2, Mdk, Jag1, Hoxa13, Folr1, Cited2, Ednra, Hand2, Bmp4, Stra6, Myocd, Edn1, Sox4, Foxc1, Acvrl1, Chrd, Mylk, Notch4, Adgrf4, Pdgfrb, Efemp2	4.32065e-07	No
CC	GO:0030018	Z disc	Sphkap, Fhl2, Myl9, Jph2, Neb, Dmd, Nexn, Anxa5, Synpo2, Ppp3ca, S100a1, Slc2a1, Pde4b, Cavin4, Grin2b, Bag3, Csrp2, Ldb3, Cryab, Fbxl22, Krt19, Cfl2, Fbxo32, Myl12a, Stub1, Slc8a1, Synpo, Kcnn2, Pgm5	4.40899e-07	No
BP	GO:2000146	negative regulation of cell motility	Sulf1, Srgap2, Bcl2, Angpt4, Ptprj, Ada, Zmynd8, Jag1, Scai, Tnfaip6, Dpp4, Timp1, Adam15, Clic4, Nbl1, Klf4, Tgfbr3, Rabgef1, Rac1, Gadd45a, Pparg, Ptn, Tacstd2, Abhd2, Dcn, Cd63, Cited2, Adarb1, Calr, Nrg1, Dpep1, Stk24, Rgcc, Tpm1, Myocd, Mmp28, Gna13, Slc9a3r1, Ngfr, Ripor2, Rin3, Ptk2, Acvrl1, Cd200, Cldn5, Chrd, Cyp1b1, Dpysl3, Prkg1	4.45862e-07	No
CC	GO:0098862	cluster of actin-based cell projections	Myo1b, Trpa1, Cybrd1, Mkks, Pls3, Cgn, Slc7a11, Enpep, Mme, Whrn, B4galt1, Mfsd10, Rac1, Aqp1, Eps8, Anpep, Folr1, Cdh23, Slc19a1, Ido1, Kcnk1, Slc4a7, Rdx, Myo6, Pik3cb, Myh10, Myo1d, Slc22a5, Gna13, Slc9a3r1, Ripor2, Zswim6, Slc38a2, Myh11, Ezr, Atp8b1, Myo5b, Add3	4.49761e-07	No
BP	GO:0015711	organic anion transport	Rgs4, Rgs2, Pla2g4a, Ptgs2, Slc25a12, Ptges, Bdnf, Pla2r1, Slc10a3, Slc35a2, Acsl4, Abcd3, Slc7a11, Pla2g12a, Slc39a8, Slc6a17, Slc2a1, Slc7a13, Slc10a6, Slc10a4-ps, Lrrc8c, Mfsd10, Slc4a4, Slco1a1, Slc6a6, Arl6ip5, Grin2b, Mgst1, Slc6a12, Slc1a5, Stard10, Folr1, Slc16a7, Slc19a1, Slc25a4, Slc25a15, Slc7a2, Abcc4, Slc7a8, Slc4a7, Myo6, Slco2a1, Cck, Slc9a3r1, Slc35b1, Edn1, Slc25a29, Slc38a1, Slc…	4.64149e-07	No
BP	GO:1903053	regulation of extracellular matrix organization	Tgfb2, Cflar, Abl1, Dpp4, Angptl7, Cyp2j6, Pdpn, Tnfrsf1b, Il6, Antxr1, Rb1, Rgcc, Aebp1, Has2, Sema5a, Tnxb, Efemp2	4.82912e-07	No
BP	GO:0051056	regulation of small GTPase mediated signal transduction	Tgfb2, Gpr35, Map4k4, Abl1, Ralgps1, Scai, Lpar4, Iqsec2, Ophn1, Spry1, Ephb2, Rap1gap, Lpar1, Cavin4, Arhgap24, Cyth3, Reln, Rabgef1, Adcyap1r1, Eps8, Sipa1l3, Arhgap17, Igf1, Ripor1, Mcf2l, Nrg1, Spry2, Arhgap42, Rasa2, Pik3cb, Dennd4a, Arhgap44, Ngfr, Ripor2, Fgf10, Cyrib, Heg1, Arhgap28, Mapre2, Pdgfrb, Arhgap26	4.90471e-07	No
BP	GO:0043583	ear development	Tgfb2, Bcl2, Vangl2, Sdc4, Frzb, Bdnf, Jag1, Fat4, Col11a1, Whrn, Ephb2, Ror1, Rac1, Hoxa13, Cebpa, Gabrb3, Igf1, Cdh23, Ednra, Rpgrip1l, Fgfr1, Spry2, Wnt5a, Fzd3, Bmp4, Slc4a7, Myo6, Stra6, Naglu, Slc9a3r1, Ccm2, Edn1, Ripor2, Fgf10, Gli3, Gas1, Cxcl14, Cys1, Tshr, Celsr1, Cebpd, H2-K1, Atp8b1	4.95558e-07	No
BP	GO:0003158	endothelium development	Slc40a1, Jag1, Dmd, Col24a1, Clic4, Pdpn, Col15a1, Kdr, Plod3, Atoh8, Foxp1, Apold1, Hoxa13, Btg1, Bsg, Ednra, Nrg1, Cdh5, Bmp4, Rdx, Tmem100, Ccm2, Adamts12, Acvrl1, Cldn5, Heg1, Notch4, Ezr, Xdh	5.06839e-07	No
BP	GO:2000027	regulation of animal organ morphogenesis	Sulf1, Cd34, Vangl2, Gata5, Hoxd11, Fgf7, Abl1, Wt1, Bmp7, Spry1, Fzd1, Pdgfa, Rac1, Tacstd2, Cited2, Ednra, Sall1, Fgfr1, Wnt5a, Fzd3, Bmp4, Ngfr, Edn1, Fgf10, Dact1, Gdnf, Celsr1, Tnfrsf11b, Sfrp5	5.06839e-07	No
BP	GO:0055007	cardiac muscle cell differentiation	Fzd7, Rgs4, Fhl2, Rgs2, Wt1, Actc1, Neb, G6pdx, Shox2, Cavin4, Foxp1, Mef2a, Igf1, Hdac2, Bves, Slc25a4, Hand2, Nrg1, Bmp4, Myocd, Map2k4, Myh10, Edn1, Akap6, Myh11, Slc8a1, Sik1, Pdgfrb, Alpk2, Nr3c1, Gata6	5.24432e-07	No
BP	GO:0110020	regulation of actomyosin structure organization	Abl1, Sdc4, Mkks, S100a10, S1pr1, Wasf2, Kank4, Lpar1, Pxn, Limk1, Rac1, Arhgef5, Tacstd2, Ppfia1, Arap1, Hdac2, Sorbs3, Rgcc, Fermt2, Tpm1, Ccdc88a, Edn1, Pik3r1, Cd47, Arhgap28, Synpo	5.84343e-07	No
BP	GO:0050767	regulation of neurogenesis	Ctdsp1, Mdk, Bdnf, Bmp7, Pak3, Sema6c, Sema4a, Ppp3ca, Dhx36, Mme, Shox2, Tnik, Skil, S100a10, Brinp1, Cdkn2b, Ephb2, Tnfrsf1b, Plag1, Kdr, Sema3e, Reln, Il6, Limk1, Ptprz1, Pparg, Plxna4, Ptn, Picalm, Arntl, Wdr62, Igf1, Hdac2, Egr2, Sgk1, Vegfc, Mt3, Hook3, Nrg1, Star, Fbxo31, Wnt5a, Fzd3, Bmp4, Dixdc1, Sema3b, Sema3f, Anxa2, Ulk2, Baiap2, Fstl4, Cdk5r1, Kctd11, Actr2, Gli3, Eif2b2, Ptk2, Sema5…	5.92723e-07	No
BP	GO:0051346	negative regulation of hydrolase activity	Pi15, Mgat5, Tgfb2, Cflar, Sh3bp4, Rgs2, Ptgs2, Ifi207, Serpinb2, Csnk2a1, Itih2, Itih5, Cry2, Abl1, Slpi, Mmp9, Mkks, Gpsm1, Pla2r1, Timp1, Spry1, Ptx3, Lxn, Sfn, Lepr, Rcc2, Klf4, Il6, Aqp1, Wnk1, A2m, Tfpi2, Picalm, Usp47, Uri1, Timp3, Igf1, Gas6, Mt3, Dpep1, Spry2, Slc39a14, Anxa8, Cryab, Rdx, Spink8, Wnt9a, Spock1, Tmed10, Serpina3n, Papln, Lrrk2, Fetub, Kng1, Spink10	6.13582e-07	No
BP	GO:0055013	cardiac muscle cell development	Rgs4, Fhl2, Rgs2, Actc1, Neb, G6pdx, Shox2, Cavin4, Foxp1, Mef2a, Igf1, Hdac2, Bves, Slc25a4, Bmp4, Myocd, Map2k4, Myh10, Edn1, Akap6, Myh11, Slc8a1, Pdgfrb, Alpk2, Nr3c1	6.20287e-07	No
BP	GO:0048754	branching morphogenesis of an epithelial tube	Bcl2, Vangl2, Lama5, Hoxd11, Mdk, Abl1, Wt1, Bmp7, Spry1, Fat4, Tnc, Clic4, B4galt1, Kdr, Sema3e, Pxn, Tacstd2, Igf1, Timeless, Ednra, Sall1, Col4a1, Spry2, Wnt5a, Bmp4, Ctsh, Tgfbr2, Gna13, Edn1, Fgf10, Gli3, Pgf, Gdnf, Celsr1, Sema5a, Notch4	6.56033e-07	No
BP	GO:0060538	skeletal muscle organ development	Dner, Msc, Cflar, Bcl2, Hoxd10, Wt1, Tsc22d3, Dmd, Ppp3ca, Shox2, Skil, Akirin1, Eln, Foxp2, Foxp1, Dysf, Cyp26b1, Vamp5, Nupr1, Arntl, Egr2, Bves, Plagl1, Cited2, Sin3b, Large1, Acta1, Rb1, Nr1d2, Stra6, Foxl2, Myocd, Ripor2, Cfl2, Prkaa1, Scx, Foxn2, Svil, Ankrd1	6.56033e-07	No
BP	GO:0071695	anatomical structure maturation	Tgfb2, Bcl2, Ptgs2, Grb14, Kcnb1, Cdc25b, Nr4a2, G6pdx, Fat4, Sclt1, S1pr1, Shb, Kdr, Fam20c, Rac1, Pde3a, Pparg, Akr1b3, Abhd2, Dlg2, Cebpa, Cdkn1c, Igf1, Gdf11, L3mbtl3, Ednra, Il15, Mmp2, Cdh5, Fgfr1, Dleu2, Wnt5a, Rb1, Rec8, Zbtb16, Cspg4, Cdk5r1, Edn1, Nrcam, Adamts12, Rnd1, Lrrk2, Runx1, Epas1, Nrxn1, C3, Rps6ka2, Gnaq	6.64078e-07	No
BP	GO:0051147	regulation of muscle cell differentiation	Fzd7, Rgs4, Bcl2, Rgs2, Bdnf, G6pdx, Tmsb4x, Cth, Shox2, Ybx1, Med28, Tcf23, Foxp1, Cyp26b1, Dmpk, Tshz3, Igf1, Smad1, Atp11a, Slc25a4, Nrg1, Bmp4, Olfm2, Dnmt1, Rbpms2, Myocd, Edn1, Akap6, Sik1, Nr3c1, Efemp2	7.01424e-07	No
CC	GO:0045178	basal part of cell	Cd34, Cnnm4, Vangl2, Slc40a1, Itga6, Slc43a3, S100g, Slc39a8, Plpp3, Slc2a1, Pdpn, B4galt1, Slc4a4, Slco1a1, Slc6a6, Nod1, Aqp1, Tacstd2, Slc1a5, Dlg2, Folr1, Slc19a1, Atp7b, Abcc4, Slc39a14, Slc7a8, Slc4a7, Mst1r, Atp1b3, Fxyd2, Anxa2, Itga9, Krt14, Myo1d, Slc22a5, Egfr, Edn1, Itga1, Chrm3, Tshr, Ptk2, Slc38a1, Abcc5, Ezr, Slc8a1, Slc29a1, Alpk2, Slc3a2	7.3245e-07	No
BP	GO:0010720	positive regulation of cell development	Bcl2, Hoxd11, Mdk, Abl1, Bdnf, Pak3, Dhx36, Mme, Shox2, Tnik, Skil, S100a10, Ephb2, Tnfrsf1b, Plag1, Kdr, Reln, Il6, Limk1, Rac1, Ptprz1, Pde3a, Pparg, Plxna4, Ptn, Picalm, Wdr62, Igf1, Hdac2, Egr2, Sgk1, Vegfc, Calr, Nrg1, Cdh5, Star, Fbxo31, Fzd3, Fermt2, Bmp4, Dixdc1, Baiap2, P4hb, Actr2, Ninj1, Gli3, Eif2b2, Has2, Ptk2, Sema5a, Runx1, Cldn5, Kalrn, Myo5b, Pias2, Prpf19	7.32662e-07	No
BP	GO:0070482	response to oxygen levels	Tgfb2, Ccdc115, Cd34, Bcl2, Fmn2, Ada, Nr4a2, Dpp4, Pgk1, Vegfd, Gucy1b1, Foxo1, Eno1, Pdpn, Kdr, Cpeb2, Tbl2, Aqp1, Grin2b, Oxtr, Pparg, Hif3a, Ucp2, Cited2, Ednra, Vegfc, Plat, Mmp2, Mt3, Rgcc, Cryab, Pik3cb, Limd1, Casp1, Cpeb4, Alkbh5, Aldh3a1, Tmem199, P4hb, Edn1, Prl8a2, Pgf, Vasn, Epas1, Fndc1, Stub1, Slc8a1, Gata6	8.07318e-07	No
BP	GO:0051222	positive regulation of protein transport	Cnst, Glul, Trpa1, Tgfb2, Rab29, Ptgs2, Frmd4a, Edem2, Prr5l, Kcnb1, Stom, Ergic3, Acsl4, Wls, Sfn, Lepr, 1700009N14Rik, Asph, Il6, Rac1, Arhgef5, Pparg, Ano1, Bag3, Ptpn5, Igf1, Pcnt, Bsg, Ripor1, Gas6, Vegfc, Tmem30a, Atp2c1, Rab34, Myh10, Cdk5r1, Pik3r1, Sox4, Gli3, Tmed10, Prkaa1, C1qtnf3, Sybu, Oxct1, Ezr, Myom1, Glp1r, Apbb3, Kif5b, Ankrd1	8.07318e-07	No
BP	GO:0006869	lipid transport	Xkr4, Pla2g4a, Ptgs2, Ptges, Lbp, Cry2, Pltp, Pla2r1, Slc10a3, Acsl4, Abcd3, Lrat, Pla2g12a, Fabp5, Fabp4, Fabp3, Slc2a1, Ugcg, Atp8a1, Slc10a6, Slc10a4-ps, Slco1a1, Lpcat3, Osbpl3, Dennd5b, Arl8b, Pparg, Tpcn2, Tmem41b, Stard10, Atp10a, Fabp7, Atp11a, Nrg1, Star, Abcc4, Tmem30a, Gramd1b, Plscr4, Stra6, Esyt3, Slco2a1, Anxa2, Pitpnc1, Abca6, Spns2, Abca13, Edn1, Prelid1, Inhba, Esyt2, Sgpp1, Runx…	8.7725e-07	No
BP	GO:0071248	cellular response to metal ion	Carf, Nek7, Ncstn, Slc40a1, Mmp9, Kcnb1, Gsn, Fabp4, Clic4, Asph, Cpne3, Aoc1, Aqp1, Pparg, Wnk1, Mef2a, Fosb, Dlg2, Iqgap1, Cebpa, Gabrb3, Syt1, Smpd3, Atp7b, Mt4, Mt3, Mt2, Mt1, Egfr, Prkaa1, Lrrk2, Mylk, Nrxn1	8.7725e-07	No
BP	GO:0008544	epidermis development	Lamc1, Nab1, Tgfb2, Klf7, Bcl2, Vangl2, Ptgs2, Opn3, Lama5, Fgf7, Jag1, Ptgs1, Txnip, Sprr2k, Sprr1a, Plod1, Whrn, Sfn, Clic4, Ybx1, Kazn, Klf4, Svep1, Ugcg, Pdgfa, Plod3, Rac1, Cyp26b1, Hdac2, Nab2, Cdh23, Tfdp1, Casp3, Fgfr1, Wnt5a, Fzd3, Bmp4, Slc4a7, Myo6, Atp2c1, Slc9a3r1, Egfr, Ngfr, Sfrp4, Ripor2, Foxc1, Fst, Fgf10, Inhba, Sgpp1, Celsr1, Krt7, Runx1, Gata6	9.14154e-07	No
BP	GO:0042476	odontogenesis	Cd34, Cnnm4, Lama5, Hacd1, Itga6, Bmp7, Wls, Fam20c, Relt, Hdac2, Ednra, Smpd3, Hand2, Fgfr1, Bmp4, Nectin1, Axin2, Fam20a, Ngfr, Edn1, Foxc1, Fst, Fgf10, Gli3, Inhba, Gas1, Ank, Tnfrsf11b	9.17945e-07	No
BP	GO:0051403	stress-activated MAPK cascade	Cops5, Tgfb2, Map4k4, Rb1cc1, Traf5, Map3k20, Nrk, Mid1, Foxo1, Tnik, Fktn, Mdfic, Arl6ip5, Nod1, Gadd45a, Taok2, Pycard, Tnfrsf23, Tpd52l1, Sash1, Hand2, Wnt5a, Bmp4, Klhl31, Dixdc1, Cryab, Sphk1, Map2k4, Per1, Egfr, Sfrp4, Mbip, Dact1, Ptk2, Igfbp6, Atf7, Lrrk2, Ezr, Xdh, Axin1, Map4k2, Sfrp5	9.24023e-07	No
BP	GO:0045930	negative regulation of mitotic cell cycle	Nabp1, Bcl2, Cdc73, Ctdsp1, Map3k20, Abl1, Bmp7, Brinp1, Cdkn2b, Clspn, Klf4, Setmar, Ccnd1, Taok2, Usp47, Brsk1, Lcmt1, Cdkn1c, Btg1, Zwint, Brd7, Fbxo31, Fzd3, Rb1, Rgcc, Bmp4, Mre11a, Ctdspl, Crlf3, Tom1l1, Slc9a3r1, Foxc1, Inhba, Gas1, Foxn3, Dact1, Klhl22, Trim39, Zfp36l2, Cdk2ap2	9.24023e-07	No
MF	GO:0004674	protein serine/threonine kinase activity	Akt3, Stk17b, Mark1, Nuak2, Nek2, Map4k4, Nek7, Csnk2a1, Map3k20, Pak6, Nek6, Pnck, Nrk, Pak3, Dclk1, Hipk1, Prkacb, Tnik, Cpne3, Cdc7, Tgfbr3, Grk4, Stk32b, Prkag2, Limk1, Fam20c, Stk38l, Aak1, Wnk1, Sbk1, Taok2, Dmpk, Brsk1, Nuak1, Cdk4, Cdk17, Sgk1, Irak3, Stk24, Sik3, Pik3r4, Dapk2, Tgfbr2, Ulk2, Map2k4, Plk2, Cdkl1, Map4k5, Prkaa1, Pim3, Acvrl1, Lrrk2, Kalrn, Mylk, Pkmyt1, Rps6ka2, Pim1, Sik…	9.24023e-07	No
BP	GO:0034329	cell junction assembly	Lamc1, Rab29, Map4k4, Bcl2, Tns1, Ptprj, Abl1, Sdc4, Pard6b, Bdnf, Fmn1, Srpx2, Ophn1, Efnb1, Cgn, Sema4a, Hipk1, S100a10, Ephb2, Patj, Rcc2, Musk, Fzd1, Kdr, Reln, Pxn, Cldn15, Rac1, Micall2, Lrrn1, Oxtr, Add2, Lrtm2, Taok2, Iqgap1, Gabrb3, Pkp3, Gpm6a, Thsd1, Nrg1, Cdh5, Pard3, Gjb2, Wnt5a, Cldn10, Fermt2, Myo6, Tpbg, Nectin1, Sdk2, Pik3r1, Nrxn3, Cdh10, Ptk2, Hdac7, Acvrl1, Pkp2, Cldn5, Heg1, …	9.24023e-07	No
BP	GO:0051492	regulation of stress fiber assembly	Abl1, Sdc4, Mkks, S100a10, S1pr1, Wasf2, Kank4, Lpar1, Pxn, Limk1, Rac1, Arhgef5, Tacstd2, Ppfia1, Arap1, Sorbs3, Rgcc, Fermt2, Tpm1, Ccdc88a, Pik3r1, Cd47, Arhgap28, Synpo	9.24023e-07	No
BP	GO:1901987	regulation of cell cycle phase transition	Nabp1, Bcl2, Cdc73, Ctdsp1, Hacd1, Wdr76, Map3k20, Ube2c, Cdc25b, Nek6, Pkia, Cdkn2c, Cdkn2b, Rcc2, Pdpn, Clspn, Klf4, Cdc7, Apbb2, Setmar, Ccnd1, Taok2, Usp47, Brsk1, Rrm1, Lcmt1, Cdkn1c, Cdk4, Zwint, Timeless, Susd2, Brd7, Tcim, Fbxo31, Rb1, Rgcc, 2610528A11Rik, Rdx, Mre11a, Ctdspl, Anapc11, Crlf3, Cdc27, Egfr, Fgf10, Inhba, Gas1, Rrm2, Foxn3, Dact1, Nsmce2, Klhl22, Adamts1, Trim39, Zfp36l2, Ap…	9.31547e-07	No
CC	GO:0009925	basal plasma membrane	Cd34, Cnnm4, Vangl2, Slc40a1, Itga6, Slc43a3, S100g, Slc39a8, Plpp3, Slc2a1, Pdpn, B4galt1, Slc4a4, Slco1a1, Slc6a6, Nod1, Aqp1, Tacstd2, Slc1a5, Dlg2, Folr1, Slc19a1, Atp7b, Abcc4, Slc39a14, Slc7a8, Slc4a7, Mst1r, Atp1b3, Fxyd2, Anxa2, Itga9, Myo1d, Slc22a5, Egfr, Chrm3, Tshr, Ptk2, Slc38a1, Abcc5, Ezr, Slc8a1, Slc29a1, Alpk2, Slc3a2	9.51487e-07	No
BP	GO:0051258	protein polymerization	Lmod1, Mapre1, Abl1, Ube2c, Mkks, Fmn1, Gsn, Diaph2, Pak3, Tmsb4x, Kirrel, Pde4dip, Stmn2, Hax1, Kank4, Tmod1, Eln, Rac1, Micall2, Eps8, Add2, Mtpn, Pycard, Sgk1, Tubgcp3, Cdh5, Cotl1, Rdx, Tpm1, Vill, Sptbn1, Baiap2, Cdc42ep4, Gas7, Tppp, Mtss1, Rictor, Cyrib, Daam2, Arhgap28, Svil, Gda, Add3, Cdc42ep2, Capn1	9.51487e-07	No
BP	GO:0051216	cartilage development	Sulf1, Tgfb2, Arid5a, Hoxd11, Mdk, Frzb, Bmp7, Mkks, Shox2, Col11a1, Bmp8a, Bpnt2, Tapt1, Chsy1, Smad1, Smpd3, Hand2, Csgalnact1, Fgfr1, Wnt5a, Mustn1, Slc39a14, Rb1, Bmp4, Zbtb16, Poc1a, Sik3, Tgfbr2, Wnt9a, Efemp1, Axin2, Edn1, Gli3, Mboat2, Adamts12, Scx, Runx1, Mex3c	9.82821e-07	No
BP	GO:0051271	negative regulation of cellular component movement	Sulf1, Srgap2, Bcl2, Angpt4, Ptprj, Ada, Zmynd8, Jag1, Scai, Tnfaip6, Dpp4, Timp1, Adam15, Clic4, Nbl1, Klf4, Tgfbr3, Rabgef1, Rac1, Gadd45a, Pparg, Ptn, Tacstd2, Abhd2, Dcn, Cd63, Cited2, Adarb1, Calr, Nrg1, Dpep1, Stk24, Rgcc, Tpm1, Myocd, Mmp28, Gna13, Slc9a3r1, Ngfr, Ripor2, Rin3, Ptk2, Acvrl1, Cd200, Cldn5, Chrd, Cyp1b1, Dpysl3, Prkg1	9.82821e-07	No
BP	GO:0010769	regulation of cell morphogenesis involved in differentiation	Mdk, Abl1, Pak3, Postn, Dhx36, Tnik, S100a10, Ephb2, Rcc2, Pdpn, Reln, Rac1, Tacstd2, Sgk1, Calr, Fbxo31, Fermt2, Baiap2, P4hb, Actr2, Has2, Ptk2, Ttc3, St6gal1, Kalrn, Myo5b, Pias2	9.99638e-07	Yes
BP	GO:0003300	cardiac muscle hypertrophy	Rgs4, Rgs2, Gata5, G6pdx, Foxo1, Ppp3ca, Nppb, Trim63, Tnfrsf1b, Klf15, Foxp1, Pparg, Mtpn, Mef2a, Igf1, Slc25a4, Hand2, Myocd, Map2k4, Edn1, Akap6, Ptk2, Fbxo32, Nr3c1, Gata6	1.02268e-06	No
BP	GO:1903532	positive regulation of secretion by cell	Glul, Trpa1, Tgfb2, Pla2g4a, Bcl2l1, Frmd4a, Stam, Ptges, Sdc4, Kcnb1, Acsl4, Wls, Selenot, Lepr, Stx1a, Rac1, Grin2b, Oxtr, Pparg, Ano1, Cd177, Il4ra, Sct, Igf1, Syt1, Bsg, Smpd3, Vegfc, Fgfr1, Rab3a, Rgcc, Foxl2, Cck, Sphk1, Adora2b, Rab34, Myh10, Rasl10b, Edn1, Sox4, Tmed10, Sdc1, C1qtnf3, Sybu, Oxct1, Runx1, Ezr, Myom1, Glp1r, Apbb3, Nr3c1, Myo5b, Kif5b, Ankrd1	1.03569e-06	No
BP	GO:0048588	developmental cell growth	Nrp2, Rgs4, Rgs2, Abl1, Itga4, Ttl, Bdnf, Pak6, Slc9a6, G6pdx, Sema6c, Postn, Sema4a, Dclk1, Sema3e, Limk1, Foxp1, Plxna4, Picalm, Iqgap1, Igf1, Syt1, Ednra, Slc25a4, Mt3, Nrg1, Wnt5a, Sema3b, Sema3f, Lamb2, Tgfbr2, Ulk2, Myocd, Map2k4, Omg, Fstl4, Cdk5r1, Edn1, Akap6, Eif2b2, Sema5a, Nedd4l, Nr3c1, Mex3c, Myo5b	1.03569e-06	No
BP	GO:0052547	regulation of peptidase activity	Pi15, Cflar, Ncstn, Ptgs2, Ifi207, Serpinb2, Csnk2a1, Itih2, Itih5, Slpi, Mmp9, Gsn, Timp1, F3, Lxn, S100a8, Sfn, Klf4, Asph, Tnfsf15, Il6, Hip1, Arl6ip5, Nod1, Aqp1, Grin2b, Antxr1, Pparg, A2m, Htra2, Tfpi2, Picalm, Pycard, Usp47, Tnfrsf23, Timp3, Igf1, Pawr, Gas6, Mt3, Dpep1, Anxa8, Cryab, Ctsh, Foxl2, Spink8, Cck, Casp1, Wnt9a, Tbc1d10a, Ngfr, Prelid1, Spock1, Tmed10, Serpina3n, Papln, Dap, Fe…	1.04487e-06	No
BP	GO:0002062	chondrocyte differentiation	Sulf1, Arid5a, Hoxd11, Mdk, Shox2, Col11a1, Bpnt2, Chsy1, Smpd3, Fgfr1, Mustn1, Slc39a14, Rb1, Bmp4, Zbtb16, Poc1a, Tgfbr2, Wnt9a, Efemp1, Axin2, Gli3, Mboat2, Adamts12, Scx, Runx1, Mex3c	1.10376e-06	No
BP	GO:0032872	regulation of stress-activated MAPK cascade	Cops5, Tgfb2, Map4k4, Rb1cc1, Traf5, Nrk, Mid1, Foxo1, Tnik, Fktn, Mdfic, Arl6ip5, Nod1, Gadd45a, Taok2, Pycard, Tnfrsf23, Tpd52l1, Sash1, Hand2, Wnt5a, Bmp4, Klhl31, Dixdc1, Sphk1, Map2k4, Per1, Egfr, Sfrp4, Mbip, Dact1, Igfbp6, Ezr, Xdh, Axin1, Map4k2, Sfrp5	1.36616e-06	No
CC	GO:0019898	extrinsic component of membrane	Ccdc115, Pik3c2b, Rb1cc1, Bloc1s6, Ap4b1, Kcnab1, S100a6, S100a10, Eno1, Pik3r3, Stoml2, Cyth3, Bst1, Rph3a, Hip1, Rac1, Olr1, Gng11, Ehd2, Picalm, Rnf40, Sytl2, Iqgap1, Frk, Cdh23, Mcf2l, Cdh5, Fermt2, Olfm2, Pik3cb, Esyt3, Pik3r4, Snx1, Anxa2, Myzap, Pik3r5, Pik3r6, Gna13, Gngt2, Pik3r1, Esyt2, Cdh10, Ptk2, Ghr, Kalrn, Ezr, Gnaq, Gna14, Vps13a	1.42798e-06	No
BP	GO:0071901	negative regulation of protein serine/threonine kinase activity	Rgs2, Ptprj, Abl1, Pkig, Bmp7, Spry1, Pkia, Cdkn2c, Uchl1, Prkar1b, Gadd45a, Pparg, Pycard, Ptpn5, Cdkn1c, Irak3, Casp3, Spry2, Rb1, Bmp4, Pik3cb, Myocd, Heg1, Slc8a1, Sfrp5	1.47037e-06	No
MF	GO:0005319	lipid transporter activity	Xkr4, Pltp, Slc43a3, Slc10a3, Abcd3, Fabp5, Fabp4, Fabp3, Slc2a1, Atp8a1, Slc10a6, Slc10a4-ps, Slco1a1, Osbpl3, Tmem41b, Atp10a, Slc10a7, Atp11a, Star, Abcc4, Tmem30a, Gramd1b, Plscr4, Stra6, Pitpnc1, Abca6, Spns2, Abca13, Prelid1, Atp8b1, Npc1, Osbpl1a	1.52519e-06	No
BP	GO:0002040	sprouting angiogenesis	Akt3, Glul, Ptgs2, Abl1, Srpx2, Vegfd, S100a1, Klf4, Kdr, Sema3e, E2f8, Rspo3, Smad1, Vegfc, Vstm4, Bmp4, Pkm, Pik3cb, Jmjd6, Rnf213, Ngfr, Plk2, Pgf, Rhoj, Sema5a, Hdac7, Jcad	1.64398e-06	No
BP	GO:0010717	regulation of epithelial to mesenchymal transition	Mark1, Tgfb2, Mdk, Bmp7, Jag1, Spry1, Mad2l2, Pdpn, Tgfbr3, Il6, Dact3, Hdac2, Pawr, Spry2, Rgcc, Fermt2, Bmp4, Tgfbr2, Myocd, Axin2, Foxc1, Vasn, Bambi	1.70135e-06	No
MF	GO:0048306	calcium-dependent protein binding	Selp, S100g, Stmn2, S100a1, S100a16, S100a4, S100a5, S100a6, S100a7a, S100a8, S100a10, Pef1, Cpne3, Wfs1, Stx1a, A2m, Cd177, Syt1, Anxa2, Myo1d, Efcab1, Masp1, Nrxn1	1.70135e-06	No
BP	GO:0050890	cognition	Ncstn, Ptgs2, Gpr155, Mdk, Abl1, Bdnf, Ptgs1, Pak6, Nr4a2, Grpr, Bche, Slc7a11, Mme, Kcnab1, Brinp1, Ephb2, Musk, Atp8a1, Reln, Prkar1b, Foxp2, Arl6ip5, Ptprz1, Grin2b, Oxtr, Ptn, Lins1, Picalm, Brsk1, Kmt2b, Gabrb3, Sct, Igf1, Sgk1, Casp3, Vdac3, Nrg1, Tpbg, Stra6, Bace1, Cck, Casp1, Specc1, Plk2, Pde8b, Nrxn3, Adcy3, Pde1b, Chrd, Kalrn, Nrxn1, Glp1r, Synpo	1.71119e-06	No
BP	GO:0060349	bone morphogenesis	Nab1, Hoxd11, Shox2, Frem1, Dhrs3, Bpnt2, Mmp16, Cyp26b1, Chsy1, Nab2, Cited2, Smpd3, Csgalnact1, Bmp4, Poc1a, Sik3, Tgfbr2, Tmem107, Axin2, Sfrp4, Foxc1, Gli3, Foxn3, Has2, Scx	1.73304e-06	No
BP	GO:0001935	endothelial cell proliferation	Akt3, Sulf1, Cd34, Mdk, Itga4, Vegfd, F3, Kdr, Atoh8, Dysf, Pparg, Igf1, Vegfc, Fgfr1, Wnt5a, Rgcc, Vstm4, Bmp4, Pik3cb, Adora2b, Sparc, Ngfr, Prl, Prl3c1, Prl3a1, Prl6a1, Prl8a2, Prl7a2, Pgf, Rictor, Sema5a, Acvrl1, Xdh, Jcad	1.73304e-06	No
BP	GO:0045667	regulation of osteoblast differentiation	Suco, Zhx3, Bmp7, Jag1, Tnfaip6, Noct, Tmem64, Il6, Atraid, Fam20c, Pparg, Cebpa, Lrp3, Igf1, Smad1, Vegfc, Hand2, Fgfr1, Gdf10, Fermt2, Bmp4, Limd1, Axin2, Gli3, Ptk2, Hdac7, Cebpd, Chrd, Crim1, Pias2, Bambi	1.80915e-06	No
BP	GO:0070302	regulation of stress-activated protein kinase signaling cascade	Cops5, Tgfb2, Map4k4, Rb1cc1, Traf5, Nrk, Mid1, Foxo1, Tnik, Fktn, Mdfic, Arl6ip5, Nod1, Gadd45a, Taok2, Pycard, Tnfrsf23, Tpd52l1, Sash1, Hand2, Wnt5a, Bmp4, Klhl31, Dixdc1, Sphk1, Map2k4, Per1, Egfr, Sfrp4, Mbip, Dact1, Igfbp6, Ezr, Xdh, Axin1, Map4k2, Sfrp5	1.9211e-06	No
BP	GO:0048839	inner ear development	Tgfb2, Vangl2, Sdc4, Frzb, Bdnf, Jag1, Fat4, Col11a1, Whrn, Ephb2, Ror1, Rac1, Hoxa13, Cebpa, Gabrb3, Igf1, Cdh23, Rpgrip1l, Fgfr1, Spry2, Wnt5a, Fzd3, Bmp4, Slc4a7, Myo6, Naglu, Slc9a3r1, Ccm2, Ripor2, Fgf10, Gli3, Cxcl14, Cys1, Tshr, Celsr1, Cebpd, H2-K1, Atp8b1	1.93756e-06	No
BP	GO:0045926	negative regulation of growth	Tgfb2, Sh3bp4, Rgs4, Bcl2, Rgs2, Ptprj, Frzb, Wt1, G6pdx, Sema6c, Cth, Sema4a, Adam15, Nppb, Eno1, Cdkn2c, Sema3e, Plac8, Foxp1, Pparg, Dact3, Hdac2, Cited2, Mt3, Wnt5a, Rb1, Bmp4, Cgrrf1, Cryab, Ei24, Sema3b, Sema3f, Tgfbr2, Rai1, Ulk2, Crlf3, Fstl4, Cdk5r1, Inhba, Gas1, Ptk2, Sema5a, Acvrl1	2.01277e-06	No
BP	GO:0014897	striated muscle hypertrophy	Rgs4, Rgs2, Gata5, G6pdx, Foxo1, Ppp3ca, Nppb, Trim63, Tnfrsf1b, Klf15, Foxp1, Pparg, Mtpn, Mef2a, Igf1, Slc25a4, Hand2, Myocd, Map2k4, Edn1, Akap6, Ptk2, Fbxo32, Nr3c1, Gata6	2.05059e-06	No
BP	GO:0003007	heart morphogenesis	Tgfb2, Nrp2, Tnnt2, Fhl2, Vangl2, Col5a1, Gata5, Bmp7, Jag1, Actc1, Fat4, Shox2, Adam15, Col11a1, S1pr1, Dhrs3, Fzd1, Tgfbr3, Eln, Rac1, Folr1, Cited2, Ednra, Hand2, Nrg1, Wnt5a, Bmp4, Tpm1, Tgfbr2, Axin2, Tmem100, Edn1, Sox4, Foxc1, Has2, Ly6e, Acvrl1, Pkp2, Adamts1, Heg1, Slc8a1, Pim1, Alpk2, Gata6, Ankrd1	2.05059e-06	Yes
BP	GO:0090257	regulation of muscle system process	Rgs4, Tnnt2, Rgs2, Ptgs2, Gata5, Ada, Ptgs1, G6pdx, Dmd, Foxo1, Ppp3ca, Eno1, Trim63, Pde4b, Tnfrsf1b, Klf4, Foxp1, Oxtr, Pparg, Cald1, Mtpn, Mef2a, Dmpk, Irag1, Igf1, Pawr, Slc25a4, Hand2, Arhgap42, Sphk1, Adora2b, Myocd, Edn1, Chrm3, Akap6, Ptk2, Fbxo32, Pkp2, Slc8a1, Nr3c1, Prkg1, Bscl2	2.05059e-06	No
CC	GO:0030027	lamellipodium	Enah, Srgap2, Gsn, Dpp4, Dmd, Stmn2, Hax1, Phactr4, Wasf2, Pdpn, Ptpn13, Pxn, Limk1, Rac1, Ptprz1, Dysf, Antxr1, Podxl, Arpin, Mcf2l, Rdx, Ccdc88a, Baiap2, P4hb, Myh10, Actr2, Iqgap2, Myo10, Ptk2, Mylk, Ablim3, Dpysl3, Ablim1	2.07813e-06	No
BP	GO:0051494	negative regulation of cytoskeleton organization	Lmod1, Mapre1, Mkks, Gsn, Tmsb4x, Mid1, Stmn2, S1pr1, Wasf2, Kank4, Tmod1, Dysf, Eps8, Add2, Mtpn, Tacstd2, Ppfia1, Arpin, Arap1, Sgk1, Cdh5, Rdx, Tpm1, Vill, Sptbn1, Pik3r1, Cyrib, Arhgap28, Eml4, Kifc1, Svil, Add3, Capn1	2.07813e-06	No
BP	GO:0010611	regulation of cardiac muscle hypertrophy	Rgs4, Rgs2, Gata5, G6pdx, Foxo1, Ppp3ca, Trim63, Tnfrsf1b, Foxp1, Pparg, Mtpn, Mef2a, Igf1, Slc25a4, Hand2, Edn1, Akap6, Ptk2, Fbxo32, Nr3c1	2.09878e-06	No
MF	GO:0008509	anion transmembrane transporter activity	Slc25a12, Gabrq, Clcn5, Slc9a6, Glrb, Slc39a8, Slc33a1, Clic4, Slc2a1, Gabrb1, Slc10a6, Lrrc8b, Lrrc8c, Mfsd10, Slc4a4, Ttyh3, Slco1a1, Slc6a6, Slc6a12, Ano1, Slc1a5, Clcn4, Ano5, Gabrb3, Slc16a7, Slc19a1, Slc25a4, Slc25a15, Vdac3, Slc6a2, Slc7a2, Abcc4, Slc39a14, Slc7a8, Slc4a7, Slco2a1, Slc9a3r1, Slc35b1, Slc35d2, Slc25a29, Ank, Slc38a1, Slc38a2, Apol8, Abcc5, Slc12a8, Slc29a1, Slc3a2	2.09878e-06	Yes
CC	GO:0070160	tight junction	Pard3b, Ildr2, Frmd4a, Pard6b, Cgn, Usp53, Patj, Cyth3, Cldn12, Cldn15, Micall2, Aoc1, Frmd4b, Adcyap1r1, Ccnd1, Sipa1l3, Arhgap17, Cdk4, Bves, Atp7b, Rpgrip1l, Cdh5, Pard3, Cldn10, Clmp, Mtdh, Cldn5, Jam2, Tjap1, Synpo	2.09899e-06	No
BP	GO:0001933	negative regulation of protein phosphorylation	Niban1, Smyd3, Rgs2, Ctdsp1, Ptprj, Abl1, Pkig, Dbndd2, Prr5l, Bmp7, Pmepa1, Dmd, Spry1, Kirrel, Pkia, Fabp4, Plpp3, Cdkn2c, Ephb2, Shb, Ptpn13, Rabgef1, Prkag2, Il6, Uchl1, Prkar1b, Gadd45a, Pparg, Pycard, Ptpn5, Cdkn1c, Igf1, Adarb1, Irak3, Casp3, Pard3, Spry2, Rb1, Bmp4, Klhl31, Pik3cb, Ctdspl, Myocd, Hspa4, Wars, Lrrk2, Cblb, Heg1, Xdh, Slc8a1, Sfrp5, Gnaq	2.09899e-06	No
BP	GO:0006914	autophagy	Qsox1, Sh3bp4, Pik3c2b, Atf6, Rnf152, Bcl2, Rb1cc1, Trp53inp2, Abl1, Gpsm1, Ubqln2, Srpx, Atg4a, Usp13, Fnbp1l, Synpo2, Foxo1, Dram2, S100a8, Stx12, Lepr, Kdr, Eva1a, Nod1, Arl8b, Htra2, Trim34a, Tpcn2, Nupr1, Tmem41b, Pycard, Bag3, Atg16l2, Dcn, Slc25a4, Mt3, Rubcnl, Ei24, Wdr6, Pik3cb, Pik3r4, Fyco1, Casp1, Ulk2, Irgm1, Rnf213, Sqstm1, Plk2, Vps41, Sptlc2, Prkaa1, Ptk2, Dap, Mtdh, Lrrk2, Tmem39…	2.26676e-06	Yes
BP	GO:0061919	process utilizing autophagic mechanism	Qsox1, Sh3bp4, Pik3c2b, Atf6, Rnf152, Bcl2, Rb1cc1, Trp53inp2, Abl1, Gpsm1, Ubqln2, Srpx, Atg4a, Usp13, Fnbp1l, Synpo2, Foxo1, Dram2, S100a8, Stx12, Lepr, Kdr, Eva1a, Nod1, Arl8b, Htra2, Trim34a, Tpcn2, Nupr1, Tmem41b, Pycard, Bag3, Atg16l2, Dcn, Slc25a4, Mt3, Rubcnl, Ei24, Wdr6, Pik3cb, Pik3r4, Fyco1, Casp1, Ulk2, Irgm1, Rnf213, Sqstm1, Plk2, Vps41, Sptlc2, Prkaa1, Ptk2, Dap, Mtdh, Lrrk2, Tmem39…	2.26676e-06	Yes
BP	GO:0006469	negative regulation of protein kinase activity	Smyd3, Rgs2, Ptprj, Abl1, Pkig, Dbndd2, Bmp7, Spry1, Pkia, Fabp4, Cdkn2c, Ephb2, Shb, Prkag2, Il6, Uchl1, Prkar1b, Gadd45a, Pparg, Pycard, Ptpn5, Cdkn1c, Adarb1, Irak3, Casp3, Spry2, Rb1, Bmp4, Pik3cb, Myocd, Wars, Cblb, Heg1, Slc8a1, Sfrp5, Gnaq	2.30053e-06	No
BP	GO:0010639	negative regulation of organelle organization	Lmod1, Bcl2l1, Mapre1, Bmp7, Mkks, Gsn, Tmsb4x, Mid1, Stmn2, S1pr1, Wasf2, Kank4, Tmod1, Setmar, Dysf, Eps8, Add2, Pparg, Mtpn, Tacstd2, Ppfia1, Nupr1, Ercc1, Arpin, Arap1, Lcmt1, Igf1, Zwint, Sgk1, Slc25a4, Cdh5, Ghitm, Bmp4, Tinf2, Rdx, Tpm1, Vill, Sptbn1, Tom1l1, Smg6, Pik3r1, Prelid1, Cyrib, Lrrk2, Tmem39a, Klhl22, Arhgap28, Rps6ka2, Fez2, Eml4, Kifc1, Svil, Add3, Capn1	2.30644e-06	No
BP	GO:0007159	leukocyte cell-cell adhesion	Selp, Ildr2, Il1rl2, Igfbp2, Mdk, Ass1, Ada, Itga4, Sdc4, Bmp7, Dpp4, Efnb1, Cd1d1, Slc39a8, S100a8, Tnfrsf14, Klf4, Shb, Fgl2, Il6, Olr1, Add2, Wnk1, Loxl3, Il23r, Tarm1, Pycard, Cd177, Il4ra, Igf1, Pawr, Il15, Casp3, Prdx2, Ido1, Bmp4, Zbtb16, Tgfbr2, Havcr2, Pik3r6, Ripor2, Sox4, Gli3, Has2, Cyrib, Cd80, Runx1, Cd47, Cblb, Jam2, Tnfsf9, Malt1, Scgb1a1, Cd6, Capn1	2.30644e-06	No
BP	GO:0055017	cardiac muscle tissue growth	Tgfb2, Rgs4, Rgs2, G6pdx, S1pr1, Tgfbr3, Foxp1, Igf1, Hdac2, Cited2, Smad1, Slc25a4, Nrg1, Fgfr1, Dipk2a, Tgfbr2, Myocd, Map2k4, Edn1, Foxc1, Akap6, Heg1, Pim1, Nr3c1, Gata6	2.34081e-06	No
BP	GO:0046660	female sex differentiation	Bcl2, Pla2g4a, Bcl2l1, Fgf7, Mertk, Wt1, Tnfaip6, Gpr149, Ptx3, Kdr, Lfng, Rac1, Axl, Nupr1, Kmt2b, Plekha1, Arid5b, Mmp2, Wnt5a, Bmp4, Stra6, Foxl2, Foxc1, Fst, Fgf10, Lhfpl2, Inhba, Eif2b2, Runx1, Adamts1	2.37835e-06	No
BP	GO:0007179	transforming growth factor beta receptor signaling pathway	Tgfb2, Zfp451, Pmepa1, Spry1, Skil, Cdkn2b, Bmp8a, Tgfbr3, Rasl11b, Pxn, Col1a2, Pparg, Htra1, Folr1, Cdkn1c, Cited2, Smad1, Cdh5, Spry2, Fermt2, Snx1, Tgfbr2, Myocd, Gdnf, Ptk2, Acvrl1, Cldn5, Vasn, Stub1, Ltbp1, Axin1, Nrep, Lox, Bambi	2.40787e-06	No
MF	GO:0019207	kinase regulator activity	Angpt4, Pkig, Mtcp1, Pkia, Lamtor3, Cdkn2c, Pik3r3, Cdkn2b, Klf4, Prkag2, Prkar1b, Wnk1, Ccnd1, Iqgap1, Gprc5b, Cdkn1c, Igf1, Gas6, Casp3, Mt3, Nrg1, Spry2, Rgcc, Inka1, Irgm1, Pik3r5, Pik3r6, Cdk5r1, Fam20a, Tom1l1, Gprc5c, Pik3r1, Trib2, Mbip, Wars, Rictor, Pim1, Malt1, Afap1l2, Itprip	2.53663e-06	No
BP	GO:0048863	stem cell differentiation	Tgfb2, Nrp2, Zfp281, Lama5, Frzb, Bmp7, Jag1, Efnb1, Sema6c, Sema4a, Dhx36, Pef1, Phactr4, Fzd1, Mtf2, Sema3e, Ptn, A2m, Tacstd2, Chd2, Folr1, Ap2a2, Cited2, Ednra, Gpm6a, Hand2, Setd6, Nrg1, Bmp4, Sema3b, Sema3f, Msi2, Edn1, Foxc1, Batf, Gdnf, Sema5a, Lbh, Zfp36l2, Gata6	2.53663e-06	No
BP	GO:0030308	negative regulation of cell growth	Tgfb2, Sh3bp4, Rgs4, Bcl2, Rgs2, Ptprj, Frzb, Wt1, G6pdx, Sema6c, Cth, Sema4a, Adam15, Nppb, Eno1, Cdkn2c, Sema3e, Foxp1, Pparg, Dact3, Mt3, Wnt5a, Rb1, Cgrrf1, Cryab, Ei24, Sema3b, Sema3f, Ulk2, Crlf3, Fstl4, Cdk5r1, Inhba, Gas1, Sema5a, Acvrl1	2.53698e-06	No
BP	GO:1902904	negative regulation of supramolecular fiber organization	Lmod1, Mapre1, Mkks, Gsn, Tmsb4x, Mid1, Stmn2, S1pr1, Wasf2, Kank4, Tmod1, Dysf, Eps8, Add2, Mtpn, Tacstd2, Ppfia1, Arpin, Arap1, Sgk1, Cdh5, Cryab, Rdx, Tpm1, Vill, Sptbn1, Pik3r1, Cyrib, Arhgap28, Eml4, Svil, Add3, Capn1	2.58497e-06	No
BP	GO:0071772	response to BMP	Sulf1, Tgfb2, Grem2, Gata5, Abl1, Bmp7, Tnfaip6, Slc33a1, Skil, Nbl1, Bmp8a, Fzd1, Tgfbr3, Kdr, Pparg, Hoxa13, Htra1, Smad1, Smpd3, Cdh5, Wnt5a, Bmp4, Tmem100, Sfrp4, Fst, Adamts12, Scx, Acvrl1, Chrd, Crim1, Rgmb, Bambi, Gata6, Sfrp5	2.69432e-06	No
BP	GO:0071773	cellular response to BMP stimulus	Sulf1, Tgfb2, Grem2, Gata5, Abl1, Bmp7, Tnfaip6, Slc33a1, Skil, Nbl1, Bmp8a, Fzd1, Tgfbr3, Kdr, Pparg, Hoxa13, Htra1, Smad1, Smpd3, Cdh5, Wnt5a, Bmp4, Tmem100, Sfrp4, Fst, Adamts12, Scx, Acvrl1, Chrd, Crim1, Rgmb, Bambi, Gata6, Sfrp5	2.69432e-06	No
BP	GO:0051090	regulation of DNA-binding transcription factor activity	Cops5, Cflar, Rab7b, Carf, Il18r1, Traf5, Foxs1, Bdnf, Zc4h2, Ndp, Cth, Ppp3ca, Plpp3, Mad2l2, Ror1, Klf4, Fzd1, Tgfbr3, Wfs1, Reln, Il6, Arhgef5, Nod1, Pparg, Mtpn, Trim34a, Nupr1, Pycard, Cebpg, Rwdd1, Hdac2, Arid5b, Irak3, Gas6, Hand2, Prdx2, Nlrc5, Wnt5a, Rb1, Rgcc, Traip, Sphk1, Havcr2, Myocd, Sfrp4, Edn1, Gli3, Trib2, Nfkbia, Cys1, Dap, Mtdh, Rhebl1, Cd200, Cyp1b1, Pim1, Sik1, Malt1, Pias2,…	2.70217e-06	No
BP	GO:0014896	muscle hypertrophy	Rgs4, Rgs2, Gata5, G6pdx, Foxo1, Ppp3ca, Nppb, Trim63, Tnfrsf1b, Klf15, Foxp1, Pparg, Mtpn, Mef2a, Igf1, Slc25a4, Hand2, Myocd, Map2k4, Edn1, Akap6, Ptk2, Fbxo32, Nr3c1, Gata6	2.70217e-06	No
BP	GO:1901343	negative regulation of vasculature development	Sulf1, Tgfb2, Optc, Angpt4, Pgk1, Sema4a, Angptl7, Klf4, Sema3e, Gadd45a, Pparg, Ptn, Dcn, Col4a2, Spry2, Stab1, Rgcc, Pik3cb, Sparc, Ngfr, Foxc1, Plk2, Cldn5, Adamts1, Thbs2	2.70217e-06	No
CC	GO:0008021	synaptic vesicle	Cops5, Ncstn, Slc40a1, Bcl2l1, Bdnf, Clcn5, Dmd, Anxa5, Mme, Slc6a17, Rab3b, Stx12, Pde4b, Rph3a, Stx1a, Cops4, Grin2b, Sv2b, Picalm, Dlg2, Brsk1, Clcn4, Ptpn5, Ap2a2, Syn3, Syt1, Vdac3, Mt3, Rab3a, Lgi3, Mtmr2, Bace1, Sphk1, Rab40b, Sypl, Lrrk2	2.80759e-06	No
BP	GO:0030048	actin filament-based movement	Kcne4, Myo1b, Tnnt2, Snta1, Cacnb2, Gsn, Actc1, Fnbp1l, Wasf2, Pde4b, Pdpn, Cacna2d1, Myo1h, Kcnh2, Pard3, Myo6, Tpm1, Myh10, Myo1d, Epdr1, Akap6, Frmd6, Ccdc88c, Pkp2, Kcnn2, Myo5b, Acta2	2.83639e-06	No
BP	GO:0022409	positive regulation of cell-cell adhesion	Kifap3, Selp, Il1rl2, Igfbp2, Itga6, Mdk, Ada, Itga4, Bmp7, Dpp4, Efnb1, Cd1d1, Il6ra, Plpp3, Tnfrsf14, Rap1gap, Pdpn, Shb, Il6, Mmrn1, Podxl, Il23r, Pycard, Il4ra, Igf1, Pawr, Cited2, Il15, Wnt5a, Zbtb16, Tgfbr2, Adam19, Havcr2, Pik3r6, Sox4, Gli3, Has2, Cyrib, Myo10, Cd80, Runx1, Cd47, Tnfsf9, Malt1, Cd6, Capn1	2.94877e-06	No
BP	GO:1904951	positive regulation of establishment of protein localization	Cnst, Glul, Trpa1, Tgfb2, Rab29, Ptgs2, Frmd4a, Edem2, Prr5l, Kcnb1, Stom, Ergic3, Acsl4, Wls, Sfn, Lepr, 1700009N14Rik, Asph, Il6, Rac1, Arhgef5, Pparg, Ano1, Bag3, Ptpn5, Igf1, Pcnt, Bsg, Ripor1, Gas6, Vegfc, Tmem30a, Atp2c1, Rab34, Myh10, Cdk5r1, Pik3r1, Sox4, Gli3, Tmed10, Prkaa1, C1qtnf3, Sybu, Oxct1, Ezr, Myom1, Glp1r, Apbb3, Kif5b, Ankrd1	2.99105e-06	No
BP	GO:0048659	smooth muscle cell proliferation	Rgs5, Ptgs2, Mmp9, Il6ra, S1pr1, Nppb, Klf4, Il6, Foxp1, Pparg, Akr1b3, Igf1, Ednra, Smpd3, Il15, Mmp2, Bmp4, Dnmt1, Cnn1, Tpm1, Tgfbr2, Myocd, Gna13, Edn1, Pik3r1, Ogn, Npr3, Ptk2, Adamts1, Kalrn, Pdgfrb, Efemp2, Prkg1, Gnaq	2.99105e-06	No
BP	GO:0032272	negative regulation of protein polymerization	Lmod1, Mapre1, Mkks, Gsn, Tmsb4x, Stmn2, Kank4, Tmod1, Eps8, Add2, Mtpn, Sgk1, Cdh5, Rdx, Tpm1, Vill, Sptbn1, Cyrib, Svil, Add3, Capn1	3.04629e-06	No
BP	GO:0010463	mesenchymal cell proliferation	Fgf7, Bmp7, Fat4, Shox2, Kdr, Pdgfa, Foxp2, Foxp1, Ptn, Hand2, Fgfr1, Wnt5a, Bmp4, Tgfbr2, Gas1, Arhgap5, Chrd	3.05108e-06	No
BP	GO:0010948	negative regulation of cell cycle process	Nabp1, Nek2, Bcl2, Cdc73, Ctdsp1, Grb14, Wdr76, Map3k20, Bmp7, Cdkn2b, Clspn, Klf4, Apbb2, Setmar, Ccnd1, Taok2, Usp47, Brsk1, E2f8, Lcmt1, Zwint, Timeless, Susd2, Brd7, Fbxo31, Rb1, Rgcc, 2610528A11Rik, Bmp4, Mre11a, Ctdspl, Crlf3, Tom1l1, Inhba, Gas1, Foxn3, Dact1, Klhl22, Rps6ka2, Trim39, Zfp36l2, Kifc1, Apbb3, Prpf19, Cdk2ap2	3.06626e-06	No
BP	GO:0007519	skeletal muscle tissue development	Dner, Msc, Cflar, Bcl2, Hoxd10, Tsc22d3, Dmd, Ppp3ca, Shox2, Skil, Akirin1, Eln, Foxp2, Foxp1, Dysf, Cyp26b1, Vamp5, Nupr1, Arntl, Egr2, Bves, Plagl1, Cited2, Sin3b, Acta1, Rb1, Nr1d2, Foxl2, Myocd, Ripor2, Cfl2, Prkaa1, Scx, Foxn2, Svil, Ankrd1	3.09486e-06	No
BP	GO:0031345	negative regulation of cell projection organization	Rab29, Sema6c, Stmn2, Sema4a, Ppp3ca, Ephb2, Rap1gap, Lpar1, Arhgap24, Sema3e, Crmp1, Ptprz1, Grin2b, Tacstd2, Hdac2, Mt3, Spry2, Dleu2, Wnt5a, Sema3b, Cspg4, Sema3f, Fat3, Efemp1, Ulk2, Arhgap44, Fstl4, Cdk5r1, Ngfr, Spock1, Ptk2, Sema5a, Lrrk2, Nrxn1, H2-D1, H2-K1, Dpysl3	3.10544e-06	No
CC	GO:0005923	bicellular tight junction	Pard3b, Frmd4a, Pard6b, Cgn, Usp53, Patj, Cyth3, Cldn12, Cldn15, Micall2, Aoc1, Frmd4b, Adcyap1r1, Ccnd1, Arhgap17, Cdk4, Bves, Atp7b, Rpgrip1l, Cdh5, Pard3, Cldn10, Clmp, Mtdh, Cldn5, Jam2, Tjap1, Synpo	3.19689e-06	No
BP	GO:0007266	Rho protein signal transduction	Gpr35, Vangl2, Abl1, Scai, Lpar4, Ophn1, Phactr4, Pdpn, Lpar1, Cavin4, Col1a2, Eps8, Ripor1, Ednra, Mcf2l, Arhgap42, Arhgef12, Baiap2, Gna13, Cdc42ep4, Ngfr, Ripor2, Rhoj, Celsr1, Heg1, Kalrn, Pdgfrb, Cdc42ep2	3.19689e-06	No
BP	GO:0060419	heart growth	Tgfb2, Rgs4, Rgs2, Wt1, G6pdx, S1pr1, Tgfbr3, Foxp1, Igf1, Hdac2, Cited2, Smad1, Slc25a4, Nrg1, Fgfr1, Dipk2a, Tgfbr2, Myocd, Map2k4, Edn1, Foxc1, Akap6, Heg1, Pim1, Nr3c1, Gata6	3.19689e-06	No
BP	GO:0002690	positive regulation of leukocyte chemotaxis	Ptprj, Mdk, Lbp, Vegfd, Akirin1, Rac1, Rarres2, Dysf, Ptn, Wnk1, Ednra, Gas6, Vegfc, Calr, Wnt5a, Dapk2, Ccl7, Edn1, Ripor2, Cxcl14, Pgf, Ptk2, Pla2g7	3.2155e-06	No
CC	GO:0043296	apical junction complex	Pard3b, Frmd4a, Pard6b, Cgn, Usp53, Patj, Cyth3, Cldn12, Cldn15, Micall2, Aoc1, Frmd4b, Adcyap1r1, Ccnd1, Plekha7, Arhgap17, Cdk4, Bves, Atp7b, Rpgrip1l, Cdh5, Pard3, Cldn10, Clmp, Nectin1, Frmd6, Mtdh, Cldn5, Jam2, Tjap1, Synpo	3.2155e-06	No
BP	GO:0019932	second-messenger-mediated signaling	Ackr3, Selp, Fhl2, Ptprj, Ada, Dmd, Ptgfr, Gucy1b1, Ppp3ca, Pde7a, Nppb, Lpar1, Kdr, Bst1, Aqp1, Adcyap1r1, Pde3a, Siglecg, Tpcn2, Dmpk, Irag1, Sct, Igf1, Pde7b, Tox3, Mt2, Mt1, Rasd2, Nrg1, Ackr4, Rasd1, Sphk1, Adora2b, Irgm1, Tmem100, Egfr, Edn1, Chrm3, Akap6, Prkaa1, Ncald, Lrrk2, Slc8a1, Glp1r, Rln1, Prkg1, Ptgdr2	3.23053e-06	No
BP	GO:0060560	developmental growth involved in morphogenesis	Nrp2, Vangl2, Abl1, Itga4, Ttl, Bdnf, Fmn1, Pak6, Slc9a6, Sema6c, Spry1, Postn, Sema4a, Dclk1, S1pr1, Tnc, Sema3e, Limk1, Plxna4, Picalm, Iqgap1, Syt1, Ednra, Sall1, Mt3, Nrg1, Spry2, Wnt5a, Bmp4, Sema3b, Sema3f, Lamb2, Tgfbr2, Ulk2, Omg, Fstl4, Cdk5r1, Edn1, Fgf10, Eif2b2, Sema5a, Nedd4l, Myo5b, Sfrp5	3.47618e-06	No
BP	GO:1902547	regulation of cellular response to vascular endothelial growth factor stimulus	Adamts3, Tspan12, Dcn, Cd63, Spry2, Pik3cb, Adamts12, Xdh, Smoc2, Ccbe1, Jcad	3.52658e-06	No
BP	GO:0060041	retina development in camera-type eye	Tgfb2, Ptf1a, Lamc3, Fjx1, Mertk, Ndp, Hipk1, Clic4, Tspan12, Rho, Ptn, Bsg, Gpm6a, Rpgrip1l, Col4a1, Vstm4, Slc4a7, Nectin1, Fat3, Lamb2, Jmjd6, Naglu, Myh10, Sdk2, Agtpbp1, Dio3, Rhoj, Acvrl1, C3, Tgif1, Cyp1b1, Pdgfrb, Celf4	3.57599e-06	No
BP	GO:0090407	organophosphate biosynthetic process	Fam126b, Pik3c2b, Pla2g4a, Bcl2l1, Fgf7, Ada, Pigt, Acss1, G6pdx, Acsl4, Gucy1b1, Ak5, Fabp5, Impa1, Sgms2, Nppb, Fabp3, Eno1, Pik3r3, Ctps, Bpnt2, Stoml2, Fam126a, Dck, Oasl2, Pdgfa, Lpcat3, Tpi1, Adcyap1r1, Pyurf, Rrm1, Serinc1, Ldhd, Ido2, Ido1, Lpcat2, Abhd8, Pnp2, Dlat, Pkm, Pik3cb, Atp5l, Pik3r4, Acly, Pank3, Adora2b, Pnpo, Pik3r1, Ckb, Rrm2, Sptlc2, Mboat2, Dmac2l, Efr3b, Adcy3, Gpaa1, Pi4…	3.60418e-06	Yes
BP	GO:0055123	digestive system development	Bcl2, Vangl2, Gata5, Ptf1a, Ada, Fat4, Wls, Shox2, Pdgfa, Rarres2, Hoxa13, Cdkn1c, Igf1, Sall1, Wnt5a, Rb1, Bmp4, Clmp, Stra6, Myocd, Egfr, Fgf10, Gli3, Dact1, Cela1, Gata6, Sfrp5, Pcsk5	3.63542e-06	No
BP	GO:0014743	regulation of muscle hypertrophy	Rgs4, Rgs2, Gata5, G6pdx, Foxo1, Ppp3ca, Trim63, Tnfrsf1b, Foxp1, Pparg, Mtpn, Mef2a, Igf1, Slc25a4, Hand2, Edn1, Akap6, Ptk2, Fbxo32, Nr3c1	3.66569e-06	No
BP	GO:0042542	response to hydrogen peroxide	Trpa1, Bcl2, Abl1, Kpna4, Il6, Aqp1, Foxp1, Akr1b3, Axl, Plekha1, Rnf146, Hdac2, Pawr, Ednra, Smpd3, Casp3, Mmp2, Stk24, Cryab, Sphk1, Edn1, Prkaa1, Lrrk2, Cyp1b1, Pdgfrb, Capn1	3.66892e-06	No
BP	GO:0071496	cellular response to external stimulus	Glul, Nuak2, Pik3c2b, Rnf152, Bcl2, Ifi207, Itga6, Itga4, Mmp9, Kcnb1, Nr4a2, Foxo1, Postn, Cdkn2b, Slc2a1, Prkag2, Tbl2, Rac1, Aoc1, Aqp1, Axl, Bag3, Brsk1, Folr1, Nuak1, Ripor1, Ednra, Gas6, Lpl, Stk24, Pik3r4, Krt20, Cpeb4, Adora2b, Myocd, Ripor2, Vps41, Prkaa1, Dap, Scx, Lrrk2, Gsdmd, Pim1, Sik1, Piezo2, Ankrd1	3.70267e-06	No
BP	GO:1901990	regulation of mitotic cell cycle phase transition	Nabp1, Bcl2, Cdc73, Ctdsp1, Hacd1, Ube2c, Cdc25b, Nek6, Pkia, Cdkn2c, Cdkn2b, Rcc2, Pdpn, Clspn, Klf4, Cdc7, Ccnd1, Taok2, Usp47, Brsk1, Rrm1, Lcmt1, Cdkn1c, Cdk4, Zwint, Brd7, Fbxo31, Rb1, Rgcc, Rdx, Mre11a, Ctdspl, Anapc11, Crlf3, Cdc27, Egfr, Fgf10, Inhba, Rrm2, Foxn3, Dact1, Nsmce2, Klhl22, Adamts1, Trim39, Zfp36l2, Cdk2ap2	3.79884e-06	No
BP	GO:0035296	regulation of tube diameter	Rgs2, Ptgs2, Snta1, Abl1, Mkks, Ptgs1, G6pdx, Tgfbr3, Kdr, Plod3, Oxtr, Irag1, Scnn1b, Ednra, Smpd3, Mmp2, Vstm4, Arhgap42, Kcnmb1, Adora2b, Scpep1, Edn1, Foxc1, Itga1, Chrm3, Npr3, Ptk2, Kng1, Slc8a1, Prkg1, Acta2, Add3	3.79884e-06	No
BP	GO:0097746	blood vessel diameter maintenance	Rgs2, Ptgs2, Snta1, Abl1, Mkks, Ptgs1, G6pdx, Tgfbr3, Kdr, Plod3, Oxtr, Irag1, Scnn1b, Ednra, Smpd3, Mmp2, Vstm4, Arhgap42, Kcnmb1, Adora2b, Scpep1, Edn1, Foxc1, Itga1, Chrm3, Npr3, Ptk2, Kng1, Slc8a1, Prkg1, Acta2, Add3	3.79884e-06	No
BP	GO:0090520	sphingolipid mediated signaling pathway	S1pr1, Plpp3, Rac1, Smpd3, Pik3cb, Sphk1, Spns2, Ezr	4.02749e-06	No
BP	GO:0050727	regulation of inflammatory response	Il1r1, Il1rl2, Pla2g4a, Ptgs2, Mdk, Ptges, Lbp, Ada, Tnfaip6, Fabp4, S100a8, Tnc, Tnfrsf1b, Bst1, Rabgef1, Il6, Lpcat3, Foxp1, Pparg, Il17ra, Siglecg, Il16, Nupr1, Pycard, Gprc5b, Cebpa, Igf1, Ggt1, Ednra, Lpl, Ido1, Cdh5, Slc7a2, Fgfr1, Wnt5a, Rb1, Nr1d2, Casp1, Sphk1, Adora2b, Ninj1, Ctla2a, Nfkbia, Rictor, C1qtnf3, Adamts12, Lrrk2, Cd200, Cd47, C3, Scgb1a1	4.02749e-06	No
BP	GO:0048608	reproductive structure development	Lhx4, Sulf1, Tgfb2, Bcl2, Pla2g4a, Ptgs2, Bcl2l1, Fgf7, Ada, Itga4, Mertk, Wt1, Kif18a, Bmp7, Tnfaip6, Nrk, Ndp, Gpr149, Ptx3, Tnc, Plag1, Kdr, Lfng, Tcf23, Rac1, Pparg, Ptn, Hoxa13, Axl, Ccnd1, Nupr1, Ercc1, Kmt2b, Plekha1, Htra1, E2f8, Cebpa, Cdkn1c, Rspo3, Igf1, Arid5b, Cited2, Mmp2, Wnt5a, Bmp4, Rec8, Stra6, Foxl2, Krt19, Myocd, Slc22a5, Egfr, Foxc1, Fst, Fgf10, Inhba, Eif2b2, Prlr, Runx1, Ad…	4.05483e-06	No
BP	GO:0000302	response to reactive oxygen species	Trpa1, Prdx6, Bcl2, Abl1, Mmp9, Kpna4, Il6, Aqp1, Foxp1, Akr1b3, Axl, Plekha1, Ucp2, Rnf146, Hdac2, Pawr, Ednra, Smpd3, Casp3, Prdx2, Mmp2, Mt3, Stk24, Cryab, Sphk1, Egfr, Edn1, Prkaa1, Lrrk2, Cyp1b1, Slc8a1, Pdgfrb, Capn1, Prdx5	4.05658e-06	No
BP	GO:0048545	response to steroid hormone	Smyd3, Paqr8, Tgfb2, Bcl2, Cry2, Ass1, Bdnf, Bmp7, Bche, Adh1, Trim63, Il6, Aqp1, Foxp1, Oxtr, Sult1a1, Abhd2, Arntl, Scnn1b, Uri1, Igf1, Rwdd1, Sgk1, Calr, Bmp4, Acsbg1, Aldh3a1, Per1, Pik3r1, Gdnf, Fbxo32, Lbh, Zfp36l2, Nr3c1, Cdo1, Lox, Pias2, Npc1	4.08915e-06	No
BP	GO:0010811	positive regulation of cell-substrate adhesion	Map4k4, Ptprj, Hacd1, Mdk, Abl1, Sdc4, Fmn1, Dmd, S100a10, Kdr, Rac1, Fbln2, Ptn, Iqgap1, Spock2, Vegfc, Calr, Fermt2, P4hb, Ninj1, Has2, Egflam, Ccdc80, Col8a1, Smoc2, Vit, Efemp2, Pcsk5	4.08915e-06	No
BP	GO:0048638	regulation of developmental growth	Rgs4, Bcl2, Rgs2, Foxs1, Abl1, Ttl, Wt1, Bdnf, Mkks, G6pdx, Sema6c, Sema4a, Musk, Tgfbr3, Sema3e, Limk1, Plac8, Foxp1, Plxna4, Htra2, Picalm, Igf1, Hdac2, Cdk4, Syt1, Cited2, Slc25a4, Mt3, Nrg1, Fgfr1, Wnt5a, Bmp4, Sema3b, Sema3f, Tgfbr2, Rai1, Ulk2, Omg, Fstl4, Cdk5r1, Edn1, Foxc1, Dio3, Akap6, Eif2b2, Tshr, Ptk2, Sema5a, Ghr, C3, Ezr, Pim1, Nedd4l, Nr3c1, Myo5b, Gata6	4.22171e-06	No
BP	GO:0035150	regulation of tube size	Rgs2, Ptgs2, Snta1, Abl1, Mkks, Ptgs1, G6pdx, Tgfbr3, Kdr, Plod3, Oxtr, Irag1, Scnn1b, Ednra, Smpd3, Mmp2, Vstm4, Arhgap42, Kcnmb1, Adora2b, Scpep1, Edn1, Foxc1, Itga1, Chrm3, Npr3, Ptk2, Kng1, Slc8a1, Prkg1, Acta2, Add3	4.24416e-06	No
BP	GO:0060415	muscle tissue morphogenesis	Tgfb2, Tnnt2, Vangl2, Actc1, Shox2, Col11a1, S1pr1, Fzd1, Tgfbr3, Adarb1, Ednra, Nrg1, Wnt5a, Tpm1, Foxc1, Ly6e, Pkp2, Heg1, Mylk, Efemp2, Ankrd1	4.24416e-06	No
BP	GO:0045598	regulation of fat cell differentiation	Ptgs2, Frzb, Bmp7, Jag1, Noct, Foxo1, Runx1t1, Tmem64, Medag, Sult1e1, Rarres2, Pparg, Arntl, Cebpa, Lrp3, Igf1, Lpl, Wdfy2, Wnt5a, Fermt2, Zbtb16, Trib2, Dact1, Zfp36l2, Dlk2, Pim1, Axin1, Mex3c, Zbtb7c	4.51189e-06	No
MF	GO:0005516	calmodulin binding	Myo1b, Rem1, Snta1, Pde1a, Pnck, Phka2, Cth, Ppp3ca, Marcksl1, Wfs1, Add2, Iqgap1, Syt1, Pcnt, Myo6, Cnn1, Dapk2, Sptbn1, Sphk1, Myh10, Myo1d, Aebp1, Ngfr, Pik3r1, Iqgap2, Adcy3, Pde1b, Myo10, Myh11, Mylk, Slc8a1, Kcnn2, Myo5b, Add3	4.51189e-06	No
BP	GO:0048644	muscle organ morphogenesis	Tgfb2, Tnnt2, Vangl2, Actc1, Shox2, Col11a1, S1pr1, Fzd1, Tgfbr3, Arid5b, Adarb1, Ednra, Nrg1, Wnt5a, Tpm1, Foxc1, Ly6e, Pkp2, Heg1, Mylk, Efemp2, Ankrd1	4.81578e-06	No
BP	GO:0045446	endothelial cell differentiation	Jag1, Dmd, Col24a1, Clic4, Pdpn, Col15a1, Kdr, Plod3, Atoh8, Apold1, Hoxa13, Btg1, Ednra, Nrg1, Cdh5, Bmp4, Rdx, Tmem100, Ccm2, Acvrl1, Cldn5, Heg1, Notch4, Ezr, Xdh	4.81578e-06	No
BP	GO:0001936	regulation of endothelial cell proliferation	Akt3, Sulf1, Mdk, Itga4, Vegfd, F3, Kdr, Atoh8, Dysf, Pparg, Igf1, Vegfc, Fgfr1, Wnt5a, Rgcc, Bmp4, Adora2b, Sparc, Ngfr, Prl, Prl3c1, Prl3a1, Prl6a1, Prl8a2, Prl7a2, Pgf, Rictor, Sema5a, Acvrl1, Xdh, Jcad	5.20031e-06	No
BP	GO:0010657	muscle cell apoptotic process	Cflar, Bcl2, Mdk, Pparg, Nupr1, Dmpk, Bag3, Igf1, Slc25a4, Hand2, Nrg1, Dipk2a, Dnmt1, Myocd, Map2k4, Edn1, Pik3r1, Lifr, Fbxo32, Rps6ka2, Fndc1, Gata6, Capn1	5.23297e-06	No
BP	GO:0061458	reproductive system development	Lhx4, Sulf1, Tgfb2, Bcl2, Pla2g4a, Ptgs2, Bcl2l1, Fgf7, Ada, Itga4, Mertk, Wt1, Kif18a, Bmp7, Tnfaip6, Nrk, Ndp, Gpr149, Ptx3, Tnc, Plag1, Kdr, Lfng, Tcf23, Rac1, Pparg, Ptn, Hoxa13, Axl, Ccnd1, Nupr1, Ercc1, Kmt2b, Plekha1, Htra1, E2f8, Cebpa, Cdkn1c, Rspo3, Igf1, Arid5b, Cited2, Mmp2, Wnt5a, Bmp4, Rec8, Stra6, Foxl2, Krt19, Myocd, Slc22a5, Egfr, Foxc1, Fst, Fgf10, Inhba, Eif2b2, Prlr, Runx1, Ad…	5.24352e-06	No
BP	GO:0010563	negative regulation of phosphorus metabolic process	Niban1, Smyd3, Mgat5, Tgfb2, Rgs2, Ctdsp1, Ptprj, Cry2, Abl1, Pkig, Dbndd2, Prr5l, Bmp7, Pmepa1, Dmd, Spry1, Kirrel, Pkia, Fabp4, Plpp3, Cdkn2c, Cdkn2b, Ephb2, Shb, Ptpn13, Rabgef1, Prkag2, Il6, Uchl1, Pdgfa, Prkar1b, Gadd45a, Pparg, Wnk1, Nupr1, Pycard, Iqgap1, Ptpn5, Uri1, Cdkn1c, Igf1, Adarb1, Irak3, Casp3, Pard3, Spry2, Rb1, Bmp4, Klhl31, Pik3cb, Ctdspl, Myocd, Hspa4, Wars, Lrrk2, Cblb, Heg1,…	5.36019e-06	No
BP	GO:0045936	negative regulation of phosphate metabolic process	Niban1, Smyd3, Mgat5, Tgfb2, Rgs2, Ctdsp1, Ptprj, Cry2, Abl1, Pkig, Dbndd2, Prr5l, Bmp7, Pmepa1, Dmd, Spry1, Kirrel, Pkia, Fabp4, Plpp3, Cdkn2c, Cdkn2b, Ephb2, Shb, Ptpn13, Rabgef1, Prkag2, Il6, Uchl1, Pdgfa, Prkar1b, Gadd45a, Pparg, Wnk1, Nupr1, Pycard, Iqgap1, Ptpn5, Uri1, Cdkn1c, Igf1, Adarb1, Irak3, Casp3, Pard3, Spry2, Rb1, Bmp4, Klhl31, Pik3cb, Ctdspl, Myocd, Hspa4, Wars, Lrrk2, Cblb, Heg1,…	5.36019e-06	No
BP	GO:0030509	BMP signaling pathway	Sulf1, Tgfb2, Grem2, Abl1, Bmp7, Tnfaip6, Slc33a1, Skil, Nbl1, Bmp8a, Fzd1, Tgfbr3, Kdr, Pparg, Hoxa13, Htra1, Smad1, Smpd3, Cdh5, Wnt5a, Bmp4, Tmem100, Sfrp4, Fst, Scx, Acvrl1, Chrd, Crim1, Rgmb, Bambi, Gata6, Sfrp5	5.36019e-06	No
BP	GO:0051896	regulation of protein kinase B signaling	Ptprj, F3, Hax1, Klf4, Il6, Pdgfa, Axl, Plekha1, Igf1, Hdac2, Gas6, Rasd2, Nrg1, Fgfr1, Spry2, Fermt2, Tpbg, Mst1r, Pik3cb, Mmp3, Slc9a3r1, Egfr, Ngfr, Rictor, C1qtnf3, Ptk2, Sema5a, Tspyl5, Mtdh, Nrxn1, Xdh, Sfrp5	5.36019e-06	No
BP	GO:0016525	negative regulation of angiogenesis	Sulf1, Tgfb2, Optc, Angpt4, Pgk1, Sema4a, Klf4, Sema3e, Gadd45a, Pparg, Ptn, Dcn, Col4a2, Spry2, Stab1, Rgcc, Pik3cb, Sparc, Ngfr, Foxc1, Plk2, Cldn5, Adamts1, Thbs2	5.43241e-06	No
BP	GO:0051897	positive regulation of protein kinase B signaling	Ptprj, F3, Hax1, Il6, Pdgfa, Axl, Igf1, Gas6, Rasd2, Nrg1, Fgfr1, Spry2, Fermt2, Tpbg, Mst1r, Pik3cb, Egfr, Ngfr, Rictor, C1qtnf3, Ptk2, Sema5a, Tspyl5, Mtdh, Nrxn1	5.56434e-06	No
BP	GO:0009991	response to extracellular stimulus	Glul, Nuak2, Pik3c2b, Rnf152, Bcl2, Ifi207, Itga6, Ada, Itga4, Mmp9, Kcnb1, Mkks, Nr4a2, Bche, Noct, Foxo1, Postn, Tbl1xr1, Cdkn2b, Slc2a1, Prkag2, Tbl2, Aoc1, Pparg, Axl, Brsk1, Folr1, Scnn1b, Sct, Nuak1, Suox, Ripor1, Gas6, Lpl, Mt3, Stk24, Pik3r4, Cck, Krt20, Cpeb4, Ulk2, Adora2b, Myocd, Prl, Prl3c1, Prl3a1, Prl6a1, Prl8a2, Prl7a2, Vps41, Prkaa1, Dap, Lrrk2, Gsdmd, Pim1, Sik1	5.58823e-06	Yes
BP	GO:0014031	mesenchymal cell development	Nrp2, Bcl2, Lama5, Bmp7, Jag1, Efnb1, Sema6c, Sema4a, Pef1, Phactr4, Sema3e, Folr1, Cited2, Ednra, Hand2, Bmp4, Sema3b, Sema3f, Edn1, Foxc1, Gdnf, Sema5a	5.64087e-06	No
BP	GO:0048864	stem cell development	Nrp2, Lama5, Bmp7, Jag1, Efnb1, Sema6c, Sema4a, Pef1, Phactr4, Sema3e, Folr1, Cited2, Ednra, Hand2, Bmp4, Sema3b, Sema3f, Msi2, Edn1, Foxc1, Gdnf, Sema5a	5.64087e-06	No
CC	GO:0098791	Golgi apparatus subcompartment	Cnst, Myo1b, Tgfb2, Rab7b, Rab29, Mgat4a, Rgs20, Sys1, Arl5a, Wls, Postn, Ap4b1, Mme, Plpp3, Bpnt2, B4galt1, Atp8a1, Plod3, Rac1, M6pr, Vamp5, Chsy1, Arap1, Rab32, Slc10a7, Atp11a, Smpd3, Atp7b, Csgalnact1, Lpcat2, Scamp2, Bace1, Pcsk7, Atp2c1, Yipf2, Rab34, St3gal1, Lrrk2, St6gal1, H2-D1, Tjap1, Prepl, H2-K1, Atp8b1, Ms4a6b, Pcsk5	6.06273e-06	No
BP	GO:0051098	regulation of binding	Tgfb2, Nek2, Ifi207, Grem2, Mapre1, Abl1, Itga4, Slpi, Mmp9, Bdnf, Gpsm1, Zc4h2, Nes, Ppp3ca, Hipk1, Adam15, S100a10, Mad2l2, Zfp618, Eno1, Rap1gap, Klf4, 1700009N14Rik, Runx1t1, Tgfbr3, Crmp1, Lfng, Dysf, Add2, Pparg, Spon1, Igf1, Hdac2, Ripor1, Hand2, Wnt5a, Rb1, Styx, Bmp4, Anxa2, Myocd, Hspa4, Ripor2, Foxc1, Plk2, Dact1, Lrrk2, Cblb, Cldn5, Ppp1r2, Arhgap28, Stub1, Lox, Zbtb7c, Bambi	6.10286e-06	No
BP	GO:0048469	cell maturation	Bcl2, Grb14, Kcnb1, Cdc25b, Nr4a2, G6pdx, Sclt1, Shb, Kdr, Fam20c, Rac1, Pde3a, Pparg, Akr1b3, Abhd2, Dlg2, Cebpa, Cdkn1c, Gdf11, L3mbtl3, Ednra, Il15, Fgfr1, Dleu2, Rb1, Rec8, Cspg4, Edn1, Nrcam, Rnd1, Lrrk2, Runx1, Epas1, Nrxn1, C3, Rps6ka2, Gnaq	6.1727e-06	No
CC	GO:0005769	early endosome	Myo1b, Dner, Rab29, Ncstn, Ehd4, Pmepa1, Clcn5, Mmgt1, Slc9a6, Wls, Cd1d1, Mme, Wasf2, Rap1gap, Rcc2, Kdr, Rabgef1, Parm1, Apbb2, Rac1, Dysf, Sh3gl3, Ehd2, Picalm, Clcn4, Nipa2, Nipa1, Ifitm3, Tpd52l1, Rab32, Wdfy2, Slc39a14, Tmem30a, Bace1, Snx1, Anxa2, Sphk1, Havcr2, Rab34, Egfr, Vps41, Rin3, Atp13a3, H2-D1, H2-Q7, H2-M9, H2-M3, H2-K1	6.22555e-06	Yes
MF	GO:0004175	endopeptidase activity	Cops5, Cflar, Adamts4, Ncstn, Pamr1, Mmp9, Adam33, Dpp4, Usp27x, Usp13, F3, Mme, Adam15, Pappa, Mmp16, Usp46, Adamts3, Uchl1, Mmp17, Htra2, Pycard, Usp47, Capn5, Htra1, Adam12, Kdm8, Prep, Dcbld1, Casp3, Plat, Mmp2, Gzme, Adamts15, Adamts8, Senp6, Prss35, Ctsh, Bace1, Pcsk7, Prss46, Casp1, Mmp3, Adam19, Adamts2, Mmp28, Ctla2b, Ctla2a, Papln, Adamts12, Cela1, Espl1, Gpaa1, Adamts1, Masp1, Senp5, C…	6.75599e-06	No
BP	GO:0052548	regulation of endopeptidase activity	Cflar, Ncstn, Ptgs2, Ifi207, Serpinb2, Csnk2a1, Mmp9, Gsn, Timp1, F3, S100a8, Sfn, Klf4, Asph, Tnfsf15, Il6, Hip1, Arl6ip5, Nod1, Aqp1, Grin2b, Pparg, A2m, Htra2, Picalm, Pycard, Usp47, Tnfrsf23, Timp3, Igf1, Pawr, Gas6, Mt3, Dpep1, Anxa8, Cryab, Foxl2, Cck, Casp1, Wnt9a, Tbc1d10a, Ngfr, Prelid1, Spock1, Tmed10, Serpina3n, Dap, Fetub, Kng1, Xdh, Malt1	6.83124e-06	No
BP	GO:0046942	carboxylic acid transport	Rgs4, Rgs2, Pla2g4a, Ptgs2, Slc25a12, Ptges, Bdnf, Pla2r1, Slc10a3, Acsl4, Abcd3, Slc7a11, Pla2g12a, Slc6a17, Slc7a13, Slc10a6, Slc10a4-ps, Lrrc8c, Slco1a1, Slc6a6, Arl6ip5, Grin2b, Slc6a12, Slc1a5, Stard10, Folr1, Slc16a7, Slc19a1, Slc25a15, Slc7a2, Abcc4, Slc7a8, Myo6, Slco2a1, Cck, Slc9a3r1, Edn1, Slc25a29, Slc38a1, Slc38a2, Abcc5, Atp8b1, Nr3c1, Slc3a2	6.83124e-06	No
MF	GO:0035091	phosphatidylinositol binding	Myo1b, Mark1, Fzd7, Pard3b, Pla2g4a, Jph2, Gsn, Anxa9, Dapp1, Cyth3, Rph3a, Hip1, Tpcn2, Picalm, Sytl2, Iqgap1, Arap1, Ap2a2, Syt1, Phlda1, Mcf2l, Vps36, Pard3, Zcchc14, Rubcnl, Anxa8, Fermt2, Pxk, Esyt3, Snx1, Anxa2, Vill, Ccdc88a, Pitpnc1, Iqgap2, Esyt2, Asap1, Gsdmd, Gpaa1, Snx24, Svil, Sh3pxd2a	6.95028e-06	No
BP	GO:0030510	regulation of BMP signaling pathway	Sulf1, Grem2, Abl1, Tnfaip6, Skil, Nbl1, Fzd1, Tgfbr3, Kdr, Pparg, Hoxa13, Htra1, Cdh5, Wnt5a, Bmp4, Sfrp4, Fst, Acvrl1, Chrd, Crim1, Bambi, Gata6, Sfrp5	7.1628e-06	No
BP	GO:0010718	positive regulation of epithelial to mesenchymal transition	Tgfb2, Mdk, Bmp7, Jag1, Pdpn, Il6, Hdac2, Rgcc, Fermt2, Bmp4, Tgfbr2, Myocd, Axin2, Foxc1, Bambi	7.19499e-06	No
BP	GO:0044772	mitotic cell cycle phase transition	Nabp1, Bcl2, Cdc73, Ctdsp1, Hacd1, Ube2c, Cdc25b, Nek6, Nes, Pkia, Ppp3ca, Cdkn2c, Cdkn2b, Rcc2, Pdpn, Clspn, Klf4, Cdc7, Eps8, Ccnd1, Taok2, Usp47, Brsk1, Rrm1, Lcmt1, Kdm8, Cdkn1c, Tpd52l1, Cdk4, Cdk17, Zwint, Brd7, Fbxo31, Rb1, Rgcc, Rdx, Mre11a, Fbxl22, Ctdspl, Anapc11, Crlf3, Cdc27, Ppm1d, Egfr, Plk2, Fgf10, Inhba, E2f6, Rrm2, Foxn3, Dact1, Nsmce2, Klhl22, Adamts1, Trim39, Zfp36l2, Cdk2ap2	7.25402e-06	No
BP	GO:0014032	neural crest cell development	Nrp2, Lama5, Bmp7, Jag1, Efnb1, Sema6c, Sema4a, Pef1, Phactr4, Sema3e, Folr1, Cited2, Ednra, Hand2, Bmp4, Sema3b, Sema3f, Edn1, Foxc1, Gdnf, Sema5a	7.25869e-06	No
BP	GO:0051962	positive regulation of nervous system development	Mdk, Bdnf, Srpx2, Pak3, Sema4a, Dhx36, Mme, Shox2, Tnik, Skil, Ephb2, Tnfrsf1b, Musk, Plag1, Kdr, Reln, Il6, Limk1, Ptprz1, Lrrn1, Oxtr, Pparg, Plxna4, Ptn, Lrtm2, Picalm, Wdr62, Igf1, Hdac2, Egr2, Sgk1, Vegfc, Nrg1, Star, Fbxo31, Fzd3, Dixdc1, Tpbg, Baiap2, Actr2, Pik3r1, Gli3, Eif2b2, Ptk2, Sema5a, Kalrn, Nrxn1, Thbs2, Myo5b, Pias2, Prpf19	7.31747e-06	No
BP	GO:2000181	negative regulation of blood vessel morphogenesis	Sulf1, Tgfb2, Optc, Angpt4, Pgk1, Sema4a, Klf4, Sema3e, Gadd45a, Pparg, Ptn, Dcn, Col4a2, Spry2, Stab1, Rgcc, Pik3cb, Sparc, Ngfr, Foxc1, Plk2, Cldn5, Adamts1, Thbs2	7.3185e-06	No
BP	GO:0071621	granulocyte chemotaxis	Ptprj, Mdk, Lbp, Tnfaip6, Dpp4, S100a8, Pde4b, Akirin1, Bst1, Rac1, Rarres2, Dysf, Il17rc, Il17ra, Bsg, Ednra, Ccl17, Dpep1, Dapk2, Itga9, Ccl7, Ccl8, Edn1, Ripor2, Itga1, Ptk2	7.3185e-06	No
BP	GO:0042551	neuron maturation	Bcl2, Kcnb1, Nr4a2, Sclt1, Rac1, Dlg2, Cdkn1c, Ednra, Dleu2, Rb1, Cspg4, Nrcam, Rnd1, Lrrk2, Nrxn1, C3, Gnaq	7.44374e-06	No
BP	GO:0042326	negative regulation of phosphorylation	Niban1, Smyd3, Rgs2, Ctdsp1, Ptprj, Abl1, Pkig, Dbndd2, Prr5l, Bmp7, Pmepa1, Dmd, Spry1, Kirrel, Pkia, Fabp4, Plpp3, Cdkn2c, Cdkn2b, Ephb2, Shb, Ptpn13, Rabgef1, Prkag2, Il6, Uchl1, Prkar1b, Gadd45a, Pparg, Wnk1, Nupr1, Pycard, Ptpn5, Cdkn1c, Igf1, Adarb1, Irak3, Casp3, Pard3, Spry2, Rb1, Bmp4, Klhl31, Pik3cb, Ctdspl, Myocd, Hspa4, Wars, Lrrk2, Cblb, Heg1, Xdh, Slc8a1, Sfrp5, Gnaq	7.46549e-06	No
BP	GO:0042063	gliogenesis	Dner, Nab1, Tgfb2, Srgap2, Slc45a3, Ncstn, Ptprj, Mdk, Abl1, Lamc3, Dmd, Tspan2, S100a8, Plpp3, Gpr157, Cdkn2b, Lepr, Tnfrsf1b, Plag1, Reln, Il6, Fgf5, Klf15, Ptprz1, Pparg, Ptn, Igf1, Hdac2, Egr2, Nab2, Mt3, Nrg1, Pard3, Bmp4, Cspg4, Lamb2, Efemp1, Omg, Cdk5r1, Tppp, Sox4, Fgf10, Gli3, Eif2b2, Ndrg1, Ptk2, Daam2, Mbd1, Myrf, Prpf19	7.87785e-06	No
BP	GO:0048645	animal organ formation	Sulf1, Gata5, Hoxd11, Wt1, Bmp7, Spry1, Folr1, Cited2, Hand2, Fgfr1, Wnt5a, Bmp4, Tgfbr2, Axin2, Fgf10, Gli3, Gdnf, Pim1, Gata6	7.87785e-06	No
BP	GO:0009101	glycoprotein biosynthetic process	Mgat5, B3gat2, Mgat4a, Bcl2, Vangl2, Ncstn, Rpn2, Galnt13, Itm2a, Slc39a8, Ddost, Alg6, B4galt1, Dpy19l4, Fktn, Galnt11, Plod3, Chst13, St3gal5, B3gnt8, Chsy1, Chst8, Tet1, Igf1, Tmtc2, Pawr, Phlda1, Il15, Csgalnact1, Mt3, Large1, B3gnt9, Mustn1, Dad1, Gfpt2, Crppa, St3gal1, Poglut1, St3gal6, B3gnt5, St6gal1, Npc1	8.2282e-06	No
BP	GO:0010976	positive regulation of neuron projection development	Cflar, Rgs2, Itga6, Mdk, Abl1, Zfp804a, Bdnf, Bmp7, Dmd, Pak3, Stmn2, Dhx36, Ephb2, Ror1, Fzd1, Reln, Il6, Ptprz1, Ptn, Iqgap1, Gprc5b, Ptpn5, Nrg1, Fgfr1, Wnt5a, Stk24, Bmp4, Tmem30a, Sphk1, Baiap2, Actr2, Ngfr, Enc1, Adamts1, Kalrn, Dpysl3, Ankrd1	8.25534e-06	No
BP	GO:0048660	regulation of smooth muscle cell proliferation	Rgs5, Ptgs2, Mmp9, Il6ra, S1pr1, Nppb, Klf4, Il6, Foxp1, Pparg, Akr1b3, Igf1, Smpd3, Il15, Mmp2, Bmp4, Dnmt1, Cnn1, Tpm1, Tgfbr2, Myocd, Gna13, Edn1, Pik3r1, Ogn, Npr3, Ptk2, Adamts1, Pdgfrb, Efemp2, Prkg1, Gnaq	8.36511e-06	No
BP	GO:0001952	regulation of cell-matrix adhesion	Map4k4, Bcl2, Ptprj, Abl1, Sdc4, Fmn1, Jag1, Dmd, Postn, Adam15, S100a10, Rcc2, Kdr, Sema3e, Bst1, Rac1, Iqgap1, Vegfc, Fermt2, Pik3cb, Pik3r1, Ninj1, Ptk2, Acvrl1, Efemp2, Pcsk5	8.36511e-06	No
BP	GO:0043500	muscle adaptation	Cflar, Rgs4, Rgs2, Gata5, Gsn, G6pdx, Foxo1, Ppp3ca, Nppb, Trim63, Tnfrsf1b, Klf4, Klf15, Foxp1, Pparg, Mtpn, Mef2a, Igf1, Slc25a4, Hand2, Edn1, Akap6, Ptk2, Fbxo32, Nr3c1, Gata6	8.36511e-06	No
BP	GO:0046545	development of primary female sexual characteristics	Bcl2, Pla2g4a, Bcl2l1, Fgf7, Wt1, Tnfaip6, Gpr149, Ptx3, Kdr, Lfng, Rac1, Nupr1, Kmt2b, Plekha1, Arid5b, Mmp2, Bmp4, Foxl2, Foxc1, Fst, Lhfpl2, Inhba, Eif2b2, Runx1, Adamts1	8.48402e-06	No
BP	GO:1901214	regulation of neuron death	Ncf2, Tgfb2, Rab29, Cd34, Bcl2, Bcl2l1, Mdk, Abl1, Kcnb1, Bdnf, Nr4a2, G6pdx, Pak3, Slc7a11, Nes, Tnfrsf1b, Musk, Fzd1, Kdr, Wfs1, Il6, Rilpl1, Ptprz1, Grin2b, Axl, Nupr1, Picalm, Btbd10, Ptpn5, Gabrb3, Sct, Ncoa7, Igf1, Pawr, Casp3, Prdx2, Tox3, Mt3, Mt1, Star, Wnt5a, Bace1, Casp1, Cpeb4, Map2k4, Cdk5r1, Ngfr, Itga1, Gdnf, Ghr, Lrrk2, Cd200, Glp1r, Nr3c1	8.73757e-06	Yes
CC	GO:0005614	interstitial matrix	Tnc, Nav2, Igf1, Egflam, Ccdc80, Smoc2, Vit, Mamdc2, Kazald1	8.81494e-06	No
BP	GO:0007596	blood coagulation	Selp, Cd34, Pla2g4a, Ptprj, Bloc1s6, Mertk, Entpd2, Thbd, F3, Anxa5, Slc7a11, Il6ra, Ephb2, Pdpn, Txk, Il6, Pdgfa, Mmrn1, Tfpi2, Axl, Vkorc1, Gas6, Prdx2, Anxa8, Pik3cb, Anxa2, Gna13, F13a1, Kng1, C3, Prkg1	9.11904e-06	No
BP	GO:0007229	integrin-mediated signaling pathway	Lama5, Itga6, Abl1, Itga4, Timp1, Adam15, Plpp3, Phactr4, Rcc2, Txk, Pxn, Ptn, Loxl3, Cd177, Cd63, Itgbl1, Fermt2, Itga11, Itga9, Itga1, Ptk2, Pcsk5	9.22046e-06	No
BP	GO:0050679	positive regulation of epithelial cell proliferation	Akt3, Glul, Cflar, Fzd7, Mdk, Fgf7, Itga4, Vegfd, F3, B4galt1, Kdr, Il6, Foxp2, Foxp1, Dysf, Ptn, Ccnd1, Htra1, Saal1, Igf1, Vegfc, Fgfr1, Wnt5a, Bmp4, Adora2b, Egfr, Prl, Fgf10, Gas1, Pgf, Has2, Rictor, Sema5a, Azin1, Acvrl1, Jcad	9.23714e-06	No
BP	GO:0033673	negative regulation of kinase activity	Smyd3, Rgs2, Ptprj, Abl1, Pkig, Dbndd2, Bmp7, Spry1, Pkia, Fabp4, Cdkn2c, Ephb2, Shb, Prkag2, Il6, Uchl1, Prkar1b, Gadd45a, Pparg, Wnk1, Pycard, Ptpn5, Cdkn1c, Adarb1, Irak3, Casp3, Spry2, Rb1, Bmp4, Pik3cb, Myocd, Wars, Cblb, Heg1, Slc8a1, Sfrp5, Gnaq	1.00491e-05	No
CC	GO:0016323	basolateral plasma membrane	Cnnm4, Vangl2, Slc40a1, Itga6, Slc43a3, S100g, Slc39a8, Plpp3, Slc2a1, Pdpn, B4galt1, Slc4a4, Slco1a1, Slc6a6, Nod1, Aqp1, Dlg2, Folr1, Slc19a1, Atp7b, Abcc4, Slc39a14, Slc7a8, Slc4a7, Atp1b3, Fxyd2, Anxa2, Myo1d, Slc22a5, Egfr, Tshr, Ptk2, Slc38a1, Abcc5, Ezr, Slc8a1, Slc29a1, Alpk2, Slc3a2	1.03359e-05	No
BP	GO:0003205	cardiac chamber development	Tgfb2, Nrp2, Tnnt2, Fhl2, Vangl2, Bmp7, Jag1, Shox2, Col11a1, Dhrs3, Fzd1, Tgfbr3, Hoxa13, Cited2, Ednra, Hand2, Sall1, Nrg1, Wnt5a, Bmp4, Stra6, Tpm1, Tgfbr2, Myocd, Myh10, Sox4, Foxc1, Ly6e, Pkp2, Adamts1, Heg1, Ltbp1, Gata6, Pcsk5	1.05655e-05	No
BP	GO:0043405	regulation of MAP kinase activity	Vangl2, Rgs2, Ptprj, Bmp7, Spry1, Erp29, Uchl1, Pdgfa, Arhgef5, Pparg, Iqgap1, Ptpn5, Tpd52l1, Sash1, Irak3, Fgfr1, Spry2, Wnt5a, Bmp4, Mst1r, Pik3cb, Map2k4, Pik3r5, Pik3r6, Egfr, Edn1, Trib2, Ghr, Lrrk2, Tnxb, Axin1, Pdgfrb, Map4k2, Sfrp5	1.05655e-05	No
BP	GO:0031668	cellular response to extracellular stimulus	Glul, Nuak2, Pik3c2b, Rnf152, Bcl2, Ifi207, Itga6, Itga4, Mmp9, Kcnb1, Nr4a2, Foxo1, Postn, Cdkn2b, Slc2a1, Prkag2, Tbl2, Aoc1, Axl, Brsk1, Folr1, Nuak1, Ripor1, Gas6, Lpl, Stk24, Pik3r4, Krt20, Cpeb4, Adora2b, Myocd, Vps41, Prkaa1, Dap, Lrrk2, Gsdmd, Pim1, Sik1	1.07027e-05	No
BP	GO:0014033	neural crest cell differentiation	Nrp2, Lama5, Frzb, Bmp7, Jag1, Efnb1, Sema6c, Sema4a, Pef1, Phactr4, Sema3e, Folr1, Cited2, Ednra, Hand2, Bmp4, Sema3b, Sema3f, Edn1, Foxc1, Gdnf, Sema5a	1.08944e-05	No
BP	GO:0007589	body fluid secretion	Ada, Aqp1, Wnk1, Ccnd1, Sytl2, Scnn1b, Sct, Traf3ip2, Atp7b, Anxa2, Edn1, Prl, Prl3c1, Prl3a1, Prl6a1, Prl8a2, Prl7a2, Chrm3, Fgf10, Prlr, Npr3, Kalrn, Xdh, Cdo1	1.14791e-05	No
BP	GO:0001755	neural crest cell migration	Nrp2, Lama5, Bmp7, Efnb1, Sema6c, Sema4a, Phactr4, Sema3e, Folr1, Ednra, Hand2, Bmp4, Sema3b, Sema3f, Edn1, Gdnf, Sema5a	1.1603e-05	No
BP	GO:1900746	regulation of vascular endothelial growth factor signaling pathway	Adamts3, Tspan12, Dcn, Cd63, Spry2, Pik3cb, Xdh, Smoc2, Ccbe1, Jcad	1.17124e-05	No
BP	GO:0046578	regulation of Ras protein signal transduction	Tgfb2, Gpr35, Map4k4, Abl1, Ralgps1, Scai, Lpar4, Iqsec2, Ophn1, Spry1, Ephb2, Lpar1, Cavin4, Arhgap24, Cyth3, Rabgef1, Eps8, Arhgap17, Igf1, Ripor1, Mcf2l, Nrg1, Spry2, Arhgap42, Rasa2, Pik3cb, Dennd4a, Arhgap44, Ngfr, Ripor2, Fgf10, Heg1, Mapre2, Pdgfrb	1.17124e-05	No
BP	GO:0007599	hemostasis	Selp, Cd34, Pla2g4a, Ptprj, Bloc1s6, Mertk, Entpd2, Thbd, F3, Anxa5, Slc7a11, Il6ra, Ephb2, Pdpn, Txk, Il6, Pdgfa, Mmrn1, Tfpi2, Axl, Vkorc1, Gas6, Prdx2, Anxa8, Pik3cb, Anxa2, Gna13, F13a1, Kng1, C3, Prkg1	1.29813e-05	No
BP	GO:0050817	coagulation	Selp, Cd34, Pla2g4a, Ptprj, Bloc1s6, Mertk, Entpd2, Thbd, F3, Anxa5, Slc7a11, Il6ra, Ephb2, Pdpn, Txk, Il6, Pdgfa, Mmrn1, Tfpi2, Axl, Vkorc1, Gas6, Prdx2, Anxa8, Pik3cb, Anxa2, Gna13, F13a1, Kng1, C3, Prkg1	1.29813e-05	No
BP	GO:0045862	positive regulation of proteolysis	Cflar, Ncstn, Ifi207, Gsn, Ubqln2, Usp13, F3, Sh3d19, S100a8, S100a10, Zyg11b, Eno1, Tnfrsf1b, Asph, Tnfsf15, Hip1, Lpcat3, Arl6ip5, Nod1, Grin2b, Antxr1, Pparg, Htra2, Nupr1, Picalm, Rnf40, Pycard, Spon1, Tnfrsf23, Hdac2, Pawr, Ctsh, Foxl2, Cck, Casp1, Tbc1d10a, Ngfr, Rnf144b, Plk2, Prelid1, Agtpbp1, Trib2, Ptk2, Dap, Lrrk2, Stub1, Xdh, Axin1, Malt1, Ccbe1	1.34567e-05	No
BP	GO:0048511	rhythmic process	Npas2, Pla2g4a, Csnk2a1, Mdk, Cry2, Ass1, Ada, Bdnf, Gpr176, Tnfaip6, Ciart, Noct, Gpr149, Ptx3, Gpr157, Lepr, Il6, Ppp1cb, Grin2b, Pparg, Ptn, Axl, Arntl, Plekha1, Gabrb3, Kdm8, Igf1, Hdac2, Egr2, Timeless, Nr1d2, Spsb4, Fbxl22, Casp1, Rai1, Naglu, Cdk5r1, Per1, Ngfr, Nfil3, Inhba, Prkaa1, Runx1, Adamts1, Sik1	1.34872e-05	No
BP	GO:0035567	non-canonical Wnt signaling pathway	Fzd7, Vangl2, Abl1, Frzb, Fzd1, Rac1, Rspo3, Wnt5a, Fzd3, Rnf213, Sfrp4, Ccdc88c, Dact1, Celsr1, Daam2, Sfrp5	1.36243e-05	No
MF	GO:0004857	enzyme inhibitor activity	Pi15, Mgat5, Ugt1a7c, Rgs2, Serpinb2, Bcl2l1, Itih2, Itih5, Pkig, Slpi, Timp1, Anxa9, Txnip, Pkia, Lxn, Phactr4, Cdkn2c, Cdkn2b, Prkag2, Prkar1b, Ptn, Wnk1, A2m, Tfpi2, Uri1, Rnh1, Cdkn1c, Timp3, Gas6, Casp3, Mt3, Dpep1, Styx, Inka1, Spink8, Anxa2, Phactr1, Spock1, Ctla2b, Trib2, Mbip, Serpina3n, Wars, Papln, Lrrk2, Fetub, Kng1, Ppp1r2, C3, Crim1, Spink10, Tnfaip8, Scgb1a1, Itprip, Prdx5	1.4113e-05	No
BP	GO:0010001	glial cell differentiation	Dner, Nab1, Slc45a3, Ncstn, Ptprj, Mdk, Abl1, Lamc3, Dmd, Tspan2, S100a8, Plpp3, Gpr157, Tnfrsf1b, Reln, Fgf5, Klf15, Ptprz1, Pparg, Ptn, Igf1, Hdac2, Egr2, Nab2, Mt3, Nrg1, Pard3, Bmp4, Lamb2, Omg, Tppp, Sox4, Fgf10, Gli3, Eif2b2, Ndrg1, Daam2, Mbd1, Myrf, Prpf19	1.42545e-05	Yes
BP	GO:2000116	regulation of cysteine-type endopeptidase activity	Cflar, Ptgs2, Ifi207, Csnk2a1, Mmp9, Gsn, F3, S100a8, Sfn, Klf4, Asph, Tnfsf15, Il6, Hip1, Arl6ip5, Nod1, Aqp1, Grin2b, Pparg, Htra2, Pycard, Usp47, Tnfrsf23, Igf1, Pawr, Gas6, Mt3, Dpep1, Cryab, Foxl2, Cck, Casp1, Wnt9a, Tbc1d10a, Ngfr, Dap, Xdh, Malt1	1.42545e-05	No
MF	GO:0008237	metallopeptidase activity	Cops5, Cpa6, Adamts4, Mmp9, Adam33, Enpep, Mme, Adam15, Pappa, Mmp16, Adamts3, Mmp17, Anpep, Adam12, Lta4h, Mmp2, Dpep1, Adamts15, Adamts8, Naalad2, Nudt16, Mmp3, Adam19, Adamts2, Mmp28, Agtpbp1, Papln, Adamts12, Adamts1, Lvrn, Dpp3, Xpnpep1	1.46429e-05	No
BP	GO:0097530	granulocyte migration	Il1r1, Ptprj, Mdk, Lbp, Tnfaip6, Dpp4, S100a8, Pde4b, Akirin1, Bst1, Rac1, Rarres2, Dysf, Il17rc, Il17ra, Cd177, Pawr, Bsg, Ednra, Ccl17, Dpep1, Dapk2, Itga9, Ccl7, Ccl8, Edn1, Ripor2, Itga1, Ptk2	1.55101e-05	No
BP	GO:0150117	positive regulation of cell-substrate junction organization	Map4k4, Ptprj, Abl1, Sdc4, Fmn1, S100a10, Kdr, Rac1, Iqgap1, Fermt2, Pik3r1, Mapre2	1.55101e-05	No
BP	GO:0061035	regulation of cartilage development	Tgfb2, Hoxd11, Mdk, Frzb, Shox2, Smad1, Smpd3, Wnt5a, Mustn1, Bmp4, Zbtb16, Wnt9a, Efemp1, Axin2, Gli3, Mboat2, Adamts12, Scx	1.79664e-05	No
BP	GO:0008585	female gonad development	Bcl2, Pla2g4a, Bcl2l1, Fgf7, Wt1, Tnfaip6, Gpr149, Ptx3, Kdr, Lfng, Rac1, Nupr1, Kmt2b, Plekha1, Arid5b, Mmp2, Bmp4, Foxl2, Foxc1, Fst, Inhba, Eif2b2, Runx1, Adamts1	1.79749e-05	No
BP	GO:0032835	glomerulus development	Sulf1, Cflar, Bcl2, Vangl2, Wt1, Bmp7, Jag1, Enpep, Il6ra, Klf15, Aqp1, Ednra, Bmp4, Lamb2, Foxc1, Mtss1, Pdgfrb	1.79749e-05	No
BP	GO:0048008	platelet-derived growth factor receptor signaling pathway	Ptprj, Abl1, F3, Txnip, Hip1, Pdgfa, Iqgap1, Plekha1, Arid5b, Smpd3, Plat, Cspg4, Myocd, Slc9a3r1, Cblb, Pdgfrb, Lox	1.79749e-05	No
BP	GO:1903055	positive regulation of extracellular matrix organization	Tgfb2, Cflar, Abl1, Cyp2j6, Pdpn, Il6, Rb1, Rgcc, Sema5a, Tnxb, Efemp2	1.7984e-05	No
BP	GO:0006022	aminoglycan metabolic process	Itih2, Itih5, Tnfaip6, Ovgp1, Bpnt2, Chst13, B3gnt8, Chsy1, Lyve1, Dcn, Spock2, Ednra, Slc10a7, Smpd3, Il15, Csgalnact1, B3gnt9, Hexa, Foxc1, Has2, Egflam, Pdgfrb, Mamdc2	1.7984e-05	No
BP	GO:0015849	organic acid transport	Rgs4, Rgs2, Pla2g4a, Slc25a12, Ptges, Bdnf, Pla2r1, Slc10a3, Acsl4, Abcd3, Slc7a11, Pla2g12a, Fabp5, Fabp4, Slc6a17, Fabp3, Slc2a1, Slc7a13, Slc10a6, Slc10a4-ps, Lrrc8c, Slco1a1, Slc6a6, Arl6ip5, Grin2b, Pparg, Slc1a5, Folr1, Slc16a7, Fabp7, Slc19a1, Slc25a15, Slc7a2, Abcc4, Slc7a8, Myo6, Cck, Slc9a3r1, Edn1, Slc25a29, Slc38a1, Slc38a2, Abcc5, Atp8b1, Nr3c1, Slc3a2	1.86974e-05	No
MF	GO:0051020	GTPase binding	Ncf2, Srgap2, Rab29, Sh3bp4, Mlph, Rnf152, Bcl2l1, Fmnl2, Diaph2, Pak3, Sytl5, Fnbp1l, Strip1, Eno1, Rap1gap, Ybx1, Rcc2, Stoml2, Rabgef1, Rph3a, Preb, Rac1, Micall2, Adcyap1r1, Eps8, Picalm, Sytl2, Iqgap1, Dock9, Anxa2, Yipf2, Sptbn1, Ranbp17, Rab34, Arhgap44, Ngfr, Iqgap2, Rin3, Cyrib, Ndrg1, Tamalin, Rangap1, Lrrk2, Daam2, Myo5b, Cdc42ep2	1.86974e-05	No
BP	GO:0010721	negative regulation of cell development	Ctdsp1, Grb14, Frzb, Bdnf, Bmp7, Sema6c, Postn, Sema4a, Ppp3ca, Brinp1, Cdkn2b, Ephb2, Rcc2, Shb, Sema3e, Ptn, Tacstd2, Igf1, Mt3, Hook3, Dleu2, Wnt5a, Bmp4, Sema3b, Sema3f, Ulk2, Fstl4, Cdk5r1, Kctd11, Ptk2, Sema5a, Ttc3, Daam2, Mbd1	1.98999e-05	No
BP	GO:1901879	regulation of protein depolymerization	Lmod1, Gsn, Dstn, Mid1, Nes, Stmn2, Asph, Tmod1, Dysf, Eps8, Add2, Mtpn, Rdx, Tpm1, Vill, Sptbn1, Cfl2, Sema5a, Eml4, Svil, Add3	2.01545e-05	No
BP	GO:0048015	phosphatidylinositol-mediated signaling	Nyap2, Prex2, Tgfb2, Pik3c2b, Selp, Prr5l, Plcb4, Gsn, Hax1, Ror1, Klf4, Ptpn13, Kdr, Reln, Pdgfa, Plekha1, Igf1, Dcn, Nrg1, Dipk2a, Pik3cb, Slc9a3r1, Egfr, Edn1, Pik3r1, Npr3, Ptk2, Pi4ka, Ezr, Pdgfrb	2.01678e-05	No
BP	GO:0051348	negative regulation of transferase activity	Smyd3, Rgs2, Ptprj, Abl1, Pkig, Dbndd2, Bmp7, Spry1, Pkia, Fabp4, Mad2l2, Cdkn2c, Ephb2, Shb, Prkag2, Il6, Uchl1, Limk1, Prkar1b, Gadd45a, Pparg, Wnk1, Pycard, Ptpn5, Cdkn1c, Adarb1, Irak3, Casp3, Spry2, Rb1, Bmp4, Pik3cb, Myocd, Wars, Cblb, Eif4a2, Heg1, Slc8a1, Sfrp5, Gnaq	2.04094e-05	No
MF	GO:0070851	growth factor receptor binding	Il1r1, Ncstn, Tlr5, Angpt4, Vav2, Ptprj, Fgf7, Vegfd, Il6ra, Il6, Fgf5, Pdgfa, Grin2b, Il23r, Pycard, Il11, Vegfc, Cdh5, Snx1, Efemp1, Ccdc88a, Slc9a3r1, Pik3r1, Fgf10, Pgf, Gdnf, Nrxn1, Pdgfrb	2.14871e-05	No
BP	GO:1903037	regulation of leukocyte cell-cell adhesion	Selp, Ildr2, Il1rl2, Igfbp2, Mdk, Ass1, Ada, Itga4, Sdc4, Dpp4, Efnb1, Cd1d1, Tnfrsf14, Klf4, Shb, Fgl2, Il6, Wnk1, Loxl3, Il23r, Tarm1, Pycard, Il4ra, Igf1, Pawr, Il15, Casp3, Prdx2, Ido1, Bmp4, Zbtb16, Tgfbr2, Havcr2, Pik3r6, Ripor2, Sox4, Gli3, Has2, Cyrib, Cd80, Runx1, Cd47, Cblb, Tnfsf9, Malt1, Scgb1a1, Cd6, Capn1	2.15986e-05	No
BP	GO:0003156	regulation of animal organ formation	Sulf1, Gata5, Hoxd11, Wt1, Bmp7, Spry1, Cited2, Fgfr1, Wnt5a, Bmp4, Fgf10, Gdnf	2.16428e-05	No
BP	GO:0010977	negative regulation of neuron projection development	Rab29, Sema6c, Stmn2, Sema4a, Ephb2, Lpar1, Sema3e, Crmp1, Ptprz1, Hdac2, Mt3, Dleu2, Wnt5a, Sema3b, Cspg4, Sema3f, Fat3, Efemp1, Ulk2, Fstl4, Cdk5r1, Ngfr, Spock1, Ptk2, Sema5a, Lrrk2, H2-D1, H2-K1, Dpysl3	2.21323e-05	No
BP	GO:0021675	nerve development	Sulf1, Ackr3, Nrp2, Itga4, Bdnf, Dmd, Ephb2, Plxna4, Nav2, Gabrb3, Egr2, Cited2, Adarb1, Ednra, Sall1, Sema3f, Ngfr, Edn1, Gli3, Atp8b1	2.23628e-05	No
CC	GO:0000139	Golgi membrane	Qsox1, B3gat2, Pla2g4a, Sys1, Pmepa1, Gpsm1, Ergic3, Mmgt1, Slc35a2, Wls, Sgms2, Ubiad1, Manea, Ugcg, Fktn, Lfng, Rac1, B3gnt8, Pycard, Large1, B3gnt9, Stk24, Dipk2a, Pcsk7, Atp2c1, Irgm1, Abca6, Slc35b1, Lman2, Tmed10, Rtn1, B3gnt5, St6gal1, H2-D1, H2-Q7, Gnptg, H2-M9, H2-M3, H2-K1, Lman1, Pcsk5	2.27822e-05	No
CC	GO:0005903	brush border	Myo1b, Cybrd1, Cgn, Slc7a11, Enpep, Mme, B4galt1, Mfsd10, Aqp1, Eps8, Anpep, Folr1, Slc19a1, Kcnk1, Myo6, Pik3cb, Myh10, Myo1d, Slc22a5, Gna13, Slc9a3r1, Slc38a2, Myh11, Ezr, Atp8b1, Myo5b, Add3	2.30447e-05	No
BP	GO:0022411	cellular component disassembly	Lamc1, Tgfb2, Lmod1, Map4k4, Rb1cc1, Blcap, Kif18a, Ssrp1, Gsn, Dstn, Dpp4, Mcts1, Mid1, Nes, Stmn2, Pdpn, Asph, Tmod1, Il6, Dysf, Eps8, Add2, Mtpn, Htra2, Sh3gl3, Cebpg, Sgk1, Irak3, Slc25a4, Casp3, Nrg1, Rubcnl, Acin1, Adamts15, Rdx, Foxl2, Pik3r4, Tpm1, Vill, Fyco1, Sptbn1, Ulk2, Irgm1, Dhx8, Sqstm1, Pik3r1, Cfl2, Sema5a, Tmem39a, C3, Lix1, Eml4, Mapre2, Svil, Kif5b, Add3	2.34862e-05	No
BP	GO:0048144	fibroblast proliferation	Cdc73, Abl1, Mmp9, Pdgfa, Aqp1, Ptprz1, Pparg, Nupr1, Igf1, Cdk4, Pawr, Ednra, Gas6, Ifi30, Wnt5a, Anxa2, Sphk1, Egfr, Ngfr, Fgf10, Tgif1, Pdgfrb, Fth1	2.41218e-05	No
BP	GO:0009895	negative regulation of catabolic process	Qsox1, Bcl2, Fmn2, Traf5, Csnk2a1, Ophn1, Timp1, Noct, Tent5c, Dhx36, Mad2l2, Tent5b, Ybx1, Lepr, Atraid, Etfbkmt, Dysf, Nupr1, Pkp3, Timp3, Traf3ip2, Irak3, Mt3, Nrg1, Fhit, Styx, Mtmr2, Wdr6, Anxa2, Axin2, Egfr, Caml, Nbas, Prkaa1, Gdnf, Ptk2, Dap, Azin1, Lrrk2, Tmem39a, Klhl22, Trim39, Fez2, Npc1, Bscl2	2.57026e-05	No
BP	GO:1904019	epithelial cell apoptotic process	Cflar, Bcl2l1, Mdk, Abl1, Itga4, Gsn, Pla2r1, Hipk1, Kdr, Wfs1, Nupr1, Igf1, Ednra, Gas6, Cdh5, Rb1, Rgcc, Bmp4, Tgfbr2, Sfrp4, Prkaa1, Sema5a, Atf7, Cd248	2.7417e-05	No
BP	GO:1905475	regulation of protein localization to membrane	Cnst, Lypla1, Csnk2a1, Bcl2l1, Zmynd8, Kcnb1, Gsn, Stom, Tnfaip6, Iqsec2, Slc7a11, Tnik, Ephb2, Musk, Ptn, Ppfia1, Picalm, Atp2c1, Sptbn1, Sqstm1, Arhgap44, Shisa6, Cdk5r1, Egfr, Pik3r1, Tamalin, Lrrc15, Kalrn, Rhoq, Nrxn1, Ezr, Myo5b, Kif5b	2.76524e-05	No
BP	GO:0010660	regulation of muscle cell apoptotic process	Cflar, Bcl2, Mdk, Pparg, Nupr1, Bag3, Igf1, Slc25a4, Hand2, Nrg1, Dipk2a, Dnmt1, Myocd, Map2k4, Edn1, Pik3r1, Lifr, Fbxo32, Fndc1, Gata6, Capn1	2.77784e-05	No
MF	GO:0005126	cytokine receptor binding	Tgfb2, Cflar, Tlr5, Traf5, Angpt4, Bdnf, Vegfd, Nes, Il6ra, Nsmaf, Tnfsf15, Tgfbr3, Rasl11b, Il6, Grin2b, Il23r, Pycard, Il11, Il15, Casp3, Vegfc, Ccl17, Cdh5, 2610528A11Rik, Fermt2, Tgfbr2, Ccdc88a, Ccl7, Ccl8, Ngfr, Zfp369, Pik3r1, Prl, Prl3c1, Prl3a1, Prl6a1, Prl8a2, Prl7a2, Cxcl14, Pgf, Lifr, Gdnf, Prlr, Tnfsf9, Nars	2.77784e-05	No
BP	GO:0051648	vesicle localization	Cops5, Myo1b, Mlph, Bcl2l1, Stam, Bloc1s6, Itga4, Sdc4, Kif5c, Fnbp1l, Pef1, Kif1b, Myo1h, Preb, Picalm, Syn3, Smpd3, Rab3a, Myo6, Dipk2a, Fyco1, Myo1d, Tmed10, Sdc1, Arfgap3, Sybu, Lrrk2, Nrxn1, Kifc1, Myo5b, Kif5b, Map4k2	2.80042e-05	No
BP	GO:0048017	inositol lipid-mediated signaling	Nyap2, Prex2, Tgfb2, Pik3c2b, Selp, Prr5l, Plcb4, Gsn, Hax1, Ror1, Klf4, Ptpn13, Kdr, Reln, Pdgfa, Plekha1, Igf1, Dcn, Nrg1, Dipk2a, Pik3cb, Slc9a3r1, Egfr, Edn1, Pik3r1, Npr3, Ptk2, Pi4ka, Ezr, Pdgfrb	2.81436e-05	No
BP	GO:0050680	negative regulation of epithelial cell proliferation	Sulf1, Tgfb2, Cdc73, Nppb, Sfn, Cdkn2b, Rap1gap, Tgfbr3, Atoh8, Pparg, Ptn, Nupr1, Cdkn1c, Wnt5a, Rb1, Rgcc, Bmp4, Tinf2, Sparc, Ngfr, Prl, Prl3c1, Prl3a1, Prl6a1, Prl8a2, Prl7a2, Gas1, Mtss1, Acvrl1, Xdh	2.81436e-05	No
BP	GO:2000241	regulation of reproductive process	Sulf1, Grb14, Ada, Wt1, Cdc25b, Bmp7, Nrk, Timp1, Anxa5, Gpr149, Ovgp1, Prkacb, B4galt1, Shb, Cfap69, Lfng, Rac1, Rad51ap1, Oxtr, Pde3a, Nupr1, Igf1, Hdac2, Cited2, Calr, Plat, Wnt5a, Bmp4, Lhfpl2, Inhba, Efcab1, Runx1, Rps6ka2, Ptgdr2	2.95822e-05	No
BP	GO:1901652	response to peptide	Akt3, Grb14, Ptprj, Cry2, Itga4, Mmp9, Jag1, Nr4a2, Anxa5, Bcar3, Foxo1, H2az1, Pik3r3, Slc2a1, Ybx1, Leprot, Dnai1, Tgfbr3, Cacna2d1, Cpeb2, Pxn, Rac1, Klf15, Rarres2, Nod1, Pparg, Ano1, Igf1, Egr2, Cdk4, Timeless, Sgk1, Ednra, Smpd3, Lpl, Mmp2, Slc39a14, Rb1, Pkm, Adora2b, Ngfr, Edn1, Pik3r1, Eif2b2, Nfkbia, Tshr, Serpina3n, Prkaa1, Ptk2, Tns2, Rangap1, Ghr, Rhoq, Cdo1, Capn1	2.9639e-05	No
BP	GO:0018212	peptidyl-tyrosine modification	Ptpn4, Angpt4, Ptprj, Ehd4, Fgf7, Abl1, Ttl, Il6ra, Hax1, Plpp3, Tnfrsf14, Ephb2, Tnfrsf18, Musk, Txk, Kdr, Reln, Bst1, Pxn, Il6, Pdgfa, Ptprz1, Wee1, Il11, Iqgap1, Gprc5b, Igf1, Hdac2, Il15, Gas6, Vegfc, Nrg1, Fgfr1, Cspg4, Cck, Efemp1, Egfr, Fgf10, Rictor, Gdnf, Prlr, Ptk2, Ghr, Cd80, Cblb, Pdgfrb	2.9639e-05	No
CC	GO:0098858	actin-based cell projection	Myo1b, Enah, Fmn2, Pls3, Dmd, Whrn, Clic4, Pdpn, Myo1h, Pdgfa, Slc6a6, Ptprz1, Oxtr, Eps8, Antxr1, Podxl, Atp6v1e1, Akr1b3, Stard10, Cdh23, Gpm6a, Fzd3, Slc7a8, Slc4a7, Rdx, Myo6, Myo1d, Slc9a3r1, Ripor2, Ninj1, Iqgap2, Zswim6, Myo10, Lrrk2, Ezr, Atp8b1	2.99982e-05	No
BP	GO:0071241	cellular response to inorganic substance	Trpa1, Cflar, Carf, Nek7, Ncstn, Slc40a1, Mmp9, Kcnb1, Gsn, Foxo1, Fabp4, Clic4, Asph, Cpne3, Aoc1, Aqp1, Pparg, Wnk1, Mef2a, Fosb, Dlg2, Iqgap1, Cebpa, Gabrb3, Syt1, Timeless, Smpd3, Atp7b, Mt4, Mt3, Mt2, Mt1, Egfr, Prkaa1, Lrrk2, Mylk, Nrxn1	3.14358e-05	No
BP	GO:0030177	positive regulation of Wnt signaling pathway	Sulf1, Cdc73, Csnk2a1, Abl1, Wls, Dkk2, Tbl1xr1, Wnk1, Usp47, Arntl, Gprc5b, Zranb1, Rnf146, Rspo3, Sall1, Wnt5a, Dixdc1, Egfr, Sfrp4, Sox4, Fgf10, Dact1, Sema5a, Lrrk2, Daam2, Bambi	3.17465e-05	No
BP	GO:0070141	response to UV-A	Opn3, Mmp9, Timp1, Mme, Ccnd1, Mmp2, Mmp3, Egfr	3.19359e-05	No
BP	GO:0014909	smooth muscle cell migration	Bcl2, Mdk, Tmsb4x, F3, Postn, Lpar1, Pdgfa, Pparg, Iqgap1, Igf1, Plat, Tpm1, Myocd, Gna13, Has2, Ptk2, Adamts1, Kalrn, Cyp1b1, Pdgfrb, Prkg1, Pcsk5	3.25391e-05	No
BP	GO:0030837	negative regulation of actin filament polymerization	Lmod1, Mkks, Gsn, Tmsb4x, Kank4, Tmod1, Eps8, Add2, Mtpn, Rdx, Tpm1, Vill, Sptbn1, Cyrib, Svil, Add3, Capn1	3.2671e-05	No
BP	GO:0032233	positive regulation of actin filament bundle assembly	Abl1, Sdc4, Synpo2, S100a10, Lpar1, Pxn, Limk1, Rac1, Arhgef5, Sorbs3, Rgcc, Fermt2, Tpm1, Ccdc88a, Mtss1, Cd47, Synpo	3.2671e-05	No
BP	GO:0051099	positive regulation of binding	Tgfb2, Mapre1, Abl1, Mmp9, Bdnf, Gpsm1, Hipk1, S100a10, Zfp618, Eno1, Klf4, 1700009N14Rik, Lfng, Add2, Pparg, Spon1, Igf1, Ripor1, Hand2, Wnt5a, Rb1, Bmp4, Anxa2, Myocd, Hspa4, Ripor2, Foxc1, Plk2, Dact1, Lrrk2, Cldn5, Bambi	3.40708e-05	No
BP	GO:0022612	gland morphogenesis	Sulf1, Cflar, Bcl2, Lama5, Mdk, Fgf7, Bmp7, Rxfp1, Tnc, Plag1, B4galt1, Il6, Pdgfa, Ptn, Hoxa13, Igf1, Mmp2, Fgfr1, Wnt5a, Bmp4, Tgfbr2, Slc9a3r1, Egfr, Fgf10, Gli3, Nr3c1, Rln1, Capn1	3.40708e-05	Yes
BP	GO:0030856	regulation of epithelial cell differentiation	Tgfb2, Klf7, Frzb, Mmp9, Jag1, Spry1, Fat4, Sfn, Atoh8, Foxp1, Apold1, Ccnd1, Cdkn1c, Btg1, Sall1, Cdh5, Spry2, Bmp4, Tmem100, Sfrp4, Foxc1, Sgpp1, Gdnf, Prlr, Acvrl1, Cldn5, Notch4, Xdh	3.40708e-05	No
BP	GO:0010927	cellular component assembly involved in morphogenesis	Cflar, Lmod1, Tnnt2, Myl9, Actc1, Neb, Tmod1, Cavin4, Foxp1, Mef2a, Hdac2, Csrp2, Acta1, Ldb3, Mtmr2, Tpm1, Krt19, Myh10, Edn1, Tppp, Cfl2, Rfx2, Pdgfrb, Pgm5	3.54571e-05	No
BP	GO:0003382	epithelial cell morphogenesis	Cgn, Col24a1, Clic4, Col15a1, Rilpl1, Plod3, Rac1, Hoxa13, Sipa1l3, Pard3, Frmd6, Ccdc88c, Heg1, Notch4	3.60485e-05	Yes
BP	GO:0001656	metanephros development	Bcl2, Hoxd11, Wt1, Bmp7, Fmn1, Spry1, Fat4, Pdgfa, Aqp1, Akr1b3, Tshz3, Gdf11, Sall1, Bmp4, Lamb2, Fgf10, Gli3, Mtss1, Gdnf, Pdgfrb	3.6554e-05	No
CC	GO:0044309	neuron spine	Srgap2, Zfp804a, Zmynd8, Slc9a6, Ophn1, Ppp3ca, Ephb2, Pde4b, Lpar1, Psmc2, Rph3a, Rac1, Ptprz1, Grin2b, Rgs10, Mt3, Cryab, Mtmr2, Snx1, Baiap2, Arhgap44, Shisa6, Myh10, Cdk5r1, Myl7, Asap1, Ptk2, Ppp1r2, Slc8a1, Synpo, Nr3c1, Kcnn2, Myo5b	3.66782e-05	No
BP	GO:0048771	tissue remodeling	Tgfb2, Suco, Mdk, Itga4, Mmp9, Jag1, Timp1, Ppp3ca, S1pr1, Lepr, B4galt1, Tmem64, Tgfbr3, Il6, Eln, Rac1, Pparg, Ptn, Axl, Rspo3, Igf1, Ednra, Hand2, Mmp2, Cspg4, P3h4, Foxc1, Fgf10, Tnfrsf11b, Cela1, Acvrl1, Epas1, Capn1	3.66782e-05	No
BP	GO:0031644	regulation of nervous system process	Trpa1, Gpr35, Rgs4, Zmynd8, Fabp5, Tnfrsf1b, Reln, Il6, Stx1a, Prkar1b, Grin2b, Dmpk, Igf1, Egr2, Pawr, Nrg1, Pard3, Fgfr1, Mtmr2, Cck, Baiap2, Shisa6, Tmem100, Ngfr, Edn1, Tppp, Lrrk2, Jam2, Nrxn1, Celf4, Bscl2, Myrf	3.76692e-05	No
BP	GO:0043244	regulation of protein-containing complex disassembly	Lmod1, Gsn, Dstn, Mid1, Nes, Stmn2, Asph, Tmod1, Dysf, Eps8, Add2, Mtpn, Irak3, Rdx, Tpm1, Vill, Fyco1, Sptbn1, Irgm1, Cfl2, Sema5a, Tmem39a, Eml4, Svil, Add3	3.81232e-05	No
MF	GO:1901981	phosphatidylinositol phosphate binding	Myo1b, Mark1, Fzd7, Pla2g4a, Jph2, Gsn, Anxa9, Dapp1, Cyth3, Rph3a, Hip1, Tpcn2, Picalm, Sytl2, Iqgap1, Arap1, Syt1, Phlda1, Vps36, Pard3, Rubcnl, Anxa8, Fermt2, Anxa2, Vill, Iqgap2, Asap1, Gsdmd, Snx24, Svil, Sh3pxd2a	3.82593e-05	No
BP	GO:0045600	positive regulation of fat cell differentiation	Ptgs2, Frzb, Bmp7, Noct, Tmem64, Medag, Sult1e1, Rarres2, Pparg, Cebpa, Igf1, Lpl, Wdfy2, Zbtb16, Dact1, Pim1, Zbtb7c	3.94232e-05	No
BP	GO:2000242	negative regulation of reproductive process	Sulf1, Grb14, Ada, Wt1, Bmp7, Timp1, Gpr149, Ovgp1, Prkacb, Shb, Igf1, Calr, Plat, Wnt5a, Bmp4, Rps6ka2, Ptgdr2	3.94232e-05	No
BP	GO:0010959	regulation of metal ion transport	Akt3, Kcne4, Tgfb2, Gpr35, Rgs4, Bcl2, Ptgs2, Rem1, Nkain4, Snta1, Cacnb2, Jph2, Abl1, Lrrc55, Plcb4, Stom, G6pdx, Dmd, Kcnab1, S100a1, Pde4b, Asph, Cacna2d1, Wfs1, Kcnh2, Adcyap1r1, Dysf, Wnk1, Il16, Dmpk, Scnn1b, Igf1, Pawr, Cd63, Sgk1, Akap7, Ednra, Bmp4, Slmap, Atp1b3, Fxyd2, Kcnmb1, Per1, Kcnab3, Slc9a3r1, Akap6, Tspan13, Mylk, Slc8a1, Glp1r, Sik1, Pdgfrb, Nedd4l, Kcnn2, Kif5b, Ahnak, Gnaq	3.97812e-05	No
BP	GO:0048736	appendage development	Tgfb2, Itga6, Map3k20, Hoxd11, Hoxd10, Bmp7, Fmn1, Slc7a11, Shox2, Bpnt2, Asph, Cyp26b1, Hoxa13, Hdac2, Pcnt, Hand2, Sall1, Rpgrip1l, Fgfr1, Wnt5a, Fermt2, Bmp4, Zbtb16, Sik3, Wnt9a, Tmem107, Sox4, Fgf10, Gli3, Gas1, Scx, Gnaq, Pcsk5	4.02189e-05	No
BP	GO:0060173	limb development	Tgfb2, Itga6, Map3k20, Hoxd11, Hoxd10, Bmp7, Fmn1, Slc7a11, Shox2, Bpnt2, Asph, Cyp26b1, Hoxa13, Hdac2, Pcnt, Hand2, Sall1, Rpgrip1l, Fgfr1, Wnt5a, Fermt2, Bmp4, Zbtb16, Sik3, Wnt9a, Tmem107, Sox4, Fgf10, Gli3, Gas1, Scx, Gnaq, Pcsk5	4.02189e-05	No
BP	GO:0048592	eye morphogenesis	Bcl2, Col5a1, Ptf1a, Fjx1, Bdnf, Bmp7, Jag1, Bcar3, Hipk1, Phactr4, Ephb2, Kdr, Tspan12, Aqp1, Ptn, Gdf11, Cited2, Rpgrip1l, Bmp4, Slc4a7, Nectin1, Fat3, Stra6, Foxl2, Naglu, Sdk2, Gli3, Agtpbp1, Gas1, Dio3, Col8a1	4.24051e-05	No
BP	GO:0098742	cell-cell adhesion via plasma-membrane adhesion molecules	Tgfb2, Kifap3, Selp, Igsf9, Cadm3, Gata5, Ccdc141, Itga4, Nexn, Fat4, Pcdh18, Klf4, Wnk1, Taok2, Cd177, Cd164, Cdh23, Bsg, Nrg1, Cdh5, Cdhr1, Nectin1, Fat3, Mcam, Pik3cb, Atp2c1, Tgfbr2, Sdk2, Nrcam, Celsr1, Cdh10, Nrxn1, Pcdh1, Cd6	4.28533e-05	No
BP	GO:0033555	multicellular organismal response to stress	Trpa1, Npas2, Bcl2, Mdk, Bdnf, Nr4a2, Dpp4, Ppp3ca, Brinp1, Ephb2, Penk, Usp46, Reln, Prkar1b, Grin2b, Vdac3, Ido1, Slc6a2, Cck, Pde8b, Runx1, Kalrn	4.2999e-05	No
BP	GO:0071526	semaphorin-plexin signaling pathway	Nrp2, Sema6c, Sema4a, Sema3e, Crmp1, Rac1, Plxna4, Ednra, Hand2, Sema3b, Sema3f, Edn1, Gdnf, Sema5a	4.57289e-05	No
BP	GO:0051261	protein depolymerization	Lmod1, Kif18a, Gsn, Dstn, Mid1, Nes, Stmn2, Asph, Tmod1, Dysf, Eps8, Add2, Mtpn, Sh3gl3, Sgk1, Rdx, Tpm1, Vill, Sptbn1, Cfl2, Sema5a, Eml4, Svil, Add3	4.58388e-05	No
BP	GO:0001764	neuron migration	Mark1, Srgap2, Nrp2, Il1r1, Mdk, Nr4a2, Dclk1, Fktn, Reln, Apbb2, Rac1, Ptprz1, Axl, Wdr62, Pcnt, Gas6, Gpm6a, Nrg1, Fbxo31, Fzd3, Fat3, Cck, Myh10, Cdk5r1, Phactr1, Tubb2a, Tubb2b, Spock1, Zswim6, Celsr1, Ptk2, Prkg1	4.58388e-05	No
BP	GO:0018209	peptidyl-serine modification	Akt3, Smyd3, Bcl2, Ptgs2, Csnk2a1, Bdnf, Nek6, Galnt13, Pnck, Mtcp1, Dmd, Fnip2, Bcar3, Dclk1, Hipk1, Hax1, Mad2l2, Clspn, Cdc7, Stk32b, Il6, Stk38l, Gadd45a, Wnk1, Sbk1, Dmpk, Brsk1, Il11, Dcn, Spock2, Sgk1, Gas6, Spry2, Wnt5a, Tgfbr2, Ulk2, Irgm1, Cdk5r1, Egfr, Plk2, Prkaa1, Rictor, Egflam, Lrrk2, Poglut1, Nrxn1, Rps6ka2, Axin1, Mamdc2	4.60872e-05	No
BP	GO:2001233	regulation of apoptotic signaling pathway	Tgfb2, Cflar, Ackr3, Bcl2, Rb1cc1, Pea15a, Ptgs2, Bcl2l1, Itga6, Mmp9, Eya2, Bdnf, Nr4a2, Srpx, Cth, Skil, S100a8, Eno1, Wfs1, Erp29, Htra2, Nupr1, Pycard, Usp47, Uri1, Tnfrsf23, Timp3, Tpd52l1, Igf1, Hdac2, Pttg1ip, Slc25a4, Prdx2, Nrg1, Fgfr1, Rb1, Ghitm, Bmp4, Ei24, Ctsh, Pik3cb, Dapk2, P4hb, Slc9a3r1, Ngfr, Prelid1, Fgf10, Inhba, Gas1, Gdnf, Lrrk2, Trim39, Itprip	4.64764e-05	Yes
BP	GO:0048813	dendrite morphogenesis	Prex2, Klf7, Fmn1, Pak3, Dclk1, Ppp3ca, Dhx36, Tnik, Ephb2, Reln, Rac1, Ptprz1, Ptn, Taok2, Mef2a, Picalm, Tet1, Sgk1, Fbxo31, Tpbg, Baiap2, Arhgap44, Cdk5r1, Actr2, Phactr1, Dact1, Lrrk2, Kalrn, Nedd4l, Myo5b, Pias2	4.66668e-05	No
BP	GO:0031647	regulation of protein stability	Tmem183a, Rnf149, Bcl2, Cdc73, Gsn, Usp27x, Rnf128, Usp13, Glmp, Plpp3, Stx12, Ddost, Asph, Wfs1, Apbb2, Hip1, Aak1, Pycard, Usp47, Bag3, Kdm8, Igf1, Casp3, Calr, Mt3, Ifi30, Dad1, Cryab, Tbrg1, Ctsh, Atp1b3, Usp3, Irgm1, Pik3r1, Sox4, Caml, Ccdc88c, Dact1, Lrrk2, Stub1, Trim39, Pim1, Nedd4l, Gnaq	4.66668e-05	No
BP	GO:0030834	regulation of actin filament depolymerization	Lmod1, Gsn, Dstn, Tmod1, Eps8, Add2, Mtpn, Rdx, Tpm1, Vill, Sptbn1, Cfl2, Sema5a, Svil, Add3	4.86139e-05	No
BP	GO:0090090	negative regulation of canonical Wnt signaling pathway	Mdk, Frzb, Foxo1, Dkk2, Mad2l2, Tmem64, Fzd1, Dact3, Dkk3, Tpbgl, Hdac2, Bicc1, Wnt5a, Ubac2, Tpbg, Limd1, Shisa6, Axin2, Slc9a3r1, Sfrp4, Gli3, Ccdc88c, Dact1, Axin1, Sfrp5	4.86139e-05	No
MF	GO:0030145	manganese ion binding	Glul, Mgat5, Abl1, Ppef1, Impa1, Gyg, B4galt1, Fam20c, Galnt4, Large1, Me1, Mre11a, Nudt16, Atp2c1, Pim1, Xpnpep1	4.89361e-05	No
BP	GO:0048145	regulation of fibroblast proliferation	Cdc73, Abl1, Mmp9, Pdgfa, Aqp1, Ptprz1, Pparg, Nupr1, Igf1, Cdk4, Pawr, Gas6, Ifi30, Wnt5a, Anxa2, Sphk1, Egfr, Ngfr, Fgf10, Tgif1, Pdgfrb, Fth1	4.92442e-05	No
MF	GO:0015631	tubulin binding	Arl4c, Mlph, Map4k4, Rgs2, Fmn2, Mapre1, Kif18a, Fmn1, Kif5c, Diaph2, Mid1, Cgn, Map9, Stmn2, S100a8, Kif1b, Pde4b, Rcc2, B4galt1, Dpysl5, Dysf, Arl8b, Brsk1, Tubgcp3, Hook3, Haus4, Dixdc1, Cryab, Cep70, Kif15, Spc24, Ccdc88a, Rad51d, Tppp, Kif2a, Vps41, Agtpbp1, Ccdc88c, Eml1, Ndrg1, Ncald, Sybu, Lrrk2, Efcab1, Ezr, Rmdn2, Eml4, Kifc1, Mapre2, Ska1, Kif5b	4.94256e-05	No
BP	GO:0018108	peptidyl-tyrosine phosphorylation	Ptpn4, Angpt4, Ptprj, Ehd4, Fgf7, Abl1, Il6ra, Hax1, Plpp3, Tnfrsf14, Ephb2, Tnfrsf18, Musk, Txk, Kdr, Reln, Bst1, Pxn, Il6, Pdgfa, Ptprz1, Wee1, Il11, Iqgap1, Gprc5b, Igf1, Hdac2, Il15, Gas6, Vegfc, Nrg1, Fgfr1, Cspg4, Cck, Efemp1, Egfr, Fgf10, Rictor, Gdnf, Prlr, Ptk2, Ghr, Cd80, Cblb, Pdgfrb	4.94522e-05	No
BP	GO:0085029	extracellular matrix assembly	Qsox1, Plod3, Col1a2, Antxr1, Smpd3, Rgcc, Lamb2, Thsd4, Has2, Myh11, Tnxb, Lox, Efemp2	5.01445e-05	No
MF	GO:0019955	cytokine binding	Cops5, Ackr3, Il1r2, Il1r1, Il18r1, Grem2, Itga4, Il6ra, Hax1, Tnfrsf14, Nbl1, Lepr, Pdpn, Tnfrsf1b, Tgfbr3, A2m, Il23r, Ackr4, Tgfbr2, Lifr, Prlr, Acvrl1, Ghr, Vasn, Chrd, Ltbp1	5.03334e-05	No
BP	GO:0034614	cellular response to reactive oxygen species	Trpa1, Abl1, Mmp9, Il6, Aqp1, Foxp1, Akr1b3, Axl, Plekha1, Rnf146, Hdac2, Pawr, Ednra, Smpd3, Prdx2, Mmp2, Mt3, Sphk1, Egfr, Edn1, Lrrk2, Cyp1b1, Slc8a1, Pdgfrb, Capn1, Prdx5	5.03334e-05	No
BP	GO:0003206	cardiac chamber morphogenesis	Tgfb2, Nrp2, Tnnt2, Fhl2, Vangl2, Bmp7, Jag1, Shox2, Col11a1, Dhrs3, Fzd1, Tgfbr3, Cited2, Ednra, Hand2, Nrg1, Wnt5a, Bmp4, Tpm1, Tgfbr2, Sox4, Foxc1, Ly6e, Pkp2, Adamts1, Heg1, Gata6	5.17167e-05	No
BP	GO:0072073	kidney epithelium development	Bcl2, Lama5, Hoxd11, Wt1, Bdnf, Bmp7, Fmn1, Jag1, Spry1, Fat4, Klf15, Aqp1, Tacstd2, Tshz3, Timeless, Gdf11, Ednra, Smad1, Sall1, Fgfr1, Bmp4, Lamb2, Foxc1, Gli3, Pgf, Mtss1, Gdnf	5.17167e-05	No
BP	GO:0099173	postsynapse organization	Nrp2, Zfp804a, Zmynd8, Pak3, Ophn1, Glrb, Slc7a11, Dhx36, Wasf2, Ephb2, Musk, Reln, Rph3a, Grin2b, Ptn, Abhd17c, Wnt5a, Arhgap22, Sema3f, Mtmr2, Baiap2, Arhgap44, Shisa6, Myh10, Cdk5r1, Actr2, Nrcam, Gdnf, Ndrg1, Lrrk2, Kalrn, Nrxn1, Myo5b	5.30734e-05	No
CC	GO:0043197	dendritic spine	Srgap2, Zfp804a, Zmynd8, Ophn1, Ppp3ca, Ephb2, Pde4b, Lpar1, Psmc2, Rph3a, Rac1, Ptprz1, Grin2b, Rgs10, Mt3, Cryab, Mtmr2, Snx1, Baiap2, Arhgap44, Shisa6, Myh10, Cdk5r1, Myl7, Asap1, Ptk2, Ppp1r2, Slc8a1, Synpo, Nr3c1, Kcnn2, Myo5b	5.51196e-05	No
MF	GO:0046332	SMAD binding	Pmepa1, Skil, Tgfbr3, Col1a2, Pparg, Mef2a, Cited2, Smad1, Rgcc, Fermt2, Tcf12, Tgfbr2, Myocd, Axin2, Acvrl1, Tgif1, Stub1, Axin1, Ankrd1	5.5775e-05	No
BP	GO:0001823	mesonephros development	Bcl2, Lama5, Hoxd11, Wt1, Bdnf, Bmp7, Fmn1, Spry1, Fat4, Tacstd2, Tshz3, Timeless, Gdf11, Smad1, Sall1, Fgfr1, Bmp4, Zbtb16, Foxc1, Gli3, Pgf, Gdnf	5.63024e-05	No
BP	GO:0030203	glycosaminoglycan metabolic process	Itih2, Itih5, Tnfaip6, Bpnt2, Chst13, Chsy1, Lyve1, Dcn, Spock2, Ednra, Slc10a7, Smpd3, Il15, Csgalnact1, Hexa, Foxc1, Has2, Egflam, Pdgfrb, Mamdc2	5.72248e-05	No
BP	GO:0043502	regulation of muscle adaptation	Rgs4, Rgs2, Gata5, G6pdx, Foxo1, Ppp3ca, Trim63, Tnfrsf1b, Klf4, Foxp1, Pparg, Mtpn, Mef2a, Igf1, Slc25a4, Hand2, Edn1, Akap6, Ptk2, Fbxo32, Nr3c1	5.72248e-05	No
BP	GO:0150115	cell-substrate junction organization	Lamc1, Map4k4, Bcl2, Tns1, Ptprj, Abl1, Sdc4, Fmn1, S100a10, Rcc2, Kdr, Pxn, Rac1, Taok2, Iqgap1, Thsd1, Fermt2, Pik3r1, Ptk2, Acvrl1, Mapre2	5.72248e-05	No
CC	GO:0001726	ruffle	Ptprj, Abl1, Kif18a, Gsn, S100a6, Wasf2, Pdpn, Cyth3, Rac1, Frmd4b, Ptprz1, Eps8, Podxl, Iqgap1, Plekha1, Rdx, Myo6, Cspg4, Tpm1, Anxa2, Rab34, Egfr, Gas7, Myo10, Ezr, Pdgfrb, Jcad	5.78122e-05	No
BP	GO:0022408	negative regulation of cell-cell adhesion	Ildr2, Mdk, Ass1, Abl1, Sdc4, Jag1, Mad2l2, Tnfrsf14, Klf4, Fgl2, Podxl, Wnk1, Loxl3, Tarm1, Il4ra, Pawr, Casp3, Prdx2, Ido1, Rgcc, Bmp4, Rdx, Havcr2, Ripor2, Pik3r1, Gli3, Ptk2, Cd80, Runx1, Cblb, Notch4, Prkg1, Scgb1a1	5.80547e-05	No
BP	GO:1902806	regulation of cell cycle G1/S phase transition	Bcl2, Cdc73, Ctdsp1, Hacd1, Cdkn2c, Cdkn2b, Pdpn, Klf4, Ccnd1, Rrm1, Susd2, Brd7, Tcim, Fbxo31, Rb1, Rgcc, 2610528A11Rik, Rdx, Ctdspl, Crlf3, Egfr, Fgf10, Inhba, Gas1, Rrm2, Dact1, Adamts1, Trim39, Cdk2ap2	5.80711e-05	Yes
MF	GO:0005080	protein kinase C binding	Akt3, Cavin2, Ugt1a7c, Pea15a, Abl1, Sdc4, Pard6b, Dact3, Pawr, Ldb3, Ccdc88a, Sqstm1, Dact1, Hdac7, Pkp2, Add3	5.86947e-05	No
BP	GO:0032964	collagen biosynthetic process	Suco, Col5a1, Il6ra, Cyp2j6, Adamts3, Il6, Pparg, Rgcc, Bmp4, P3h4, Adora2b, Scx, Ltbp1, Pdgfrb, Prdx5	5.90137e-05	Yes
BP	GO:0014065	phosphatidylinositol 3-kinase signaling	Nyap2, Prex2, Tgfb2, Pik3c2b, Selp, Prr5l, Hax1, Ror1, Klf4, Ptpn13, Kdr, Reln, Pdgfa, Plekha1, Igf1, Dcn, Nrg1, Dipk2a, Pik3cb, Slc9a3r1, Egfr, Edn1, Pik3r1, Ptk2, Pdgfrb	6.11231e-05	No
BP	GO:1901988	negative regulation of cell cycle phase transition	Nabp1, Bcl2, Cdc73, Ctdsp1, Wdr76, Map3k20, Cdkn2b, Clspn, Klf4, Apbb2, Setmar, Ccnd1, Taok2, Usp47, Brsk1, Lcmt1, Zwint, Timeless, Susd2, Brd7, Fbxo31, Rb1, Rgcc, 2610528A11Rik, Mre11a, Ctdspl, Crlf3, Inhba, Gas1, Foxn3, Dact1, Klhl22, Trim39, Zfp36l2, Apbb3, Prpf19, Cdk2ap2	6.11231e-05	No
BP	GO:0090050	positive regulation of cell migration involved in sprouting angiogenesis	Akt3, Ptgs2, Abl1, Srpx2, Kdr, Plk2, Rhoj, Hdac7, Jcad	6.27676e-05	No
BP	GO:0010464	regulation of mesenchymal cell proliferation	Shox2, Kdr, Pdgfa, Foxp2, Foxp1, Ptn, Fgfr1, Wnt5a, Bmp4, Tgfbr2, Gas1, Arhgap5, Chrd	6.39574e-05	No
CC	GO:0031227	intrinsic component of endoplasmic reticulum membrane	Hsd11b1, Atf6, Hacd1, Pigt, Rrbp1, Ergic3, Mmgt1, Porcn, Elovl6, Sgms2, Asph, Wfs1, Tapt1, Preb, Calr, Ero1a, Elovl5, Esyt3, Slc35b1, Caml, Esyt2, Marchf6, Gpaa1, H2-D1, H2-Q7, H2-K1, Plpp6, Bscl2	6.4772e-05	No
MF	GO:0042562	hormone binding	Slc40a1, Rxfp1, Anxa5, Lepr, Adcyap1r1, Oxtr, Abhd2, Crym, Calr, Ctsh, Pkm, Egfr, Pik3r1, Inhba, Prlr, Npr3, Ghr, Glp1r, Nr3c1	6.4772e-05	No
BP	GO:0014910	regulation of smooth muscle cell migration	Bcl2, Mdk, Tmsb4x, F3, Postn, Lpar1, Pdgfa, Pparg, Iqgap1, Igf1, Tpm1, Myocd, Gna13, Has2, Ptk2, Adamts1, Cyp1b1, Pdgfrb, Prkg1, Pcsk5	6.61018e-05	No
BP	GO:0051402	neuron apoptotic process	Ncf2, Tgfb2, Bcl2, Ncstn, Bcl2l1, Mdk, Abl1, Pigt, Kcnb1, Bdnf, Nr4a2, G6pdx, Pak3, Usp53, Nes, Musk, Kdr, Wfs1, Ptprz1, Axl, Nupr1, Gabrb3, Sct, Tnfrsf23, Pawr, Adarb1, Casp3, Prdx2, Tox3, Mt3, Mt1, Star, Rb1, Bace1, Casp1, Cpeb4, Map2k4, Cdk5r1, Ngfr, Itga1, Dio3, Gdnf, Glp1r, Nr3c1	6.63745e-05	No
CC	GO:0031300	intrinsic component of organelle membrane	Qsox1, Tmem70, Hsd11b1, Atf6, Rnf152, Hacd1, Sys1, Pigt, Rrbp1, Ergic3, Mmgt1, Slc35a2, Porcn, Wls, Elovl6, Sgms2, Ubiad1, Rab3b, Stx12, Asph, Fktn, Wfs1, Tapt1, Lfng, Preb, Tmem43, Vopp1, Vamp5, Dmpk, Calr, Rab3a, Ghitm, Ero1a, Elovl5, Esyt3, Pcsk7, Atp2c1, Slc35b1, Caml, Esyt2, Marchf6, Gpaa1, H2-D1, H2-Q7, H2-K1, Npc1, Plpp6, Bscl2, Pcsk5	6.77781e-05	No
BP	GO:0007163	establishment or maintenance of cell polarity	Pard3b, Vangl2, Frmd4a, Pard6b, Gsn, Rnd3, Ophn1, Spry1, Cyth3, Rac1, Prickle2, Frmd4b, Aqp1, Cyp26b1, Wee1, Dlg2, Brsk1, Sipa1l3, Igf1, Traf3ip2, Ust, Rpgrip1l, Cdh5, Pard3, Spry2, Wnt5a, Slc9a3r1, Actr2, Ripor2, Fgf10, Rictor, Cyrib, Rnd1, Ezr, Alpk2	6.88846e-05	No
BP	GO:0043281	regulation of cysteine-type endopeptidase activity involved in apoptotic process	Cflar, Ptgs2, Csnk2a1, Mmp9, Gsn, F3, S100a8, Sfn, Klf4, Tnfsf15, Il6, Hip1, Arl6ip5, Nod1, Aqp1, Pparg, Htra2, Pycard, Usp47, Tnfrsf23, Igf1, Gas6, Mt3, Dpep1, Cryab, Foxl2, Cck, Casp1, Wnt9a, Ngfr, Dap, Xdh, Malt1	6.95977e-05	No
BP	GO:0014812	muscle cell migration	Bcl2, Mdk, Tmsb4x, F3, Postn, Akirin1, Lpar1, Pdgfa, Pparg, Iqgap1, Igf1, Plat, Tpm1, Myocd, Gna13, Has2, Ptk2, Adamts1, Kalrn, Cyp1b1, Pdgfrb, Prkg1, Pcsk5	6.95977e-05	No
BP	GO:0032984	protein-containing complex disassembly	Lmod1, Kif18a, Ssrp1, Gsn, Dstn, Mid1, Nes, Stmn2, Asph, Tmod1, Dysf, Eps8, Add2, Mtpn, Sh3gl3, Cebpg, Sgk1, Irak3, Nrg1, Rubcnl, Rdx, Pik3r4, Tpm1, Vill, Fyco1, Sptbn1, Irgm1, Dhx8, Cfl2, Sema5a, Tmem39a, Lix1, Eml4, Svil, Kif5b, Add3	7.06398e-05	No
MF	GO:0050840	extracellular matrix binding	Tinagl1, B4galt1, Eln, Fbln2, Bcam, Ssc5d, Dcn, Spock2, Thsd1, Adamts15, Anxa2, Sparc, Lrrc15, Smoc2, Cd248	7.24729e-05	No
MF	GO:0005518	collagen binding	Dpp4, Musk, Pdgfa, Antxr1, Dcn, Lum, Col6a4, Cspg4, Itga11, P3h4, Sparc, Mrc2, Aebp1, Itga1, Lrrc15, Tnxb, Ccbe1, Lox	7.24729e-05	No
BP	GO:0032102	negative regulation of response to external stimulus	Cd34, Ifi207, Samhd1, Mdk, Ada, Mkks, Thbd, Tnfaip6, Dpp4, Tspan6, Fam3a, Anxa5, Sema6c, Sema4a, Nbl1, Tnfrsf1b, Sema3e, Fgl2, Rabgef1, Pdgfa, Lpcat3, Mmrn1, Pparg, A2m, Siglecg, Htra1, Igf1, Fabp7, Irak3, Prdx2, Nlrc5, Cdh5, Wnt5a, Rb1, Nr1d2, Sema3b, Sema3f, Bace1, Anxa2, Cck, Sec14l1, Havcr2, Mmp28, Ctla2a, Rin3, C1qtnf3, Sema5a, Cd200, Kng1, St6gal1, Nrxn1, Prkg1	7.38412e-05	Yes
BP	GO:0051153	regulation of striated muscle cell differentiation	Fzd7, Rgs4, Bcl2, Rgs2, Bdnf, G6pdx, Shox2, Ybx1, Foxp1, Cyp26b1, Dmpk, Igf1, Atp11a, Slc25a4, Nrg1, Bmp4, Myocd, Edn1, Akap6, Sik1, Nr3c1	7.53664e-05	No
BP	GO:0090288	negative regulation of cellular response to growth factor stimulus	Sulf1, Cflar, Grem2, Abl1, Tnfaip6, Spry1, Skil, Nbl1, Fzd1, Pparg, Htra1, Dcn, Spry2, Wnt5a, Pik3cb, Ngfr, Adamts12, Chrd, Xdh, Crim1, Bambi	7.53664e-05	No
BP	GO:0003151	outflow tract morphogenesis	Tgfb2, Nrp2, Vangl2, Bmp7, Jag1, Dhrs3, Fzd1, Tgfbr3, Eln, Folr1, Cited2, Ednra, Hand2, Wnt5a, Bmp4, Tgfbr2, Edn1, Foxc1, Gata6	7.53717e-05	No
MF	GO:0000287	magnesium ion binding	Glul, Mark1, Nuak2, Map3k20, Abl1, Eya2, Nek6, Rp2, Impa1, Dhx36, Prkacb, 1700009N14Rik, Atp8a1, Dck, Stk38l, Wnk1, Wee1, Brsk1, Atp10a, Irak3, Atp11a, Ephx2, Pkm, Nudt16, Sik3, Sphk1, Tppp, Cerk, Lrrk2, Rps6ka2, Sik1, Atp8b1, Pgm5	7.58704e-05	Yes
BP	GO:0071674	mononuclear cell migration	Slamf9, Ptprj, Mdk, Itga4, S1pr1, Tnfrsf14, Nbl1, Akirin1, Arhgef5, Rarres2, Eps8, Wnk1, Pycard, Gas6, Calr, Ccl17, Wnt5a, 2610528A11Rik, Ccl7, Ccl8, Spns2, Ripor2, Ninj1, Cxcl14, Ptk2, Cd200, Cd47, Jam2, Pla2g7, Ch25h	7.69928e-05	No
BP	GO:0035107	appendage morphogenesis	Tgfb2, Map3k20, Hoxd11, Hoxd10, Bmp7, Fmn1, Shox2, Bpnt2, Asph, Cyp26b1, Hoxa13, Hdac2, Pcnt, Hand2, Sall1, Rpgrip1l, Fgfr1, Wnt5a, Bmp4, Zbtb16, Sik3, Wnt9a, Tmem107, Sox4, Fgf10, Gli3, Gas1, Gnaq, Pcsk5	7.85316e-05	No
BP	GO:0035108	limb morphogenesis	Tgfb2, Map3k20, Hoxd11, Hoxd10, Bmp7, Fmn1, Shox2, Bpnt2, Asph, Cyp26b1, Hoxa13, Hdac2, Pcnt, Hand2, Sall1, Rpgrip1l, Fgfr1, Wnt5a, Bmp4, Zbtb16, Sik3, Wnt9a, Tmem107, Sox4, Fgf10, Gli3, Gas1, Gnaq, Pcsk5	7.85316e-05	No
BP	GO:0098656	anion transmembrane transport	Rgs4, Rgs2, Slc25a12, Gabrq, Slc35a2, Glrb, Slc7a11, Slc39a8, Slc7a13, Gabrb1, Lrrc8b, Lrrc8c, Arl6ip5, Pcyox1, Ano1, Slc1a5, Ano5, Folr1, Gabrb3, Slc16a7, Slc19a1, Slc25a4, Slc25a15, Vdac3, Slc7a2, Slc7a8, Slc35b1, Slc25a29, Ank, Abcc5, Slc12a8, Slc3a2	7.91171e-05	No
BP	GO:0060996	dendritic spine development	Srgap2, Zmynd8, Slc9a6, Acsl4, Pak3, Dhx36, Ephb2, Lpar1, Reln, Rac1, Hdac2, Nrg1, Baiap2, Arhgap44, Fstl4, Cdk5r1, Actr2, Ngfr, Plk2, Asap1, Lrrk2, Kalrn, Nr3c1, Myo5b	8.35738e-05	No
BP	GO:0060688	regulation of morphogenesis of a branching structure	Sulf1, Mdk, Fgf7, Abl1, Bmp7, Shox2, Pdgfa, Tacstd2, Sall1, Fgfr1, Wnt5a, Bmp4, Fgf10, Pgf, Gdnf, Lrrk2	8.54643e-05	No
BP	GO:0048705	skeletal system morphogenesis	Nab1, Tgfb2, Hoxd11, Hoxd10, Bmp7, Fmn1, Shox2, Col11a1, Frem1, Dhrs3, Bpnt2, Mmp16, Cyp26b1, Chsy1, Plekha1, Arid5b, Nab2, Mthfd1l, Cited2, Smpd3, Csgalnact1, Mmp2, Bmp4, Poc1a, Sik3, Tgfbr2, Wnt9a, Tmem107, Axin2, Sfrp4, Foxc1, Gli3, Gas1, Foxn3, Has2, Scx, Axin1, Pdgfrb	8.57276e-05	No
MF	GO:0044389	ubiquitin-like protein ligase binding	Prdx6, Atf6, Bcl2, Ifi205, Traf5, Stam, Prr5l, Ube2c, Nek6, Mid1, Ube2a, Usp13, Txnip, Foxo1, Prkacb, Tnfrsf14, Tnfrsf1b, Wfs1, Kcnh2, Uchl1, Tpi1, Rad18, Rnf40, Egr2, Ube2d1, Shprh, Calr, Fhit, Rb1, Sqstm1, Per1, Axin2, Egfr, Ngfr, Pik3r1, Caml, Trib2, Nfkbia, Ckb, Dio2, Rangap1, Stub1, Axin1, Pias2, Otub1	8.61815e-05	No
BP	GO:0032874	positive regulation of stress-activated MAPK cascade	Tgfb2, Map4k4, Rb1cc1, Traf5, Nrk, Mid1, Tnik, Arl6ip5, Nod1, Gadd45a, Taok2, Pycard, Tpd52l1, Sash1, Hand2, Wnt5a, Bmp4, Dixdc1, Sphk1, Map2k4, Mbip, Igfbp6, Xdh, Axin1, Map4k2	8.64307e-05	No
BP	GO:0006575	cellular modified amino acid metabolic process	Acadl, Ass1, Fpgs, G6pdx, Cth, Slc7a11, Gstm2, Serinc2, Reln, Plod3, Gstk1, Lpcat3, Arl6ip5, Mgst1, Pcyox1, Crym, Folr1, Serinc1, Mthfd1l, Ggt1, Gstt1, Dpep1, Slc22a5, Gpx3, Gcnt4, Dio3, Ckb, Mboat2, Dio2, Oplah, Hagh, Hoga1	8.69043e-05	No
BP	GO:0071622	regulation of granulocyte chemotaxis	Ptprj, Mdk, Lbp, Tnfaip6, Dpp4, Akirin1, Bst1, Rac1, Rarres2, Dysf, Ednra, Dapk2, Edn1, Ripor2, Ptk2	8.80873e-05	No
BP	GO:0072006	nephron development	Sulf1, Cflar, Bcl2, Vangl2, Lama5, Hoxd11, Wt1, Bmp7, Fmn1, Jag1, Fat4, Enpep, Il6ra, Klf15, Aqp1, Tacstd2, Timeless, Ednra, Sall1, Bmp4, Lamb2, Foxc1, Gli3, Pgf, Mtss1, Gdnf, Pdgfrb	8.85291e-05	No
BP	GO:0061308	cardiac neural crest cell development involved in heart development	Bmp7, Jag1, Folr1, Cited2, Ednra, Hand2, Bmp4, Edn1	8.85291e-05	No
BP	GO:0031349	positive regulation of defense response	Npas2, Pla2g4a, Ptgs2, Ifi207, Ifi205, Mdk, Lbp, Dpp4, Usp27x, Fabp4, S100a8, Penk, Txk, Il6, Nod1, Il17ra, Il16, Nupr1, Pycard, Gprc5b, Cebpa, Raet1a, Ednra, Lpl, Ido1, Mmp2, Nlrc5, Fgfr1, Wnt5a, Cck, Casp1, Havcr2, Adora2b, Irgm1, Rab34, Ninj1, Nfkbia, Lrrk2, Cd47, Masp1, C3, H2-M3	9.06398e-05	No
BP	GO:0031532	actin cytoskeleton reorganization	Thsd7b, Mdk, Fgf7, Abl1, Gsn, Nrk, Hax1, Tnik, S1pr1, Sema3e, Micall2, Thsd7a, Eps8, Antxr1, Efs, Atp2c1, Baiap2, Phactr1, Fgf10, Iqgap2, Rictor, Ezr	9.48382e-05	No
BP	GO:0051604	protein maturation	Il1r2, Ncstn, Ifi207, Gsn, Pgk1, F3, Tspan5, Mme, Prkacb, S100a10, Eno1, Asph, Mmp16, Stoml2, Adamts3, Lpcat3, Pycard, Spon1, Chst8, Dcbld1, Pawr, Casp3, Atp7b, Plat, Naa30, Tspan14, Ero1a, Ctsh, Bace1, Pcsk7, Casp1, Adam19, Adamts2, Tbc1d10a, Sox4, Gli3, Gas1, Ctla2a, Lrrk2, Notch4, Rps6ka2, Stub1, Ccbe1, Myrf, Pcsk5, Capn1	9.63711e-05	Yes
MF	GO:0004222	metalloendopeptidase activity	Cops5, Adamts4, Mmp9, Adam33, Mme, Adam15, Pappa, Mmp16, Adamts3, Mmp17, Adam12, Mmp2, Adamts15, Adamts8, Mmp3, Adam19, Adamts2, Mmp28, Papln, Adamts12, Adamts1	9.93269e-05	No
BP	GO:0008361	regulation of cell size	Akt3, Rb1cc1, Abl1, Ttl, Bdnf, Sema6c, Sema4a, Sema3e, Limk1, Rac1, Aqp1, Plxna4, Mtpn, Slc6a12, Sct, Cdk4, Mt3, Nrg1, Wnt5a, Rdx, Sema3b, Sema3f, Ulk2, Omg, Fstl4, Cdk5r1, Slc9a3r1, Edn1, Arhgap5, Eif2b2, Sema5a, Slc12a8, Myo5b	9.95897e-05	No
BP	GO:0010506	regulation of autophagy	Qsox1, Sh3bp4, Atf6, Rnf152, Bcl2, Rb1cc1, Trp53inp2, Gpsm1, Ubqln2, Usp13, Foxo1, Dram2, Lepr, Kdr, Nod1, Trim34a, Tpcn2, Nupr1, Pycard, Bag3, Dcn, Slc25a4, Mt3, Wdr6, Pik3r4, Fyco1, Casp1, Ulk2, Irgm1, Plk2, Sptlc2, Prkaa1, Ptk2, Dap, Mtdh, Lrrk2, Tmem39a, Klhl22, Fez2, Npc1	9.99269e-05	No
BP	GO:0005996	monosaccharide metabolic process	Slc45a3, Sord, Gpd2, Pgk1, Fam3a, G6pdx, Foxo1, Fabp5, Eno1, Cyp2j6, Lepr, B4galt1, Il6, Ppp1cb, Rpia, Tpi1, Fam3c, Akr1b3, Pgm2l1, Lcmt1, Igf1, Slc39a14, Rubcnl, Dlat, Man2c1, Mpi, Adpgk, Pkm, Pfkfb4, Igfbp4, Adora2b, Pik3r1, Pfkp, Prkaa1, C1qtnf3, Sik1, Nr3c1, Pgm5, Pcx	0.000100204	Yes
BP	GO:0031960	response to corticosteroid	Smyd3, Bcl2, Ass1, Bche, Trim63, Il6, Aqp1, Sult1a1, Scnn1b, Sgk1, Bmp4, Acsbg1, Aldh3a1, Pik3r1, Gdnf, Fbxo32, Zfp36l2, Nr3c1, Cdo1	0.000102151	No
BP	GO:0006643	membrane lipid metabolic process	Kdsr, Cers6, Hacd1, Pigt, Elovl6, Sgms2, Plpp3, Serinc2, Ugcg, Pyurf, Serinc1, Ormdl2, Smpd3, Elovl5, Hexa, Sphk1, Spns2, Plpp1, Sptssa, Sptlc2, Sgpp1, A4galt, Cerk, St3gal1, Cers5, Smpd5, Gpaa1, St3gal6, B3gnt5, Cyp1b1	0.000103144	No
MF	GO:0033218	amide binding	Tgfb2, Acadl, Pla2g4a, Slc40a1, Ptges, Lbp, Pltp, Dpp4, Itm2a, Grpr, Kpna4, Anxa5, Cd1d1, Enpep, Ppp3ca, Gpr149, Mme, Gstm2, Plod1, Ephb2, Lepr, Rplp0, Apbb2, Adcyap1r1, Oxtr, Mgst1, Pparg, Anpep, Folr1, Prep, Slc19a1, Calr, Cryab, Bace1, Pank3, Ngfr, Epdr1, Pik3r1, Inhba, Nfkbia, Crip1, Prlr, Npr3, Ghr, H2-D1, H2-Q7, H2-M9, H2-M3, Fkbp5, Glp1r, H2-K1, Apbb3, Lvrn, Pcx, Ptgdr2, Pcsk5	0.000105713	No
CC	GO:0031965	nuclear membrane	Hsd11b1, Bcl2, Lypla1, Rb1cc1, Ptgs2, Scai, Kpna4, Eno1, Ybx1, Akirin1, Dpy19l4, Mfsd10, Sult1e1, Stx1a, Tmem43, Osbpl3, Aqp1, Mrgprf, Dmpk, Cdk4, Ednra, Smad1, Cdh5, Myo6, Mlx, Cenpv, Akap6, Syne3, Rangap1, Nrxn1, Nrm, Txnl4a, Gata6, Plpp6, Tmem109, Itprip	0.000106898	No
BP	GO:0030042	actin filament depolymerization	Lmod1, Gsn, Dstn, Tmod1, Eps8, Add2, Mtpn, Rdx, Tpm1, Vill, Sptbn1, Cfl2, Sema5a, Svil, Add3	0.000107177	No
BP	GO:0070304	positive regulation of stress-activated protein kinase signaling cascade	Tgfb2, Map4k4, Rb1cc1, Traf5, Nrk, Mid1, Tnik, Arl6ip5, Nod1, Gadd45a, Taok2, Pycard, Tpd52l1, Sash1, Hand2, Wnt5a, Bmp4, Dixdc1, Sphk1, Map2k4, Mbip, Igfbp6, Xdh, Axin1, Map4k2	0.000108565	No
BP	GO:0060601	lateral sprouting from an epithelium	Sulf1, Vangl2, Bmp7, Wnt5a, Bmp4, Fgf10, Celsr1	0.000109899	No
MF	GO:0031625	ubiquitin protein ligase binding	Prdx6, Atf6, Bcl2, Ifi205, Traf5, Prr5l, Nek6, Mid1, Ube2a, Usp13, Txnip, Foxo1, Prkacb, Tnfrsf14, Tnfrsf1b, Wfs1, Kcnh2, Uchl1, Tpi1, Rad18, Rnf40, Egr2, Ube2d1, Shprh, Calr, Fhit, Rb1, Sqstm1, Per1, Axin2, Egfr, Ngfr, Pik3r1, Caml, Trib2, Nfkbia, Ckb, Dio2, Rangap1, Stub1, Axin1, Pias2, Otub1	0.000110658	No
BP	GO:0051149	positive regulation of muscle cell differentiation	Bcl2, Tmsb4x, Cth, Shox2, Cyp26b1, Tshz3, Igf1, Atp11a, Slc25a4, Nrg1, Bmp4, Olfm2, Myocd, Edn1, Akap6, Nr3c1, Efemp2	0.000111397	No
BP	GO:0001657	ureteric bud development	Bcl2, Lama5, Hoxd11, Wt1, Bdnf, Bmp7, Fmn1, Spry1, Fat4, Tacstd2, Tshz3, Timeless, Gdf11, Smad1, Sall1, Fgfr1, Bmp4, Foxc1, Gli3, Pgf, Gdnf	0.000112482	No
BP	GO:0072163	mesonephric epithelium development	Bcl2, Lama5, Hoxd11, Wt1, Bdnf, Bmp7, Fmn1, Spry1, Fat4, Tacstd2, Tshz3, Timeless, Gdf11, Smad1, Sall1, Fgfr1, Bmp4, Foxc1, Gli3, Pgf, Gdnf	0.000112482	No
BP	GO:0072164	mesonephric tubule development	Bcl2, Lama5, Hoxd11, Wt1, Bdnf, Bmp7, Fmn1, Spry1, Fat4, Tacstd2, Tshz3, Timeless, Gdf11, Smad1, Sall1, Fgfr1, Bmp4, Foxc1, Gli3, Pgf, Gdnf	0.000112482	No
BP	GO:0007612	learning	Ptgs2, Bdnf, Ptgs1, Pak6, Bche, Slc7a11, Ephb2, Atp8a1, Reln, Foxp2, Grin2b, Ptn, Brsk1, Gabrb3, Sct, Sgk1, Vdac3, Tpbg, Stra6, Cck, Specc1, Pde8b, Nrxn3, Adcy3, Pde1b, Chrd, Kalrn, Nrxn1, Glp1r, Synpo	0.000112635	No
BP	GO:1901890	positive regulation of cell junction assembly	Map4k4, Ptprj, Abl1, Sdc4, Bdnf, Fmn1, Srpx2, Sema4a, S100a10, Ephb2, Musk, Kdr, Rac1, Lrrn1, Oxtr, Lrtm2, Iqgap1, Fermt2, Tpbg, Pik3r1, Cldn5, Nrxn1, Thbs2	0.000113166	No
BP	GO:1903844	regulation of cellular response to transforming growth factor beta stimulus	Cflar, Zfp451, Pmepa1, Spry1, Skil, Cdkn2b, Tgfbr3, Rasl11b, Pparg, Htra1, Folr1, Cdkn1c, Cited2, Spry2, Snx1, Myocd, Vasn, Stub1, Ltbp1, Axin1, Nrep, Lox, Bambi	0.000113166	No
BP	GO:0019221	cytokine-mediated signaling pathway	Ackr3, Gpr35, Il1r2, Il1r1, Il18r1, Grem2, Traf5, Samhd1, Mkks, Usp27x, F3, Hipk1, Il6ra, Lepr, Ugcg, Txk, Rabgef1, Oasl2, Il6, Dok1, Pparg, Wnk1, Il17ra, Il23r, Axl, Il16, Pycard, Ctr9, Cebpa, Ifitm3, Il4ra, Traf3ip2, Irak3, Otud4, Il15, Gas6, Palm3, Mt3, Nlrc5, Ccl17, Wnt5a, Traip, Casp1, Sphk1, Irgm1, Ccl7, Ccl8, Edn1, Foxc1, Nfkbia, Lifr, Prlr, Ghr	0.000113726	No
BP	GO:0018126	protein hydroxylation	Plod1, Asph, Plod3, P4ha1, Ero1a, P3h4, Jmjd6, P4hb, P4ha2, P3h2	0.00011412	No
BP	GO:0051894	positive regulation of focal adhesion assembly	Map4k4, Ptprj, Abl1, Sdc4, Fmn1, S100a10, Kdr, Rac1, Iqgap1, Fermt2	0.00011412	No
BP	GO:0060039	pericardium development	Itga4, Wt1, Bmp7, Pdpn, Tgfbr3, Hand2, Rpgrip1l, Wnt5a, Ccm2, Heg1	0.00011412	No
BP	GO:0051384	response to glucocorticoid	Smyd3, Bcl2, Ass1, Bche, Trim63, Il6, Aqp1, Sult1a1, Sgk1, Bmp4, Acsbg1, Aldh3a1, Pik3r1, Gdnf, Fbxo32, Zfp36l2, Nr3c1, Cdo1	0.000114938	No
BP	GO:0009612	response to mechanical stimulus	Trpa1, Mdk, Mkks, Gsn, Dmd, Usp53, Col11a1, Whrn, Rac1, Foxp2, Aqp1, Grin2b, Ptn, Bag3, Igf1, Pawr, Ednra, Pkd1l2, Mmp2, Stra6, Bace1, Ripor2, Nfkbia, Scx, Kalrn, Nrxn1, Slc8a1, Piezo2, Ankrd1	0.000115038	No
BP	GO:0045861	negative regulation of proteolysis	Pi15, Cflar, Il1r2, Ptgs2, Ifi207, Serpinb2, Csnk2a1, Itih2, Itih5, Slpi, Mmp9, Ophn1, Timp1, Lxn, Sfn, Klf4, Il6, Aqp1, A2m, Tfpi2, Picalm, Usp47, Timp3, Igf1, Gas6, Plat, Mt3, Dpep1, Fhit, Anxa8, Styx, Cryab, Spink8, Wnt9a, Pik3r1, Caml, Spock1, Gas1, Ctla2a, Tmed10, Serpina3n, Papln, Lrrk2, Fetub, Kng1, Trim39, Spink10	0.00011984	No
BP	GO:0044703	multi-organism reproductive process	Pla2g4a, Ptgs2, Mmp9, Thbd, Nrk, Acsl4, Timp1, Ube2a, Rxfp1, Sult1e1, Tcf23, Tead4, Oxtr, Ptn, A2m, Arntl, Cited2, Calr, Mmp2, Hsd11b2, Havcr2, Prl, Prl3c1, Prl3a1, Prl6a1, Prl8a2, Prl7a2, Kalrn, H2-Q7, Pcsk5	0.000123164	No
BP	GO:0006753	nucleoside phosphate metabolic process	Ncf2, Bcl2l1, Adal, Samhd1, Ada, Entpd2, Acss1, Pgk1, G6pdx, Acsl4, Gucy1b1, Ak5, Nppb, Eno1, Ctps, 1700009N14Rik, Stoml2, Sult1e1, Dck, Oasl2, Slc4a4, Prkag2, Tpi1, Gimap9, Bpgm, Nupr1, Rrm1, Igf1, Nudt4, Ldhd, Ido2, Ido1, Fhit, Pnp2, Dlat, Mpi, Adpgk, Pkm, Atp5l, Nudt16, Acly, Pank3, Adora2b, Pfkp, Rrm2, Dmac2l, Adcy3, Prkaa1, Lrrk2, Rhoq, Xdh, Dnph1, Nme4, Entpd7, Nmrk1, Gda	0.000123476	Yes
CC	GO:0005802	trans-Golgi network	Cnst, Myo1b, Tgfb2, Rab7b, Rab29, Rgs20, Sys1, Arl5a, Wls, Postn, Ap4b1, Mme, Plpp3, Bpnt2, Atp8a1, Plod3, Rac1, M6pr, Vamp5, Arap1, Rab32, Slc10a7, Atp11a, Atp7b, Scamp2, Bace1, Pcsk7, Atp2c1, Yipf2, St3gal1, Lrrk2, Tjap1, Prepl, Atp8b1, Ms4a6b, Pcsk5	0.000123476	No
BP	GO:0050863	regulation of T cell activation	Ildr2, Il1rl2, Igfbp2, Mdk, Abl1, Ada, Sdc4, Dpp4, Efnb1, Cd1d1, Tnfrsf14, Tnfrsf1b, Shb, Fgl2, Il6, Cyp26b1, Loxl3, Il23r, Tarm1, Pycard, Il4ra, Igf1, Pawr, Il15, Casp3, Prdx2, Ido1, Bmp4, Zbtb16, Tgfbr2, Havcr2, Pik3r6, Ripor2, Sox4, Prelid1, Gli3, Ctla2a, Cyrib, Cd80, Runx1, Cd47, Cblb, Tnfsf9, Malt1, Scgb1a1, Cd6	0.000123476	No
CC	GO:0019897	extrinsic component of plasma membrane	Kcnab1, S100a6, S100a10, Eno1, Stoml2, Cyth3, Hip1, Rac1, Olr1, Gng11, Picalm, Sytl2, Iqgap1, Frk, Cdh23, Mcf2l, Cdh5, Fermt2, Olfm2, Esyt3, Anxa2, Myzap, Gna13, Gngt2, Esyt2, Cdh10, Ptk2, Gnaq, Gna14	0.000127155	No
BP	GO:0010656	negative regulation of muscle cell apoptotic process	Cflar, Bcl2, Mdk, Nupr1, Bag3, Igf1, Slc25a4, Hand2, Nrg1, Dipk2a, Dnmt1, Myocd, Edn1, Pik3r1, Lifr	0.000127358	No
BP	GO:0042596	fear response	Npas2, Bcl2, Mdk, Bdnf, Dpp4, Brinp1, Ephb2, Penk, Usp46, Prkar1b, Grin2b, Vdac3, Cck, Pde8b, Kalrn	0.000127358	No
BP	GO:0046847	filopodium assembly	Srgap2, Arhgef4, Itga6, Zmynd8, Fnbp1l, Ephb2, Arap1, Gpm6a, Arhgap44, Ripor2, Pik3r1, Myo10, Rhoq, Daam2, Nrxn1, Ezr, Dpysl3	0.000129301	Yes
CC	GO:0016459	myosin complex	Myo1b, Mlph, Myl9, Cgn, Myo1h, Myo6, Myh10, Myo1d, Myl4, Myl7, Myo10, Myh11, Myl12a, Myo5b	0.000129878	No
BP	GO:0035272	exocrine system development	Lama5, Ptf1a, Fgf7, Bmp7, Wls, Igsf3, Il6, Pdgfa, Igf1, Fgfr1, Egfr, Foxc1, Fgf10, Cela1	0.000129878	No
BP	GO:0045931	positive regulation of mitotic cell cycle	Abl1, Ube2c, Ttl, Cdc25b, Dynlt3, Rcc2, Shb, Cdc7, Ccnd1, Rrm1, Cdk4, Fgfr1, Rb1, Rgcc, Rdx, Sphk1, Anapc11, Cdc27, Egfr, Fgf10, Rrm2, Nsmce2, Adamts1, Smoc2	0.000130566	No
BP	GO:0050729	positive regulation of inflammatory response	Pla2g4a, Ptgs2, Mdk, Lbp, Fabp4, S100a8, Il6, Il17ra, Il16, Nupr1, Pycard, Gprc5b, Cebpa, Ednra, Lpl, Ido1, Fgfr1, Wnt5a, Casp1, Adora2b, Ninj1, Nfkbia, Lrrk2, Cd47, C3	0.00013292	No
MF	GO:0019887	protein kinase regulator activity	Angpt4, Pkig, Mtcp1, Pkia, Cdkn2c, Cdkn2b, Prkag2, Prkar1b, Wnk1, Ccnd1, Iqgap1, Gprc5b, Cdkn1c, Igf1, Gas6, Casp3, Mt3, Nrg1, Spry2, Rgcc, Inka1, Irgm1, Cdk5r1, Fam20a, Tom1l1, Gprc5c, Trib2, Mbip, Rictor, Pim1, Afap1l2, Itprip	0.000133444	No
BP	GO:0019318	hexose metabolic process	Slc45a3, Sord, Gpd2, Pgk1, Fam3a, G6pdx, Foxo1, Fabp5, Eno1, Cyp2j6, Lepr, B4galt1, Il6, Ppp1cb, Tpi1, Fam3c, Pgm2l1, Lcmt1, Igf1, Slc39a14, Rubcnl, Dlat, Man2c1, Mpi, Adpgk, Pkm, Pfkfb4, Igfbp4, Adora2b, Pik3r1, Pfkp, Prkaa1, C1qtnf3, Sik1, Nr3c1, Pgm5, Pcx	0.000133444	Yes
MF	GO:0051213	dioxygenase activity	Tyw5, Ptgs2, Ptgs1, Plod1, Asph, Plod3, Kdm8, Tet1, P4ha1, Ido2, Ido1, Bco1, Alkbh5, Jmjd6, P4hb, P4ha2, P3h2, Kdm3b, Cdo1	0.000133544	No
BP	GO:0061307	cardiac neural crest cell differentiation involved in heart development	Bmp7, Jag1, Folr1, Cited2, Ednra, Hand2, Bmp4, Edn1	0.000137494	No
BP	GO:0010952	positive regulation of peptidase activity	Cflar, Ncstn, Ifi207, Gsn, F3, S100a8, Asph, Tnfsf15, Hip1, Arl6ip5, Nod1, Grin2b, Antxr1, Pparg, Htra2, Picalm, Pycard, Tnfrsf23, Pawr, Ctsh, Foxl2, Cck, Casp1, Tbc1d10a, Ngfr, Prelid1, Dap, Xdh, Malt1	0.000138785	No
BP	GO:0050769	positive regulation of neurogenesis	Mdk, Bdnf, Pak3, Dhx36, Mme, Shox2, Tnik, Skil, Ephb2, Tnfrsf1b, Plag1, Kdr, Reln, Il6, Limk1, Ptprz1, Pparg, Plxna4, Ptn, Picalm, Wdr62, Igf1, Hdac2, Egr2, Sgk1, Vegfc, Nrg1, Star, Fbxo31, Fzd3, Dixdc1, Baiap2, Actr2, Gli3, Eif2b2, Ptk2, Sema5a, Kalrn, Myo5b, Pias2, Prpf19	0.000138785	No
BP	GO:0048565	digestive tract development	Bcl2, Vangl2, Gata5, Ada, Fat4, Shox2, Pdgfa, Rarres2, Hoxa13, Sall1, Wnt5a, Rb1, Bmp4, Clmp, Stra6, Myocd, Egfr, Fgf10, Gli3, Dact1, Gata6, Sfrp5, Pcsk5	0.000141923	No
BP	GO:0016485	protein processing	Il1r2, Ncstn, Ifi207, Gsn, Pgk1, F3, Mme, Prkacb, S100a10, Eno1, Asph, Mmp16, Stoml2, Adamts3, Lpcat3, Pycard, Spon1, Chst8, Dcbld1, Pawr, Casp3, Plat, Ctsh, Bace1, Pcsk7, Casp1, Adam19, Adamts2, Tbc1d10a, Gli3, Gas1, Ctla2a, Lrrk2, Notch4, Rps6ka2, Ccbe1, Myrf, Pcsk5, Capn1	0.000142642	Yes
BP	GO:0051693	actin filament capping	Lmod1, Gsn, Tmod1, Eps8, Add2, Mtpn, Rdx, Tpm1, Vill, Sptbn1, Svil, Add3	0.000143335	No
BP	GO:0006814	sodium ion transport	Akt3, Nkain4, Scn7a, Snta1, Commd9, Stom, Slc9a6, Dmd, Slc6a17, Slc10a6, Slc4a4, Slc6a6, Wnk1, Slc6a12, Tpcn2, Dmpk, Scnn1b, Sgk1, Ednra, Slc10a7, Slc6a2, Kcnk1, Slc4a7, Slmap, Atp1b3, Fxyd2, Slc22a5, Per1, Slc9a3r1, Edn1, Slc38a1, Slc38a2, Slc8a1, Sik1, Nedd4l, Kif5b	0.000143335	No
BP	GO:0009117	nucleotide metabolic process	Ncf2, Bcl2l1, Adal, Samhd1, Ada, Acss1, Pgk1, G6pdx, Acsl4, Gucy1b1, Ak5, Nppb, Eno1, Ctps, 1700009N14Rik, Stoml2, Sult1e1, Dck, Oasl2, Slc4a4, Prkag2, Tpi1, Gimap9, Bpgm, Nupr1, Rrm1, Igf1, Nudt4, Ldhd, Ido2, Ido1, Fhit, Pnp2, Dlat, Mpi, Adpgk, Pkm, Atp5l, Nudt16, Acly, Pank3, Adora2b, Pfkp, Rrm2, Dmac2l, Adcy3, Prkaa1, Lrrk2, Rhoq, Xdh, Dnph1, Nme4, Entpd7, Nmrk1, Gda	0.000143634	Yes
BP	GO:0006665	sphingolipid metabolic process	Kdsr, Cers6, Hacd1, Elovl6, Sgms2, Plpp3, Serinc2, Ugcg, Serinc1, Ormdl2, Smpd3, Elovl5, Hexa, Sphk1, Spns2, Plpp1, Sptssa, Sptlc2, Sgpp1, A4galt, Cerk, St3gal1, Cers5, Smpd5, B3gnt5	0.00014744	No
BP	GO:0060021	roof of mouth development	Msc, Tgfb2, Bnc2, Ephb2, Dhrs3, Asph, Fzd1, Tgfbr3, Loxl3, Plekha1, Gabrb3, Arid5b, Gdf11, Hand2, Wnt5a, Tgfbr2, Tmem107, Gli3, Inhba, Gas1	0.000149861	No
BP	GO:2001257	regulation of cation channel activity	Kcne4, Gpr35, Rem1, Cacnb2, Jph2, Mmp9, Lrrc55, Stom, Dmd, Kcnab1, S100a1, Ephb2, Pde4b, Asph, Cacna2d1, Reln, Rph3a, Dysf, Akap7, Ednra, Bmp4, Slmap, Shisa6, Edn1, Akap6, Nrxn1, Nedd4l, Kif5b, Ahnak	0.000152388	No
BP	GO:0071675	regulation of mononuclear cell migration	Ptprj, Mdk, Itga4, Tnfrsf14, Nbl1, Akirin1, Rarres2, Wnk1, Pycard, Gas6, Calr, Wnt5a, 2610528A11Rik, Ccl7, Ripor2, Ninj1, Cxcl14, Ptk2, Cd200, Cd47, Jam2, Pla2g7	0.000152612	No
BP	GO:0070301	cellular response to hydrogen peroxide	Trpa1, Abl1, Il6, Aqp1, Foxp1, Akr1b3, Axl, Plekha1, Rnf146, Hdac2, Pawr, Ednra, Smpd3, Sphk1, Edn1, Lrrk2, Cyp1b1, Pdgfrb, Capn1	0.000153411	No
BP	GO:1904035	regulation of epithelial cell apoptotic process	Cflar, Mdk, Abl1, Itga4, Gsn, Pla2r1, Kdr, Wfs1, Nupr1, Igf1, Gas6, Cdh5, Rb1, Rgcc, Bmp4, Sfrp4, Prkaa1, Sema5a, Cd248	0.000153411	No
CC	GO:0005774	vacuolar membrane	Ccdc115, Rnf152, Rb1cc1, Ncstn, Cybrd1, Rpn2, Thbd, Slc39a8, Lamtor3, Atraid, Arl8b, Atp6v1e1, Sec13, Tpcn2, Tmem9b, Clcn4, Atg16l2, Ifitm3, Cd63, Slc29a3, Slc39a14, Rubcnl, Mtmr2, Anxa2, Tmem199, Vps41, Laptm4a, H2-D1, H2-Q7, H2-M9, H2-M3, H2-K1, Npc1, Slc15a3, Vps13a	0.000153526	No
BP	GO:0031330	negative regulation of cellular catabolic process	Qsox1, Bcl2, Traf5, Csnk2a1, Ophn1, Timp1, Noct, Tent5c, Dhx36, Tent5b, Ybx1, Lepr, Atraid, Etfbkmt, Nupr1, Pkp3, Timp3, Traf3ip2, Mt3, Fhit, Styx, Mtmr2, Wdr6, Anxa2, Axin2, Caml, Nbas, Gdnf, Ptk2, Dap, Lrrk2, Tmem39a, Klhl22, Trim39, Fez2, Npc1	0.000154389	Yes
BP	GO:0051650	establishment of vesicle localization	Cops5, Myo1b, Stam, Bloc1s6, Itga4, Sdc4, Kif5c, Fnbp1l, Pef1, Kif1b, Myo1h, Preb, Picalm, Smpd3, Rab3a, Myo6, Dipk2a, Fyco1, Myo1d, Tmed10, Sdc1, Arfgap3, Sybu, Lrrk2, Kifc1, Myo5b, Kif5b, Map4k2	0.000156462	No
BP	GO:0001662	behavioral fear response	Npas2, Bcl2, Mdk, Bdnf, Dpp4, Brinp1, Ephb2, Penk, Usp46, Grin2b, Vdac3, Cck, Pde8b, Kalrn	0.000156801	No
BP	GO:0071692	protein localization to extracellular region	Glul, Trpa1, Tgfb2, Klf7, Ildr2, Frmd4a, Bloc1s6, Kcnb1, Acsl4, Porcn, Anxa5, Wls, Ppp3ca, Selenot, Rab3b, Nbl1, Lepr, Il6, Erp29, Stx1a, Preb, Rac1, M6pr, Pparg, Ano1, Arntl, Ucp2, Igf1, Bsg, Vegfc, Rab3a, Olfm2, Krt20, Rab34, Myh10, Sox4, Pde8b, Tmed10, C1qtnf3, Pim3, Sybu, Oxct1, Cd200, Nrxn1, Ezr, Myom1, Ltbp1, Glp1r, Apbb3, Kif5b, Ankrd1	0.000165158	No
CC	GO:0030139	endocytic vesicle	Srgap2, Rab7b, Pik3c2b, Ehd4, Gsn, Dpp4, Stx12, Lpar1, Rabgef1, Nod1, Dysf, Ehd2, Ap2a2, Rab32, Calr, Scara5, Myo6, Sphk1, Irgm1, Rab34, Cdc42ep4, Egfr, Ngfr, Rin3, Nrxn1, H2-D1, H2-Q7, Kifc1, H2-K1, Kif5b, Fth1, Cdc42ep2	0.000173195	No
BP	GO:0050731	positive regulation of peptidyl-tyrosine phosphorylation	Angpt4, Ptprj, Ehd4, Fgf7, Abl1, Il6ra, Hax1, Plpp3, Tnfrsf14, Tnfrsf18, Musk, Reln, Il6, Ptprz1, Il11, Iqgap1, Gprc5b, Igf1, Hdac2, Il15, Gas6, Vegfc, Nrg1, Cspg4, Cck, Fgf10, Rictor, Gdnf, Ghr, Cd80	0.000176534	No
CC	GO:0030176	integral component of endoplasmic reticulum membrane	Hsd11b1, Atf6, Hacd1, Pigt, Rrbp1, Ergic3, Mmgt1, Porcn, Elovl6, Sgms2, Asph, Wfs1, Tapt1, Preb, Calr, Ero1a, Elovl5, Slc35b1, Caml, Marchf6, Gpaa1, H2-D1, H2-Q7, H2-K1, Plpp6, Bscl2	0.000182724	No
BP	GO:0110110	positive regulation of animal organ morphogenesis	Cd34, Gata5, Hoxd11, Spry1, Ednra, Fgfr1, Wnt5a, Bmp4, Ngfr, Edn1, Fgf10, Gdnf	0.000182964	No
BP	GO:0044706	multi-multicellular organism process	Pla2g4a, Ptgs2, Mmp9, Thbd, Nrk, Acsl4, Timp1, Ube2a, Rxfp1, B4galt1, Sult1e1, Tcf23, Tead4, Oxtr, Ptn, A2m, Arntl, Cited2, Calr, Mmp2, Hsd11b2, Havcr2, Prl, Prl3c1, Prl3a1, Prl6a1, Prl8a2, Prl7a2, Kalrn, H2-Q7, Pcsk5	0.000183523	No
BP	GO:0061309	cardiac neural crest cell development involved in outflow tract morphogenesis	Bmp7, Jag1, Folr1, Ednra, Hand2, Bmp4, Edn1	0.000186549	No
MF	GO:1901611	phosphatidylglycerol binding	Pltp, Mme, Stoml2, Pitpnc1, Gsdmd, Nme4, Atp8b1	0.000186549	No
BP	GO:0002209	behavioral defense response	Npas2, Bcl2, Mdk, Bdnf, Dpp4, Brinp1, Ephb2, Penk, Usp46, Grin2b, Vdac3, Cck, Pde8b, Kalrn	0.000193136	No
BP	GO:0030593	neutrophil chemotaxis	Mdk, Lbp, Tnfaip6, Dpp4, S100a8, Pde4b, Bst1, Rac1, Dysf, Bsg, Ednra, Ccl17, Dpep1, Dapk2, Itga9, Ccl7, Ccl8, Edn1, Ripor2, Itga1	0.000196595	No
BP	GO:0060993	kidney morphogenesis	Bcl2, Vangl2, Lama5, Hoxd11, Wt1, Bmp7, Fmn1, Fat4, Tacstd2, Tshz3, Timeless, Sall1, Bmp4, Sox4, Fgf10, Gli3, Gcnt4, Pgf, Gdnf, Lrrk2	0.000196595	No
BP	GO:0090101	negative regulation of transmembrane receptor protein serine/threonine kinase signaling pathway	Zfp451, Grem2, Abl1, Pmepa1, Tnfaip6, Spry1, Skil, Nbl1, Fzd1, Tgfbr3, Rasl11b, Pparg, Htra1, Spry2, Wnt5a, Snx1, Fst, Vasn, Chrd, Stub1, Ltbp1, Crim1, Bambi	0.000202087	No
BP	GO:0031099	regeneration	Cflar, Fzd7, Bcl2, Mdk, Bdnf, Tnc, Akirin1, Klf4, Txk, Il6, Dysf, Ptn, Ccnd1, Folr1, Igf1, Mmp2, Large1, Nrg1, Stk24, Mustn1, Lamb2, Pkm, Omg, Ninj1, Lifr, Nrep	0.000202238	No
BP	GO:0002053	positive regulation of mesenchymal cell proliferation	Shox2, Kdr, Pdgfa, Foxp2, Foxp1, Fgfr1, Wnt5a, Tgfbr2, Gas1, Arhgap5, Chrd	0.000203058	No
BP	GO:0003253	cardiac neural crest cell migration involved in outflow tract morphogenesis	Bmp7, Folr1, Ednra, Hand2, Bmp4, Edn1	0.000203058	No
BP	GO:0021602	cranial nerve morphogenesis	Nrp2, Dmd, Ephb2, Plxna4, Egr2, Cited2, Adarb1, Sema3f, Gli3, Atp8b1	0.000209589	No
MF	GO:0030291	protein serine/threonine kinase inhibitor activity	Pkig, Pkia, Cdkn2c, Cdkn2b, Prkag2, Prkar1b, Wnk1, Cdkn1c, Casp3, Inka1	0.000209589	No
MF	GO:0046873	metal ion transmembrane transporter activity	Kcne4, Trpa1, Cnnm4, Slc40a1, Scn7a, Cacnb2, Kcnb1, Lrrc55, Mmgt1, Slc10a3, Slc9a6, Anxa5, Anxa9, Slc39a8, Kcnab1, Marcksl1, Slc31a1, Slc10a6, Slc10a4-ps, Nipal1, Cacna2d1, Kcnh2, Slc4a4, Slc6a6, Aqp1, Grin2b, Cacna2d4, Slc6a12, Tpcn2, Kcnc3, Scnn1b, Nipa2, Nipa1, Gpm6a, Atp7b, Pkd1l2, Slc6a2, Kcnk1, Slc39a14, Slc4a7, Panx1, Atp1b3, Atp2c1, Anxa2, Kcnmb1, Kcnab3, Kcns3, Slc38a1, Slc38a2, Slc12a8,…	0.00021143	No
BP	GO:0044843	cell cycle G1/S phase transition	Bcl2, Cdc73, Ctdsp1, Hacd1, Ppp3ca, Cdkn2c, Cdkn2b, Pdpn, Klf4, Ccnd1, Rrm1, Cdk4, Cdk17, Susd2, Brd7, Tcim, Fbxo31, Rb1, Rgcc, 2610528A11Rik, Rdx, Ctdspl, Crlf3, Egfr, Plk2, Fgf10, Inhba, Gas1, E2f6, Rrm2, Dact1, Adamts1, Trim39, Cdk2ap2	0.00021143	Yes
BP	GO:1990138	neuron projection extension	Nrp2, Abl1, Itga4, Ttl, Bdnf, Pak6, Slc9a6, Sema6c, Postn, Sema4a, Dclk1, Sema3e, Limk1, Plxna4, Picalm, Iqgap1, Syt1, Ednra, Mt3, Nrg1, Wnt5a, Sema3b, Sema3f, Lamb2, Ulk2, Cdk5r1, Edn1, Eif2b2, Sema5a, Nedd4l, Myo5b	0.000218717	No
BP	GO:0017015	regulation of transforming growth factor beta receptor signaling pathway	Zfp451, Pmepa1, Spry1, Skil, Cdkn2b, Tgfbr3, Rasl11b, Pparg, Htra1, Folr1, Cdkn1c, Cited2, Spry2, Snx1, Myocd, Vasn, Stub1, Ltbp1, Axin1, Nrep, Lox, Bambi	0.000220071	No
MF	GO:0008514	organic anion transmembrane transporter activity	Slc25a12, Slc39a8, Slc33a1, Slc2a1, Slc10a6, Mfsd10, Slc4a4, Slco1a1, Slc6a6, Slc6a12, Slc1a5, Slc16a7, Slc19a1, Slc25a4, Slc25a15, Slc7a2, Abcc4, Slc7a8, Slc4a7, Slco2a1, Slc9a3r1, Slc35b1, Slc35d2, Slc25a29, Slc38a1, Slc38a2, Abcc5, Slc29a1, Slc3a2	0.000221966	No
BP	GO:0010770	positive regulation of cell morphogenesis involved in differentiation	Mdk, Abl1, Pak3, Dhx36, Tnik, S100a10, Ephb2, Reln, Rac1, Sgk1, Calr, Fbxo31, Fermt2, Baiap2, P4hb, Actr2, Has2, Kalrn, Myo5b, Pias2	0.00022352	Yes
CC	GO:0140534	endoplasmic reticulum protein-containing complex	Rpn2, Pigt, Mmgt1, Elovl6, Ddost, Pdia4, Pyurf, P4ha1, Ormdl2, Calr, Get3, Dad1, P4hb, P4ha2, Caml, Sptssa, Pdia6, Sptlc2, Nbas, Gpaa1, Sdf2l1, H2-D1, H2-K1	0.000225014	No
BP	GO:1990266	neutrophil migration	Il1r1, Mdk, Lbp, Tnfaip6, Dpp4, S100a8, Pde4b, Bst1, Rac1, Dysf, Cd177, Pawr, Bsg, Ednra, Ccl17, Dpep1, Dapk2, Itga9, Ccl7, Ccl8, Edn1, Ripor2, Itga1	0.000225014	No
MF	GO:0008083	growth factor activity	Tgfb2, Mdk, Fgf7, Bdnf, Bmp7, Vegfd, Timp1, Bmp8a, Il6, Fgf5, Pdgfa, Ptn, Il11, Igf1, Gdf11, Vegfc, Nrg1, Gdf10, Bmp4, Efemp1, Ogn, Fgf10, Inhba, Pgf, Gdnf	0.000226006	No
BP	GO:0007044	cell-substrate junction assembly	Lamc1, Map4k4, Bcl2, Tns1, Ptprj, Abl1, Sdc4, Fmn1, S100a10, Rcc2, Kdr, Pxn, Rac1, Taok2, Iqgap1, Thsd1, Fermt2, Ptk2, Acvrl1	0.000234042	No
CC	GO:0043235	receptor complex	Il18r1, Traf5, Itga6, Itga4, Mertk, Pla2r1, Gabrq, Porcn, Il6ra, Ephb2, Ror1, Lepr, Musk, Stoml2, Gabrb1, Tgfbr3, Kdr, Il6, Olr1, Adcyap1r1, Grin2b, Eps8, Pparg, Plxna4, Htra2, Il23r, Axl, Taok2, Arntl, Gprc5b, Gabrb3, Il4ra, Fgfr1, Itgbl1, Mst1r, Olfm2, Itga11, Itga9, Tgfbr2, Shisa6, Gprc5c, Egfr, Itga1, Tshr, Lifr, Gdnf, Prlr, Tnfrsf11b, Acvrl1, Ghr, Pdgfrb, Cd6	0.000237115	No
MF	GO:0031267	small GTPase binding	Ncf2, Srgap2, Rab29, Sh3bp4, Mlph, Rnf152, Fmnl2, Diaph2, Pak3, Sytl5, Strip1, Rap1gap, Rcc2, Rabgef1, Rph3a, Rac1, Micall2, Adcyap1r1, Eps8, Picalm, Sytl2, Iqgap1, Dock9, Anxa2, Yipf2, Ranbp17, Rab34, Arhgap44, Ngfr, Iqgap2, Rin3, Cyrib, Ndrg1, Tamalin, Rangap1, Lrrk2, Daam2, Myo5b, Cdc42ep2	0.000237115	No
BP	GO:0120032	regulation of plasma membrane bounded cell projection assembly	Zmynd8, Fnbp1l, Wasf2, Ephb2, Rap1gap, Rcc2, Akirin1, Arhgap24, Tapt1, Rac1, Aqp1, Eps8, Podxl, Tacstd2, Arap1, Gpm6a, Vdac3, Rdx, Ccdc88a, Arhgap44, Cdc42ep4, Actr2, Ripor2, Pik3r1, Myo10, Rhoq, Daam2, Nrxn1, Atp8b1, Dpysl3, Cdc42ep2	0.000237294	No
BP	GO:0030178	negative regulation of Wnt signaling pathway	Mdk, Frzb, Foxo1, Dkk2, Mad2l2, Tmem64, Fzd1, Dact3, Dkk3, Tpbgl, Hdac2, Bicc1, Wnt5a, Ubac2, Tpbg, Limd1, Rnf213, Shisa6, Axin2, Slc9a3r1, Sfrp4, Gli3, Ccdc88c, Dact1, Axin1, Alpk2, Sfrp5	0.000239196	No
BP	GO:0032612	interleukin-1 production	Il1r2, Slamf9, Ifi207, Ifi205, Il6, Nod1, Foxp1, Il16, Pycard, Igf1, Hdac2, Gas6, Lpl, Wnt5a, Panx1, Casp1, Sphk1, Havcr2, Tmed10, Gsdmd, Malt1, Tnfaip8	0.000247005	No
MF	GO:0008194	UDP-glycosyltransferase activity	Mgat5, B3gat2, Ugt1a7c, Mgat4a, Galnt13, Gyg, Ugcg, B4galt1, Galnt17, Galnt11, Lfng, Plod3, Pyurf, B3gnt8, Chsy1, Galnt4, Csgalnact1, Large1, B3gnt9, Hexa, Gcnt4, Has2, A4galt, Poglut1, B3gnt5	0.000251501	No
CC	GO:0005902	microvillus	Myo1b, Fmn2, Clic4, Pdpn, Myo1h, Pdgfa, Slc6a6, Oxtr, Podxl, Atp6v1e1, Akr1b3, Stard10, Slc7a8, Rdx, Myo6, Myo1d, Slc9a3r1, Iqgap2, Lrrk2, Ezr	0.000253784	No
CC	GO:0009898	cytoplasmic side of plasma membrane	Ptpn4, Rgs2, Traf5, G6pdx, Ppp3ca, Kcnab1, S100a6, Cyth3, Hip1, Rac1, Htra2, Gng11, Iqgap1, Frk, Mcf2l, Fermt2, Esyt3, Myzap, Myh10, Gna13, Gngt2, Esyt2, Mtss1, Ptk2, Ezr, Pgm5, Gnaq, Gna14	0.000253784	No
BP	GO:1904062	regulation of cation transmembrane transport	Kcne4, Tgfb2, Gpr35, Rgs4, Rgs2, Rem1, Snta1, Cacnb2, Jph2, Abl1, Mmp9, Lrrc55, Stom, G6pdx, Dmd, Kcnab1, S100a1, Ephb2, Pde4b, Asph, Cacna2d1, Reln, Kcnh2, Rph3a, Ndufa4, Dysf, Wnk1, Cd63, Akap7, Ednra, Slc25a4, Bmp4, Slmap, Atp1b3, Fxyd2, Kcnmb1, Shisa6, Kcnab3, Slc9a3r1, Edn1, Akap6, Tspan13, Nrxn1, Slc8a1, Nedd4l, Kcnn2, Kif5b, Ahnak	0.000256426	No
BP	GO:0001954	positive regulation of cell-matrix adhesion	Map4k4, Ptprj, Abl1, Sdc4, Fmn1, Dmd, S100a10, Kdr, Rac1, Iqgap1, Vegfc, Fermt2, Ninj1, Efemp2, Pcsk5	0.000259672	No
BP	GO:0060249	anatomical structure homeostasis	Akt3, Cd34, Ildr2, Bcl2, Pla2g4a, Ptgs2, Trp53inp2, Fgf7, Mkks, Ptgs1, Dmd, Slc39a8, Dram2, S1pr1, Whrn, Tmem64, Kdr, Il6, Apbb2, Rac1, Rho, Hoxa13, Akr1b3, Bag3, Cdh23, Bsg, Large1, Rb1, Vstm4, Cdhr1, Ctsh, Slc22a5, Foxc1, Cfl2, Prkaa1, Tnfrsf11b, Scx, Cldn5, Muc13, Epas1, Pdgfrb, Lox, Prdx5	0.00026013	No
BP	GO:0090022	regulation of neutrophil chemotaxis	Mdk, Lbp, Tnfaip6, Dpp4, Bst1, Rac1, Dysf, Ednra, Dapk2, Edn1, Ripor2	0.00026053	No
BP	GO:1903522	regulation of blood circulation	Kcne4, Trpa1, Tgfb2, Rgs4, Tnnt2, Rgs2, Ptgs2, Snta1, Cacnb2, Abl1, Ada, Ptgs1, Dmd, Shox2, S100a1, Pde4b, Cacna2d1, Kcnh2, Oxtr, Mef2a, Dmpk, Bves, Ednra, Mmp2, Arhgap42, Tpm1, Myl4, Edn1, Pik3r1, Chrm3, Akap6, Pkp2, Epas1, Slc8a1, Glp1r, Kcnn2, Add3	0.000262433	No
BP	GO:0030325	adrenal gland development	Mdk, Wt1, Cdkn1c, Arid5b, Cited2, Stra6, Ly6e, Pdgfrb, Nr3c1	0.000265555	No
BP	GO:0001570	vasculogenesis	Ackr3, Cd34, Ptprj, Wt1, Tgfbr3, Kdr, Hoxa13, Cited2, Fgfr1, Tgfbr2, Myocd, Tmem100, Ccm2, Has2, Ptk2, Hdac7, Heg1, Xdh, Pdgfrb	0.000266133	No
BP	GO:0045165	cell fate commitment	Tgfb2, Fzd7, Bcl2, Cdc73, Gata5, Ptf1a, Hoxd10, Wt1, Il6ra, Glis1, Pdpn, Kdr, Il6, Prickle2, Tead4, Cyp26b1, Pparg, Loxl3, Hoxa13, Ctr9, Ednra, Smad1, Casp3, Nrg1, Fgfr1, Spry2, Wnt5a, Bmp4, Wnt9a, Edn1, Fgf10, Gli3, Gas1, Batf, Runx1, Chrd, Epas1, Zfp521, Gata6	0.000272159	No
CC	GO:0031301	integral component of organelle membrane	Qsox1, Tmem70, Hsd11b1, Atf6, Rnf152, Hacd1, Sys1, Pigt, Rrbp1, Ergic3, Mmgt1, Slc35a2, Porcn, Wls, Elovl6, Sgms2, Ubiad1, Stx12, Asph, Fktn, Wfs1, Tapt1, Lfng, Preb, Tmem43, Vopp1, Vamp5, Dmpk, Calr, Ghitm, Ero1a, Elovl5, Pcsk7, Atp2c1, Slc35b1, Caml, Marchf6, Gpaa1, H2-D1, H2-Q7, H2-K1, Npc1, Plpp6, Bscl2, Pcsk5	0.000272944	No
BP	GO:0001541	ovarian follicle development	Bcl2, Bcl2l1, Fgf7, Tnfaip6, Gpr149, Ptx3, Kdr, Lfng, Rac1, Kmt2b, Mmp2, Bmp4, Foxl2, Foxc1, Inhba, Eif2b2	0.000272944	No
BP	GO:1904894	positive regulation of receptor signaling pathway via STAT	Mgat5, Il6ra, Il6, Akr1b3, Il23r, Stra6, Crlf3, Prl, Prl3c1, Prl3a1, Prl6a1, Prl8a2, Prl7a2, Prlr, Ghr, Cyp1b1	0.000272944	No
MF	GO:0019209	kinase activator activity	Angpt4, Mtcp1, Lamtor3, Prkag2, Wnk1, Iqgap1, Gprc5b, Igf1, Gas6, Mt3, Nrg1, Spry2, Rgcc, Irgm1, Cdk5r1, Fam20a, Tom1l1, Gprc5c, Rictor, Pim1, Malt1, Afap1l2	0.000275009	No
CC	GO:0005581	collagen trimer	Col5a1, Col24a1, Col11a1, Col15a1, C1qtnf7, Col1a2, Dcn, Lum, Col4a1, Col4a2, Col6a4, Col12a1, Col5a3, C1qtnf3, Col8a1, Ccbe1, Lox	0.000276425	No
BP	GO:1902807	negative regulation of cell cycle G1/S phase transition	Bcl2, Cdc73, Ctdsp1, Cdkn2b, Klf4, Ccnd1, Susd2, Brd7, Fbxo31, Rb1, 2610528A11Rik, Ctdspl, Crlf3, Inhba, Gas1, Dact1, Cdk2ap2	0.000276425	No
CC	GO:0098984	neuron to neuron synapse	Srgap2, Il1r1, Plcb4, Iqsec2, Dmd, Pak3, Fabp5, Dclk1, Pde4b, Penk, Rplp0, Stx1a, Prkar1b, Grin2b, Eps8, Add2, Abhd17c, Picalm, Dlg2, Syn3, Akap7, Mt3, Nrg1, Cryab, Myo6, Mtmr2, Nectin1, Insyn1, Bace1, Snx1, Sptbn1, Cpeb4, Baiap2, Arhgap44, Shisa6, Cdk5r1, Actr2, Ngfr, Chrm3, Nrcam, Kalrn, Slc8a1, Nr3c1, Ablim1, Add3, ND2	0.000276425	No
BP	GO:0042311	vasodilation	Rgs2, Mkks, G6pdx, Kdr, Plod3, Irag1, Vstm4, Kcnmb1, Adora2b, Itga1, Npr3, Ptk2, Kng1, Prkg1	0.000276425	No
BP	GO:0051496	positive regulation of stress fiber assembly	Abl1, Sdc4, S100a10, Lpar1, Pxn, Limk1, Rac1, Arhgef5, Sorbs3, Rgcc, Fermt2, Tpm1, Ccdc88a, Cd47	0.000276425	No
BP	GO:1904375	regulation of protein localization to cell periphery	Cnst, Lypla1, Csnk2a1, Bcl2l1, Iqsec2, Tnik, Ephb2, Ppfia1, Picalm, Epb41l2, Atp2c1, Sptbn1, Sqstm1, Arhgap44, Egfr, Pik3r1, Tamalin, Lrrc15, Kalrn, Rhoq, Nrxn1, Ezr, Myo5b, Kif5b	0.000277018	No
BP	GO:0071902	positive regulation of protein serine/threonine kinase activity	Vangl2, Erp29, Pdgfa, Arhgef5, Ccnd1, Iqgap1, Tpd52l1, Igf1, Sash1, Tcim, Fgfr1, Wnt5a, Rgcc, Fermt2, Mst1r, Dipk2a, Irgm1, Map2k4, Pik3r5, Pik3r6, Cdk5r1, Egfr, Edn1, Akap6, Ghr, Lrrk2, Nrxn1, Pim1, Axin1, Pdgfrb, Map4k2	0.000277018	No
MF	GO:0098631	cell adhesion mediator activity	Igsf9, Ccdc141, Nexn, B4galt1, Bcam, Bsg, Itga11, Ninj1, Itga1, Nrcam, Cd200, Cd47	0.000282762	No
BP	GO:0051656	establishment of organelle localization	Cops5, Myo1b, Mark1, Pard3b, Fmn2, Stam, Bloc1s6, Itga4, Sdc4, Ttl, Kif18a, Kif5c, Fnbp1l, Spry1, Pef1, Kif1b, 1700009N14Rik, Myo1h, Rabgef1, Uchl1, Preb, Picalm, Il4ra, Ripor1, Smpd3, Hook3, Pard3, Rab3a, Spry2, Myo6, Dipk2a, Fyco1, Adora2b, Myh10, Myo1d, Slc9a3r1, Actr2, Fgf10, Agtpbp1, Tmed10, Syne3, Sdc1, Arfgap3, Ptk2, Sybu, Lrrk2, Ezr, Eml4, Kifc1, Myo5b, Kif5b, Map4k2	0.000292924	No
BP	GO:1903076	regulation of protein localization to plasma membrane	Cnst, Lypla1, Csnk2a1, Bcl2l1, Ephb2, Ppfia1, Picalm, Atp2c1, Sptbn1, Sqstm1, Arhgap44, Egfr, Pik3r1, Tamalin, Lrrc15, Kalrn, Rhoq, Nrxn1, Ezr, Myo5b, Kif5b	0.000298784	No
BP	GO:0031667	response to nutrient levels	Glul, Nuak2, Pik3c2b, Rnf152, Bcl2, Ifi207, Ada, Kcnb1, Mkks, Bche, Foxo1, Postn, Tbl1xr1, Cdkn2b, Slc2a1, Prkag2, Tbl2, Aoc1, Pparg, Brsk1, Folr1, Scnn1b, Sct, Nuak1, Suox, Ripor1, Gas6, Lpl, Mt3, Stk24, Pik3r4, Cck, Krt20, Cpeb4, Ulk2, Prl, Prl3c1, Prl3a1, Prl6a1, Prl8a2, Prl7a2, Vps41, Prkaa1, Dap, Lrrk2, Pim1, Sik1	0.000298937	Yes
BP	GO:0070252	actin-mediated cell contraction	Kcne4, Tnnt2, Snta1, Cacnb2, Gsn, Actc1, Pde4b, Pdpn, Cacna2d1, Kcnh2, Pard3, Tpm1, Epdr1, Akap6, Frmd6, Ccdc88c, Pkp2, Kcnn2, Acta2	0.000301089	No
MF	GO:0004115	3',5'-cyclic-AMP phosphodiesterase activity	Pde1a, Pde7a, Pde4b, Pde3a, Pde7b, Pde8b, Pde1b	0.000301521	No
BP	GO:0060491	regulation of cell projection assembly	Zmynd8, Fnbp1l, Wasf2, Ephb2, Rap1gap, Rcc2, Akirin1, Arhgap24, Tapt1, Rac1, Aqp1, Eps8, Podxl, Tacstd2, Arap1, Gpm6a, Vdac3, Rdx, Ccdc88a, Arhgap44, Cdc42ep4, Actr2, Ripor2, Pik3r1, Myo10, Rhoq, Daam2, Nrxn1, Atp8b1, Dpysl3, Cdc42ep2	0.000301521	No
BP	GO:0003231	cardiac ventricle development	Tgfb2, Tnnt2, Vangl2, Jag1, Col11a1, Fzd1, Tgfbr3, Hoxa13, Cited2, Ednra, Hand2, Sall1, Nrg1, Wnt5a, Bmp4, Stra6, Tpm1, Tgfbr2, Myocd, Sox4, Foxc1, Ly6e, Pkp2, Heg1, Ltbp1	0.000302831	No
BP	GO:0060973	cell migration involved in heart development	Bmp7, Folr1, Bves, Ednra, Hand2, Bmp4, Edn1, Pdgfrb	0.000305453	No
CC	GO:0005912	adherens junction	Pard3b, Frmd4a, Jag1, Cyth3, Frmd4b, Oxtr, Plekha7, Pkp3, Cdh5, Pard3, Ldb3, Fermt2, Rdx, Nectin1, Limd1, Cdc42ep4, Mtss1, Ndrg1, Cdh10, Rnd1, Pkp2, Ezr, Jcad, Pgm5	0.000306747	No
BP	GO:0048675	axon extension	Nrp2, Abl1, Ttl, Bdnf, Slc9a6, Sema6c, Sema4a, Dclk1, Sema3e, Limk1, Plxna4, Ednra, Mt3, Nrg1, Wnt5a, Sema3b, Sema3f, Lamb2, Ulk2, Cdk5r1, Edn1, Eif2b2, Sema5a, Myo5b	0.000306747	No
BP	GO:0060047	heart contraction	Kcne4, Tgfb2, Rgs4, Tnnt2, Rgs2, Snta1, Cacnb2, Ada, Gsn, Actc1, Dmd, Shox2, S100a1, Pde4b, Cacna2d1, Kcnh2, Mef2a, Dmpk, Bves, Ednra, Tpm1, Myl4, Myl7, Edn1, Pik3r1, Chrm3, Akap6, Pkp2, Epas1, Rps6ka2, Slc8a1, Glp1r, Kcnn2, Gata6	0.000306842	No
MF	GO:0005546	phosphatidylinositol-4,5-bisphosphate binding	Myo1b, Mark1, Fzd7, Jph2, Gsn, Anxa9, Rph3a, Picalm, Sytl2, Syt1, Pard3, Anxa8, Anxa2, Vill, Asap1, Gsdmd, Svil, Sh3pxd2a	0.00031102	No
BP	GO:0008593	regulation of Notch signaling pathway	Tgfb2, Gata5, Bmp7, Jag1, Postn, Tspan5, Enho, Galnt11, Lfng, Aak1, Gdpd5, Tcim, Tspan14, Fgf10, Nfkbia, Poglut1, Notch4, Dlk2	0.00031102	No
BP	GO:0010950	positive regulation of endopeptidase activity	Cflar, Ncstn, Ifi207, Gsn, F3, S100a8, Asph, Tnfsf15, Hip1, Arl6ip5, Nod1, Grin2b, Pparg, Htra2, Picalm, Pycard, Tnfrsf23, Pawr, Foxl2, Cck, Casp1, Tbc1d10a, Ngfr, Prelid1, Dap, Xdh, Malt1	0.000311184	No
BP	GO:0043433	negative regulation of DNA-binding transcription factor activity	Foxs1, Mad2l2, Klf4, Wfs1, Nupr1, Pycard, Cebpg, Hdac2, Irak3, Gas6, Hand2, Prdx2, Nlrc5, Rb1, Traip, Havcr2, Sfrp4, Trib2, Nfkbia, Cys1, Dap, Cd200, Cyp1b1, Pim1, Sik1, Pias2, Sfrp5	0.000311184	No
MF	GO:0042277	peptide binding	Tgfb2, Slc40a1, Ptges, Lbp, Dpp4, Itm2a, Grpr, Kpna4, Anxa5, Cd1d1, Enpep, Ppp3ca, Gpr149, Mme, Gstm2, Plod1, Ephb2, Lepr, Rplp0, Apbb2, Adcyap1r1, Oxtr, Mgst1, Pparg, Anpep, Prep, Calr, Cryab, Bace1, Ngfr, Pik3r1, Inhba, Nfkbia, Crip1, Prlr, Npr3, Ghr, H2-D1, H2-Q7, H2-M9, H2-M3, Glp1r, H2-K1, Apbb3, Lvrn, Ptgdr2, Pcsk5	0.000313277	No
BP	GO:1903510	mucopolysaccharide metabolic process	Itih2, Itih5, Tnfaip6, Bpnt2, Chst13, Chsy1, Dcn, Spock2, Ednra, Slc10a7, Smpd3, Il15, Csgalnact1, Has2, Egflam, Mamdc2	0.000313277	No
MF	GO:0022804	active transmembrane transporter activity	Slc45a3, Cybrd1, Clcn5, Slc10a3, Slc9a6, Abcd3, Anxa5, Slc39a8, Slc33a1, Slc6a17, Slc10a6, Slc10a4-ps, Slc4a4, Slco1a1, Slc6a6, Atp6v1e1, Slc6a12, Slc1a5, Clcn4, Slc16a7, Slc19a1, Slc10a7, Slc25a4, Atp7b, Slc6a2, Abcc4, Slc39a14, Slc7a8, Slc4a7, Cox5a, Atp1b3, Atp5l, Slco2a1, Atp2c1, Slc22a5, Abca6, Abca13, Slc35d2, Ank, Slc38a1, Slc38a2, Abcc5, Atp13a3, Slc12a8, Slc8a1, Slc15a3, ND2, ND4, ND6	0.000319793	Yes
BP	GO:0010737	protein kinase A signaling	Prkacb, Grin2b, Akap7, Ednra, Tcim, Edn1, Akap6, Lrrk2, Nrxn1, Ezr, Myom1	0.000324957	No
MF	GO:0030020	extracellular matrix structural constituent conferring tensile strength	Col5a1, Col24a1, Col11a1, Col15a1, Col1a2, Col4a1, Col4a2, Col6a4, Col12a1, Col5a3, Col8a1	0.000324957	No
BP	GO:0007254	JNK cascade	Cops5, Map4k4, Rb1cc1, Traf5, Map3k20, Nrk, Tnik, Fktn, Mdfic, Nod1, Gadd45a, Taok2, Pycard, Tpd52l1, Wnt5a, Klhl31, Dixdc1, Map2k4, Per1, Egfr, Sfrp4, Mbip, Dact1, Ptk2, Lrrk2, Axin1, Map4k2, Sfrp5	0.0003253	No
BP	GO:0031333	negative regulation of protein-containing complex assembly	Lmod1, Mapre1, Pmepa1, Mkks, Gsn, Tmsb4x, Stmn2, Kank4, Tmod1, Eps8, Add2, Mtpn, Lcmt1, Sgk1, Cdh5, Cryab, Rdx, Tpm1, Vill, Sptbn1, Dact1, Cyrib, Svil, Add3, Capn1	0.000331146	No
BP	GO:0046328	regulation of JNK cascade	Cops5, Map4k4, Rb1cc1, Traf5, Nrk, Tnik, Fktn, Mdfic, Nod1, Gadd45a, Taok2, Pycard, Tpd52l1, Wnt5a, Klhl31, Dixdc1, Map2k4, Per1, Egfr, Sfrp4, Mbip, Dact1, Axin1, Map4k2, Sfrp5	0.000331146	No
BP	GO:0006486	protein glycosylation	Mgat5, Mgat4a, Rpn2, Galnt13, Slc39a8, Ddost, Alg6, B4galt1, Dpy19l4, Fktn, Galnt11, Plod3, St3gal5, B3gnt8, Tet1, Tmtc2, Il15, Mt3, Large1, B3gnt9, Dad1, Gfpt2, Crppa, St3gal1, Poglut1, St3gal6, B3gnt5, St6gal1, Npc1	0.00033672	No
BP	GO:0043413	macromolecule glycosylation	Mgat5, Mgat4a, Rpn2, Galnt13, Slc39a8, Ddost, Alg6, B4galt1, Dpy19l4, Fktn, Galnt11, Plod3, St3gal5, B3gnt8, Tet1, Tmtc2, Il15, Mt3, Large1, B3gnt9, Dad1, Gfpt2, Crppa, St3gal1, Poglut1, St3gal6, B3gnt5, St6gal1, Npc1	0.00033672	No
BP	GO:0045927	positive regulation of growth	Tgfb2, Bcl2, Csnk2a1, Foxs1, Wt1, Bdnf, Mkks, Acsl4, Sfn, Musk, Tgfbr3, Wfs1, Limk1, Mtpn, Picalm, Usp47, Igf1, Syt1, Sgk1, Slc25a4, Nrg1, Fgfr1, Sphk1, Egfr, Edn1, Dio3, Akap6, Eif2b2, Tshr, Ptk2, Sema5a, Ghr, Klhl22, Rftn1, C3, Ezr, Dnph1, Pim1, Nedd4l, Nr3c1, Myo5b, Gata6	0.000339788	No
BP	GO:1901991	negative regulation of mitotic cell cycle phase transition	Nabp1, Bcl2, Cdc73, Ctdsp1, Cdkn2b, Clspn, Klf4, Ccnd1, Taok2, Usp47, Brsk1, Lcmt1, Zwint, Brd7, Fbxo31, Rb1, Rgcc, Mre11a, Ctdspl, Crlf3, Inhba, Foxn3, Dact1, Klhl22, Trim39, Zfp36l2, Cdk2ap2	0.000339788	No
BP	GO:0061005	cell differentiation involved in kidney development	Mmp9, Wt1, Jag1, Fat4, Klf15, Tshz3, Ednra, Sall1, Bmp4, Lamb2, Gli3, Mtss1, Gdnf	0.000343768	No
BP	GO:1902622	regulation of neutrophil migration	Il1r1, Mdk, Lbp, Tnfaip6, Dpp4, Bst1, Rac1, Dysf, Pawr, Ednra, Dapk2, Edn1, Ripor2	0.000343768	No
BP	GO:0001569	branching involved in blood vessel morphogenesis	Vangl2, Mdk, Abl1, Kdr, Sema3e, Ednra, Col4a1, Tgfbr2, Gna13, Edn1, Sema5a, Notch4	0.000345294	No
BP	GO:0003015	heart process	Kcne4, Tgfb2, Rgs4, Tnnt2, Rgs2, Snta1, Cacnb2, Ada, Gsn, Actc1, Dmd, Shox2, S100a1, Pde4b, Cacna2d1, Kcnh2, Rac1, Mef2a, Dmpk, Bves, Ednra, Tpm1, Myl4, Myl7, Edn1, Pik3r1, Chrm3, Akap6, Pkp2, Epas1, Rps6ka2, Slc8a1, Glp1r, Kcnn2, Gata6	0.00035105	No
BP	GO:0060350	endochondral bone morphogenesis	Nab1, Hoxd11, Shox2, Bpnt2, Mmp16, Nab2, Smpd3, Csgalnact1, Bmp4, Poc1a, Sik3, Tgfbr2, Axin2, Foxc1, Scx	0.000351328	No
CC	GO:0031594	neuromuscular junction	Lamc1, Lama5, Snta1, Pls3, Postn, Musk, Pdzrn3, Ptn, Kcnc3, Dlg2, Lama2, Lama4, Nrg1, Lamb2, Myh10, Cdk5r1, Spock1, Tuba1a	0.000351328	No
BP	GO:0043242	negative regulation of protein-containing complex disassembly	Lmod1, Gsn, Mid1, Stmn2, Tmod1, Dysf, Eps8, Add2, Mtpn, Irak3, Rdx, Tpm1, Vill, Sptbn1, Tmem39a, Eml4, Svil, Add3	0.000351328	No
BP	GO:0060420	regulation of heart growth	Rgs4, Rgs2, Wt1, G6pdx, Tgfbr3, Foxp1, Igf1, Hdac2, Cited2, Slc25a4, Nrg1, Fgfr1, Tgfbr2, Edn1, Akap6, Pim1, Nr3c1, Gata6	0.000351328	No
BP	GO:0051150	regulation of smooth muscle cell differentiation	Tmsb4x, Cth, Med28, Tshz3, Bmp4, Olfm2, Dnmt1, Rbpms2, Myocd, Efemp2	0.000352369	No
BP	GO:0045787	positive regulation of cell cycle	Tgfb2, Cdc73, Map3k20, Abl1, Ube2c, Ttl, Cdc25b, Dynlt3, Rcc2, Shb, Cdc7, Lfng, Rad51ap1, Hoxa13, Ccnd1, Nupr1, Gdpd5, E2f8, Rrm1, Igf1, Cdk4, Cited2, Smpd3, Calr, Fgfr1, Wnt5a, Rb1, Rgcc, Poc1a, Rdx, Sphk1, Cenpv, Anapc11, Cdk5r1, Cdc27, Egfr, Edn1, Fgf10, Rrm2, Nsmce2, Azin1, Adamts1, Smoc2, Pim1, Pdgfrb	0.00036065	No
BP	GO:0055021	regulation of cardiac muscle tissue growth	Rgs4, Rgs2, G6pdx, Tgfbr3, Foxp1, Igf1, Hdac2, Cited2, Slc25a4, Nrg1, Fgfr1, Tgfbr2, Edn1, Akap6, Pim1, Nr3c1, Gata6	0.000360894	No
BP	GO:0045669	positive regulation of osteoblast differentiation	Suco, Zhx3, Bmp7, Jag1, Il6, Atraid, Fam20c, Cebpa, Lrp3, Igf1, Smad1, Gdf10, Fermt2, Bmp4, Gli3, Cebpd	0.000361074	No
BP	GO:0030010	establishment of cell polarity	Pard3b, Vangl2, Frmd4a, Gsn, Ophn1, Spry1, Cyth3, Prickle2, Frmd4b, Cyp26b1, Wee1, Brsk1, Sipa1l3, Traf3ip2, Ust, Cdh5, Pard3, Spry2, Wnt5a, Slc9a3r1, Ripor2, Fgf10, Rictor, Cyrib, Alpk2	0.000361322	No
BP	GO:0061299	retina vasculature morphogenesis in camera-type eye	Ndp, Clic4, Col4a1, Slc4a7, Rhoj, Cyp1b1	0.000368491	No
BP	GO:0071492	cellular response to UV-A	Opn3, Mmp9, Timp1, Mme, Mmp2, Mmp3	0.000368491	No
MF	GO:0008234	cysteine-type peptidase activity	Vcpip1, Cflar, Usp27x, Atg4a, Usp13, Usp53, Tinagl1, Usp46, Uchl1, Pycard, Usp47, Capn5, Zranb1, Otud4, Casp3, Senp6, Ctsh, Usp3, Casp1, Ctla2b, Ctla2a, Espl1, Gpaa1, Senp5, Malt1, Otub1, Capn1	0.000368491	No
BP	GO:1901653	cellular response to peptide	Akt3, Grb14, Ptprj, Itga4, Nr4a2, Anxa5, Bcar3, Foxo1, H2az1, Pik3r3, Ybx1, Leprot, Dnai1, Cacna2d1, Cpeb2, Pxn, Rac1, Rarres2, Nod1, Pparg, Ano1, Igf1, Cdk4, Timeless, Sgk1, Ednra, Smpd3, Lpl, Slc39a14, Rb1, Pkm, Ngfr, Edn1, Pik3r1, Tshr, Prkaa1, Ptk2, Tns2, Rangap1, Ghr, Rhoq	0.000370649	No
BP	GO:0009306	protein secretion	Glul, Trpa1, Tgfb2, Klf7, Ildr2, Frmd4a, Bloc1s6, Kcnb1, Acsl4, Porcn, Anxa5, Wls, Ppp3ca, Selenot, Rab3b, Lepr, Il6, Erp29, Stx1a, Preb, Rac1, M6pr, Pparg, Ano1, Arntl, Ucp2, Igf1, Bsg, Vegfc, Rab3a, Olfm2, Krt20, Rab34, Myh10, Sox4, Pde8b, Tmed10, C1qtnf3, Pim3, Sybu, Oxct1, Cd200, Nrxn1, Ezr, Myom1, Glp1r, Apbb3, Kif5b, Ankrd1	0.000373268	No
BP	GO:0098815	modulation of excitatory postsynaptic potential	Rgs4, Zmynd8, Reln, Stx1a, Prkar1b, Grin2b, Dmpk, Mtmr2, Baiap2, Ngfr, Lrrk2, Nrxn1, Celf4, Bscl2	0.000385052	No
BP	GO:1900024	regulation of substrate adhesion-dependent cell spreading	Mdk, Abl1, Postn, S100a10, Rcc2, Pdpn, Rac1, Tacstd2, Calr, Fermt2, P4hb, Has2, Ptk2, St6gal1	0.000385052	No
BP	GO:0006644	phospholipid metabolic process	Fam126b, Prdx6, Pik3c2b, Pla2g4a, Fgf7, Pigt, Pla2g12a, Fabp5, Impa1, Sgms2, Plpp3, Serinc2, Fabp3, Pik3r3, Bpnt2, Stoml2, Fam126a, Pdgfa, Lpcat3, Pyurf, Serinc1, Smpd3, Lpcat2, Abhd8, Mtmr2, Pik3cb, Pik3r4, Pitpnc1, Pik3r1, Plpp1, Sptlc2, Mboat2, Sgpp1, Efr3b, Smpd5, Gpaa1, Pi4ka, Plaat1, Lclat1, Agpat4, Pla2g7, Pdgfrb, Gata6, Plpp6, Pcx, Bscl2	0.000386135	No
BP	GO:0035592	establishment of protein localization to extracellular region	Glul, Trpa1, Tgfb2, Klf7, Ildr2, Frmd4a, Bloc1s6, Kcnb1, Acsl4, Porcn, Anxa5, Wls, Ppp3ca, Selenot, Rab3b, Lepr, Il6, Erp29, Stx1a, Preb, Rac1, M6pr, Pparg, Ano1, Arntl, Ucp2, Igf1, Bsg, Vegfc, Rab3a, Olfm2, Krt20, Rab34, Myh10, Sox4, Pde8b, Tmed10, C1qtnf3, Pim3, Sybu, Oxct1, Cd200, Nrxn1, Ezr, Myom1, Glp1r, Apbb3, Kif5b, Ankrd1	0.000395855	No
BP	GO:0010466	negative regulation of peptidase activity	Pi15, Cflar, Ptgs2, Ifi207, Serpinb2, Csnk2a1, Itih2, Itih5, Slpi, Mmp9, Timp1, Lxn, Sfn, Klf4, Il6, Aqp1, A2m, Tfpi2, Picalm, Usp47, Timp3, Igf1, Gas6, Mt3, Dpep1, Anxa8, Cryab, Spink8, Wnt9a, Spock1, Tmed10, Serpina3n, Papln, Fetub, Kng1, Spink10	0.000396429	No
MF	GO:0072341	modified amino acid binding	Cavin2, Mark1, Ptges, Jph2, Anxa9, Mme, Gstm2, Mgst1, Axl, Sytl2, Folr1, Syt1, Slc19a1, Smpd3, Gas6, Dpep1, Gramd1b, Anxa2, Asap1, Gsdmd	0.00039913	No
MF	GO:0042578	phosphoric ester hydrolase activity	Ptpn4, Ptprv, Ctdsp1, Ptprj, Samhd1, Pde1a, Eya2, Cdc25b, Plcb4, Ppef1, Noct, Impa1, Ppp3ca, Pde7a, Ppm1j, Plpp3, Pde4b, Bpnt2, Ptpn13, Ppp1cb, Ptprz1, Ppm1k, Pde3a, Gdpd5, Ptpn5, Hddc2, Pde7b, Smpd3, Ephx2, Mtmr2, Pfkfb4, Nudt16, Ctdspl, Dusp14, Ppm1d, Plpp1, Pde8b, Ptpn21, Sgpp1, Pde1b, Tns2, Lrrk2, Smpd5, Plpp6, Gnaq	0.000404812	No
BP	GO:0046427	positive regulation of receptor signaling pathway via JAK-STAT	Il6ra, Il6, Akr1b3, Il23r, Stra6, Crlf3, Prl, Prl3c1, Prl3a1, Prl6a1, Prl8a2, Prl7a2, Prlr, Ghr, Cyp1b1	0.000410131	No
BP	GO:1903828	negative regulation of protein localization	Klf7, Lypla1, Bcl2l1, Frmd4a, Trp53inp2, Pkig, Kcnb1, Anxa5, Pkia, Dclk1, Ppp3ca, Leprot, Erp29, Mdfic, Ppfia1, Abhd17c, Picalm, Bag3, Ucp2, Ndfip2, Ubac2, Ei24, Trim29, Ripor2, Pde8b, Pim3, Rangap1, Lrrk2, Cd200, Lrrc15, Rhoq, Nedd4l	0.000410131	No
BP	GO:0022898	regulation of transmembrane transporter activity	Kcne4, Gpr35, Bcl2, Rem1, Cacnb2, Jph2, Mmp9, Lrrc55, Stom, Dmd, Kcnab1, S100a1, Ephb2, Pde4b, Asph, Cacna2d1, Reln, Rph3a, Ndufa4, Dysf, Wnk1, Akap7, Ednra, Slc25a4, Bmp4, Slmap, Atp1b3, Fxyd2, Shisa6, Slc9a3r1, Edn1, Chrm3, Akap6, Nrxn1, Pim1, Nedd4l, Kif5b, Ahnak	0.000437963	No
CC	GO:0005938	cell cortex	Lamc2, Pard3b, Mlph, Fmn2, Mapre1, Zhx3, Pard6b, Gpsm1, Gsn, Dstn, Rnd3, Iqsec2, Dmd, Pde4dip, Eno1, Slc2a1, Asph, Tmod1, Med28, Septin11, Rac1, Eps8, Cald1, Iqgap1, Epb41l2, Pard3, Cotl1, Rdx, Anxa2, Myzap, Sptbn1, Krt19, Myh10, Actr2, Tnfaip2, Rnd1, Cldn5, Axin1, Myo5b, Add3	0.00043957	No
BP	GO:0048593	camera-type eye morphogenesis	Ptf1a, Fjx1, Bmp7, Jag1, Bcar3, Hipk1, Phactr4, Ephb2, Kdr, Tspan12, Aqp1, Ptn, Gdf11, Cited2, Rpgrip1l, Bmp4, Slc4a7, Nectin1, Fat3, Stra6, Naglu, Sdk2, Gli3, Dio3, Col8a1	0.000440319	No
MF	GO:0051219	phosphoprotein binding	Grb14, Vav2, Cacnb2, Abl1, Mid1, Bcar3, Sfn, Pik3r3, Shb, Crmp1, Tbl2, Ptpn5, Uri1, Dpysl4, Plat, Tox3, Rb1, Pik3r1, Cblb, Dpysl3	0.000452693	No
BP	GO:2000045	regulation of G1/S transition of mitotic cell cycle	Bcl2, Cdc73, Ctdsp1, Hacd1, Cdkn2c, Cdkn2b, Pdpn, Klf4, Ccnd1, Rrm1, Brd7, Fbxo31, Rb1, Rgcc, Rdx, Ctdspl, Crlf3, Egfr, Fgf10, Inhba, Rrm2, Dact1, Adamts1, Cdk2ap2	0.000453958	No
BP	GO:0002063	chondrocyte development	Sulf1, Shox2, Col11a1, Bpnt2, Chsy1, Smpd3, Poc1a, Tgfbr2, Axin2, Mex3c	0.000457507	Yes
BP	GO:0042490	mechanoreceptor differentiation	Vangl2, Sdc4, Bdnf, Jag1, Fat4, Whrn, Rac1, Gabrb3, Cdh23, Fgfr1, Bmp4, Slc4a7, Myo6, Naglu, Slc9a3r1, Ripor2, Tshr, Atp8b1	0.000457507	No
BP	GO:0043535	regulation of blood vessel endothelial cell migration	Akt3, Ptgs2, Angpt4, Abl1, Srpx2, Klf4, Kdr, Gadd45a, Pparg, Igf1, Vegfc, Fgfr1, Rgcc, Plk2, Rhoj, Hdac7, Acvrl1, Jcad	0.000457507	No
BP	GO:0050873	brown fat cell differentiation	Rgs2, Ptgs2, Itga6, Bmp7, Fabp4, Fabp3, Plac8, Rarres2, Pparg, Cebpa, Lama4, Ero1a, Dio2, Pim1	0.000458065	No
BP	GO:0030879	mammary gland development	Rxfp1, B4galt1, Ccnd1, Igf1, Atp7b, Wnt5a, Bmp4, Tgfbr2, Prl, Prl3c1, Prl3a1, Prl6a1, Prl8a2, Prl7a2, Fgf10, Gli3, Arhgap5, Prlr, Kalrn, Notch4, Lbh, Xdh, Nr3c1, Cdo1, Rln1, Capn1	0.000463315	No
BP	GO:0050714	positive regulation of protein secretion	Glul, Trpa1, Tgfb2, Frmd4a, Acsl4, Wls, Lepr, Rac1, Pparg, Ano1, Igf1, Bsg, Vegfc, Rab34, Myh10, Sox4, Tmed10, C1qtnf3, Sybu, Oxct1, Ezr, Myom1, Glp1r, Apbb3, Kif5b, Ankrd1	0.000463315	No
BP	GO:0048640	negative regulation of developmental growth	Rgs4, Rgs2, G6pdx, Sema6c, Sema4a, Sema3e, Plac8, Foxp1, Hdac2, Cited2, Mt3, Wnt5a, Bmp4, Sema3b, Sema3f, Tgfbr2, Rai1, Ulk2, Fstl4, Cdk5r1, Ptk2, Sema5a	0.000463315	No
BP	GO:0014829	vascular associated smooth muscle contraction	Mkks, Scnn1b, Ednra, Smpd3, Arhgap42, Edn1, Chrm3, Slc8a1, Acta2	0.000474816	No
CC	GO:0016528	sarcoplasm	Jph2, Gsn, Hax1, S100a1, Fabp3, Asph, Cacna2d1, Dmpk, Irag1, Akap7, Calr, Rasd1, Spock1, Akap6, P3h2, Xdh, Tmem109	0.000475204	No
BP	GO:0060998	regulation of dendritic spine development	Zmynd8, Pak3, Dhx36, Ephb2, Lpar1, Reln, Rac1, Hdac2, Nrg1, Baiap2, Fstl4, Actr2, Ngfr, Plk2, Asap1, Kalrn, Nr3c1	0.000475204	No
BP	GO:0006940	regulation of smooth muscle contraction	Rgs2, Ptgs2, Ada, Ptgs1, Oxtr, Cald1, Irag1, Pawr, Arhgap42, Sphk1, Adora2b, Myocd, Edn1, Chrm3, Prkg1	0.00047914	No
BP	GO:0150116	regulation of cell-substrate junction organization	Map4k4, Ptprj, Abl1, Sdc4, Fmn1, S100a10, Rcc2, Kdr, Rac1, Iqgap1, Fermt2, Pik3r1, Ptk2, Acvrl1, Mapre2	0.00047914	No
BP	GO:0006029	proteoglycan metabolic process	Sulf1, B3gat2, Vangl2, Col11a1, Bpnt2, Chst13, Chsy1, Chst8, Igf1, Dcn, Spock2, Csgalnact1, Mustn1, Egflam, Adamts12, Mamdc2	0.000483875	No
BP	GO:0007626	locomotory behavior	Prex2, Npas2, Hoxd10, Pak6, Nr4a2, Dpp4, Glrb, Ciart, Lepr, Penk, Tmod1, Reln, Uchl1, Eps8, Htra2, Gprc5b, Nav2, Cdh23, Ido1, Rasd2, Nrg1, Myo6, Olfm2, Hexa, Naglu, Slc22a5, Agtpbp1, Tshr, Pde1b, Celsr1, Lrrk2, Selenop, Kalrn, Axin1, Npc1, Vps13a	0.000488744	No
MF	GO:0019001	guanyl nucleotide binding	Rab7b, Rab29, Arl4c, Rem1, Ehd4, Samhd1, Rnd3, Arl5a, Rp2, Gucy1b1, Rab3b, 1700009N14Rik, Cnga1, Rasl11b, Septin11, Rac1, Gimap9, Arl8b, Ehd2, Rab32, Slc19a1, Rasd2, Rab3a, Nudt16, Rasd1, Irgm1, Rab34, Arl4d, Rab40b, Rasl10b, Tubd1, Gna13, Tubb2a, Tubb2b, Arhgap5, Eif2b2, Rhoj, Rnd1, Rhebl1, Tuba1a, Lrrk2, Rhoq, Mocs1, Atl2, Prkg1, Gnaq, Gna14	0.000488993	Yes
MF	GO:0032561	guanyl ribonucleotide binding	Rab7b, Rab29, Arl4c, Rem1, Ehd4, Samhd1, Rnd3, Arl5a, Rp2, Gucy1b1, Rab3b, 1700009N14Rik, Cnga1, Rasl11b, Septin11, Rac1, Gimap9, Arl8b, Ehd2, Rab32, Slc19a1, Rasd2, Rab3a, Nudt16, Rasd1, Irgm1, Rab34, Arl4d, Rab40b, Rasl10b, Tubd1, Gna13, Tubb2a, Tubb2b, Arhgap5, Eif2b2, Rhoj, Rnd1, Rhebl1, Tuba1a, Lrrk2, Rhoq, Mocs1, Atl2, Prkg1, Gnaq, Gna14	0.000488993	Yes
BP	GO:0021545	cranial nerve development	Ackr3, Nrp2, Dmd, Ephb2, Plxna4, Nav2, Egr2, Cited2, Adarb1, Sall1, Sema3f, Gli3, Atp8b1	0.000492237	No
BP	GO:0048483	autonomic nervous system development	Ackr3, Nrp2, Phactr4, Plxna4, Nav2, Egr2, Adarb1, Ednra, Hand2, Fzd3, Sema3f, Sox4, Gdnf	0.000492237	No
BP	GO:0018105	peptidyl-serine phosphorylation	Akt3, Smyd3, Bcl2, Ptgs2, Csnk2a1, Bdnf, Nek6, Pnck, Mtcp1, Dmd, Fnip2, Bcar3, Dclk1, Hipk1, Hax1, Mad2l2, Clspn, Cdc7, Stk32b, Il6, Stk38l, Gadd45a, Wnk1, Sbk1, Dmpk, Brsk1, Il11, Sgk1, Gas6, Spry2, Wnt5a, Tgfbr2, Ulk2, Irgm1, Cdk5r1, Egfr, Plk2, Prkaa1, Rictor, Lrrk2, Nrxn1, Rps6ka2, Axin1	0.000495966	No
BP	GO:0099175	regulation of postsynapse organization	Nrp2, Zfp804a, Zmynd8, Pak3, Dhx36, Ephb2, Reln, Grin2b, Abhd17c, Wnt5a, Arhgap22, Sema3f, Baiap2, Arhgap44, Cdk5r1, Actr2, Nrcam, Lrrk2, Kalrn, Nrxn1	0.000502115	No
BP	GO:0016236	macroautophagy	Qsox1, Pik3c2b, Rb1cc1, Trp53inp2, Gpsm1, Ubqln2, Synpo2, Stx12, Kdr, Nod1, Arl8b, Htra2, Nupr1, Tmem41b, Bag3, Atg16l2, Dcn, Slc25a4, Rubcnl, Ei24, Pik3r4, Fyco1, Ulk2, Irgm1, Rnf213, Sqstm1, Vps41, Sptlc2, Lrrk2, Tmem39a, Fez2, Lix1, Npc1, Tbc1d12	0.000504559	No
CC	GO:0098562	cytoplasmic side of membrane	Ptpn4, Rgs2, Traf5, G6pdx, Ppp3ca, Kcnab1, S100a6, Cyth3, Hip1, Rac1, Htra2, Gng11, Iqgap1, Frk, Mcf2l, Fermt2, Esyt3, Myzap, Myh10, Gna13, Gngt2, Esyt2, Mtss1, Ptk2, Lrrk2, Ezr, Pgm5, Gnaq, Gna14	0.00050462	No
BP	GO:0031669	cellular response to nutrient levels	Glul, Nuak2, Pik3c2b, Rnf152, Bcl2, Ifi207, Kcnb1, Foxo1, Postn, Cdkn2b, Slc2a1, Prkag2, Tbl2, Aoc1, Brsk1, Folr1, Nuak1, Ripor1, Gas6, Lpl, Stk24, Pik3r4, Krt20, Cpeb4, Vps41, Prkaa1, Dap, Lrrk2, Pim1, Sik1	0.000510688	No
CC	GO:0005874	microtubule	Nek2, Kifap3, Mapre1, Dynlrb1, Zfp804a, Ttl, Tcp11l1, Kif18a, Snph, Kif5c, Spag4, Dynlt3, Mid1, Map9, Pde4dip, Kif1b, Rcc2, Dnai1, Dctn3, Dysf, Iqgap1, Pcnt, Tubgcp3, Rpgrip1l, Mt3, Hook3, Spry2, Haus4, Parp4, Clmp, Kif15, Baiap2, Tubd1, Tppp, Tubb2a, Tubb2b, Kif2a, Iqgap2, Eml1, Ndrg1, Sybu, Tuba1a, Klhl22, Rmdn2, Slc8a1, Eml4, Kifc1, Mapre2, Tpgs2, Ska1, Kif5b, Cdk2ap2	0.000510688	No
BP	GO:0030835	negative regulation of actin filament depolymerization	Lmod1, Gsn, Tmod1, Eps8, Add2, Mtpn, Rdx, Tpm1, Vill, Sptbn1, Svil, Add3	0.000510688	No
BP	GO:0042475	odontogenesis of dentin-containing tooth	Cnnm4, Lama5, Itga6, Bmp7, Fam20c, Relt, Hdac2, Smpd3, Hand2, Bmp4, Nectin1, Fam20a, Ngfr, Foxc1, Fst, Fgf10, Gli3, Tnfrsf11b	0.000513323	No
BP	GO:0097193	intrinsic apoptotic signaling pathway	Ackr3, Bcl2, Ptgs2, Ifi207, Bcl2l1, Mmp9, Fnip2, Mllt11, Hipk1, Skil, S100a8, Eno1, Sfn, Tnfrsf1b, Wfs1, Erp29, Arl6ip5, Htra2, Nupr1, Pycard, Usp47, Uri1, Hdac2, Pttg1ip, Casp3, Stk24, Fhit, Ero1a, Ei24, Pik3cb, Shisa5, Dapk2, P4hb, Slc9a3r1, Pik3r1, Sgpp1, Crip1, Lrrk2, Cyp1b1, Tmem109	0.000525277	No
BP	GO:0051058	negative regulation of small GTPase mediated signal transduction	Tgfb2, Scai, Spry1, Ephb2, Arhgap24, Rabgef1, Ripor1, Spry2, Arhgap42, Rasa2, Arhgap44, Ripor2, Cyrib, Heg1	0.000536433	No
BP	GO:0048041	focal adhesion assembly	Map4k4, Bcl2, Ptprj, Abl1, Sdc4, Fmn1, S100a10, Rcc2, Kdr, Pxn, Rac1, Taok2, Iqgap1, Thsd1, Fermt2, Ptk2, Acvrl1	0.000539864	No
BP	GO:0060113	inner ear receptor cell differentiation	Vangl2, Sdc4, Jag1, Fat4, Whrn, Rac1, Gabrb3, Cdh23, Fgfr1, Bmp4, Slc4a7, Myo6, Naglu, Slc9a3r1, Ripor2, Tshr, Atp8b1	0.000539864	No
BP	GO:2001234	negative regulation of apoptotic signaling pathway	Cflar, Ackr3, Bcl2, Rb1cc1, Pea15a, Ptgs2, Bcl2l1, Itga6, Mmp9, Eya2, Bdnf, Nr4a2, Cth, Eno1, Wfs1, Usp47, Uri1, Tnfrsf23, Igf1, Hdac2, Pttg1ip, Slc25a4, Prdx2, Nrg1, Rb1, Ghitm, Bmp4, Pik3cb, Prelid1, Fgf10, Gas1, Gdnf, Lrrk2, Itprip	0.00054064	Yes
BP	GO:0001704	formation of primary germ layer	Fzd7, Cdc73, Col5a1, Bmp7, Wls, Atoh8, Ctr9, Txnrd1, Smad1, Fgfr1, Wnt5a, Bmp4, Col12a1, Foxc1, Inhba, Scx, Chrd, Axin1, Gata6	0.000542046	No
BP	GO:0099565	chemical synaptic transmission, postsynaptic	Rgs4, Zmynd8, Bdnf, Ppp3ca, Reln, Stx1a, Prkar1b, Grin2b, Dmpk, Gabrb3, Mtmr2, Insyn1, Baiap2, Ngfr, Lrrk2, Nrxn1, Slc29a1, Celf4, Bscl2	0.000542046	No
BP	GO:0032409	regulation of transporter activity	Kcne4, Gpr35, Bcl2, Rem1, Cacnb2, Jph2, Mmp9, Lrrc55, Stom, Dmd, Kcnab1, S100a1, Ephb2, Pde4b, Asph, Cacna2d1, Reln, Rph3a, Ndufa4, Dysf, Wnk1, Akap7, Ednra, Slc25a4, Ndfip2, Bmp4, Slmap, Atp1b3, Fxyd2, Shisa6, Slc9a3r1, Edn1, Chrm3, Akap6, Nrxn1, Pim1, Nedd4l, Kif5b, Ahnak	0.000542046	No
BP	GO:0006006	glucose metabolic process	Slc45a3, Gpd2, Pgk1, Fam3a, G6pdx, Foxo1, Fabp5, Eno1, Cyp2j6, Lepr, Il6, Ppp1cb, Tpi1, Fam3c, Pgm2l1, Lcmt1, Igf1, Slc39a14, Rubcnl, Dlat, Adpgk, Pkm, Igfbp4, Adora2b, Pik3r1, Pfkp, Prkaa1, C1qtnf3, Sik1, Nr3c1, Pgm5, Pcx	0.000551334	Yes
BP	GO:0035904	aorta development	Tgfb2, Jag1, Egr2, Ednra, Myh10, Ngfr, Sox4, Acvrl1, Chrd, Mylk, Notch4, Ltbp1, Pdgfrb, Lox, Efemp2	0.000552977	No
BP	GO:0007009	plasma membrane organization	Cavin2, Tgfb2, Xkr4, Col5a1, Gsn, Fnbp1l, Fat4, Ugcg, Dysf, Arl8b, Ehd2, Folr1, Atp10a, Rab3a, Plscr4, Sptbn1, Baiap2, Myh10, Slc9a3r1, Mtss1, A4galt, Asap1, Ndrg1, Atp8b1, Myrf	0.000576489	No
BP	GO:0010614	negative regulation of cardiac muscle hypertrophy	Rgs4, Rgs2, Gata5, G6pdx, Foxo1, Trim63, Tnfrsf1b, Foxp1, Pparg, Fbxo32	0.000577873	No
BP	GO:0050654	chondroitin sulfate proteoglycan metabolic process	B3gat2, Bpnt2, Chst13, Chsy1, Igf1, Dcn, Spock2, Csgalnact1, Egflam, Mamdc2	0.000577873	No
BP	GO:0046580	negative regulation of Ras protein signal transduction	Tgfb2, Scai, Spry1, Ephb2, Arhgap24, Rabgef1, Ripor1, Spry2, Arhgap42, Rasa2, Arhgap44, Ripor2, Heg1	0.000586643	No
BP	GO:0008016	regulation of heart contraction	Kcne4, Tgfb2, Rgs4, Tnnt2, Rgs2, Snta1, Cacnb2, Ada, Dmd, Shox2, S100a1, Pde4b, Cacna2d1, Kcnh2, Mef2a, Dmpk, Bves, Ednra, Tpm1, Myl4, Edn1, Pik3r1, Chrm3, Akap6, Pkp2, Epas1, Slc8a1, Glp1r, Kcnn2	0.000593495	No
BP	GO:0033157	regulation of intracellular protein transport	Rab29, Ptgs2, Edem2, Pkig, Prr5l, Kcnb1, Stom, Ergic3, Pkia, Sfn, 1700009N14Rik, Asph, Il6, Mdfic, Bag3, Ptpn5, Pcnt, Ripor1, Gas6, Ubac2, Bmp4, Tmem30a, Ei24, Arhgap44, Cdk5r1, Pik3r1, Gli3, Prkaa1, Tamalin, Rangap1, Lrrk2, Kif5b	0.000595035	No
MF	GO:0016757	glycosyltransferase activity	Mgat5, B3gat2, Ugt1a7c, Mgat4a, Galnt13, Gyg, Alg6, Ugcg, B4galt1, Dpy19l4, Galnt17, Galnt11, Lfng, Plod3, St3gal5, Parp11, Pyurf, B3gnt8, Chsy1, Galnt4, Tmtc2, Glt8d2, Csgalnact1, Large1, B3gnt9, Parp4, Pnp2, Hexa, Gcnt4, Has2, A4galt, St3gal1, Poglut1, St3gal6, B3gnt5, St6gal1	0.000595035	No
BP	GO:0048486	parasympathetic nervous system development	Ackr3, Nrp2, Plxna4, Nav2, Egr2, Adarb1, Sema3f, Gdnf	0.000595838	No
BP	GO:2001056	positive regulation of cysteine-type endopeptidase activity	Cflar, Ifi207, Gsn, F3, S100a8, Asph, Tnfsf15, Hip1, Arl6ip5, Nod1, Grin2b, Pparg, Htra2, Pycard, Tnfrsf23, Pawr, Foxl2, Cck, Casp1, Tbc1d10a, Ngfr, Dap, Xdh, Malt1	0.000595838	No
CC	GO:0150034	distal axon	Glul, Abl1, Itga4, Zfp804a, Bdnf, Kif5c, Slc9a6, Ophn1, Ptbp2, Anxa5, Stmn2, Dclk1, Ror1, Penk, Cnga1, Crmp1, Limk1, Aqp1, Ptprz1, Grin2b, Aak1, Taok2, Kcnc3, Rnf40, Rgs10, Brsk1, Iqgap1, Gabrb3, Tshz3, Gpm6a, Pard3, Rab3a, Dixdc1, Tpbg, Nectin1, Cck, Myh10, Cdk5r1, Chrm3, Prph, Lrrk2, Ppp1r2, Nrxn1, Slc8a1, Dpysl3, Kif5b	0.000604734	No
CC	GO:0070062	extracellular exosome	Qsox1, Sord, Itga4, Adam15, Ybx1, Aoc1, Aqp1, Podxl, Anpep, Gprc5b, Scnn1b, Cd63, Anxa2, Naglu, Hspa4, Gprc5c, Cd47, Vasn, Ahnak	0.000610165	No
BP	GO:1902893	regulation of miRNA transcription	Tgfb2, Wt1, Klf4, Atoh8, Pparg, Hdac2, Smad1, Bmp4, Ngfr, Prl, Prl3c1, Prl3a1, Prl6a1, Prl8a2, Prl7a2, Nr3c1, Gata6	0.000612908	No
BP	GO:0014902	myotube differentiation	Smyd3, Dner, Cflar, Bcl2, Hacd1, Bdnf, Dmd, Ppp3ca, Shox2, Dysf, Cyp26b1, Ehd2, Dmpk, Il4ra, Igf1, Atp11a, Acta1, Adamts15, Casp1, Myocd, Ccl8, Ripor2, Sik1	0.000612908	No
BP	GO:0034765	regulation of ion transmembrane transport	Kcne4, Tgfb2, Gpr35, Rgs4, Rgs2, Rem1, Snta1, Cacnb2, Jph2, Abl1, Mmp9, Kcnb1, Lrrc55, Stom, G6pdx, Dmd, Kcnab1, S100a1, Clic4, Ephb2, Pde4b, Asph, Cacna2d1, Reln, Kcnh2, Rph3a, Ndufa4, Arl6ip5, Dysf, Cacna2d4, Wnk1, Tpcn2, Kcnc3, Cd63, Akap7, Ednra, Slc25a4, Bmp4, Slmap, Atp1b3, Fxyd2, Kcnmb1, Shisa6, Kcnab3, Slc9a3r1, Edn1, Chrm3, Akap6, Tspan13, Kcns3, Nrxn1, Slc8a1, Nedd4l, Kcnn2, Kif5b, Ahna…	0.000612908	No
BP	GO:0032965	regulation of collagen biosynthetic process	Suco, Il6ra, Cyp2j6, Il6, Pparg, Rgcc, Bmp4, Adora2b, Scx, Ltbp1, Pdgfrb, Prdx5	0.000616665	Yes
BP	GO:0061298	retina vasculature development in camera-type eye	Ndp, Clic4, Col4a1, Vstm4, Slc4a7, Rhoj, Acvrl1, Cyp1b1, Pdgfrb	0.000618227	No
BP	GO:0035850	epithelial cell differentiation involved in kidney development	Mmp9, Wt1, Jag1, Fat4, Klf15, Ednra, Sall1, Bmp4, Lamb2, Mtss1, Gdnf	0.000618227	No
BP	GO:0048477	oogenesis	Paqr8, Bcl2, Fmn2, Grb14, Mdk, Cdc25b, Tnfaip6, Diaph2, Gpr149, Ptx3, Shb, Pde3a, Ptn, Ercc1, Kmt2b, Igf1, Ednra, Rec8, Edn1, Rps6ka2	0.000621146	No
BP	GO:0060606	tube closure	Enah, Tgfb2, Vangl2, Abl1, Sdc4, Prkacb, Phactr4, Fzd1, Folr1, Mthfd1l, Cited2, Casp3, Sall1, Wnt5a, Fzd3, Bmp4, Fgf10, Celsr1, Tgif1, Sfrp5	0.000621146	Yes
BP	GO:0051592	response to calcium ion	Carf, Tnnt2, Ncstn, Pla2g4a, Slc25a12, Kcnb1, Anxa5, Ppp3ca, S100a16, Pef1, Clic4, Asph, Cpne3, Wnk1, Mef2a, Fosb, Iqgap1, Syt1, Kcnmb1, Prkaa1, Mylk, Nrxn1	0.000621146	No
BP	GO:0010658	striated muscle cell apoptotic process	Cflar, Bcl2, Mdk, Nupr1, Bag3, Slc25a4, Hand2, Nrg1, Myocd, Fbxo32, Rps6ka2, Fndc1, Gata6, Capn1	0.000621773	No
BP	GO:0061626	pharyngeal arch artery morphogenesis	Tgfb2, Folr1, Ednra, Bmp4, Edn1, Adgrf4	0.000623731	No
BP	GO:0030900	forebrain development	Srgap2, Nrp2, Mdk, Ccdc141, Mkks, Nr4a2, Ophn1, Fat4, Slc7a11, Dclk1, Ephb2, Reln, Rac1, Foxp2, Aqp1, Plxna4, Htra2, Axl, Wdr62, Gdpd5, Sct, Hdac2, Fabp7, Pcnt, Sall1, Rpgrip1l, Hook3, Nrg1, Fgfr1, Wnt5a, Bmp4, Dixdc1, Myh10, Cdk5r1, Egfr, Phactr1, Fgf10, Gli3, Inhba, Agtpbp1, Zswim6, Sema5a, Lrrk2, Chrd, Nars, Emx2, Prkg1, Gnaq	0.0006347	No
BP	GO:0048146	positive regulation of fibroblast proliferation	Abl1, Pdgfa, Aqp1, Ptprz1, Igf1, Cdk4, Gas6, Wnt5a, Anxa2, Sphk1, Egfr, Ngfr, Fgf10, Tgif1, Pdgfrb	0.000635628	No
BP	GO:1902895	positive regulation of miRNA transcription	Tgfb2, Wt1, Klf4, Atoh8, Pparg, Smad1, Bmp4, Ngfr, Prl, Prl3c1, Prl3a1, Prl6a1, Prl8a2, Prl7a2, Nr3c1	0.000635628	No
BP	GO:0007292	female gamete generation	Paqr8, Bcl2, Pla2g4a, Ptgs2, Fmn2, Grb14, Mdk, Cdc25b, Tnfaip6, Diaph2, Gpr149, Ptx3, Shb, M1ap, Pde3a, Ptn, Ercc1, Kmt2b, Igf1, Ednra, Plat, Rec8, Edn1, Inhba, Adamts1, Rps6ka2	0.000648813	No
MF	GO:0008238	exopeptidase activity	Cpa6, Dpp4, Enpep, Mme, Mmp16, Anpep, Kdm8, Lta4h, Dpep1, Ctsh, Naalad2, Nudt16, Scpep1, Aebp1, Agtpbp1, Lvrn, Dpp3, Xpnpep1	0.000651408	No
BP	GO:0007369	gastrulation	Fzd7, Vangl2, Cdc73, Col5a1, Bmp7, Wls, Plpp3, Klf4, Atoh8, Wnk1, Ctr9, Txnrd1, Smad1, Fgfr1, Wnt5a, Bmp4, Col12a1, Tgfbr2, Foxc1, Inhba, Dact1, Scx, Poglut1, Chrd, Tgif1, Axin1, Gata6	0.000668979	No
BP	GO:0001886	endothelial cell morphogenesis	Col24a1, Clic4, Col15a1, Plod3, Hoxa13, Heg1, Notch4	0.000676883	No
MF	GO:0031005	filamin binding	Synpo2, Hspb7, Fblim1, Crmp1, Micall2, Dpysl4, Dpysl3	0.000676883	No
BP	GO:1904748	regulation of apoptotic process involved in development	Tgfb2, Wt1, Bmp7, Tnfrsf1b, B4galt1, Tgfbr3, Foxc1	0.000676883	No
MF	GO:0004197	cysteine-type endopeptidase activity	Cflar, Usp27x, Usp13, Usp46, Uchl1, Pycard, Usp47, Capn5, Casp3, Senp6, Ctsh, Casp1, Ctla2b, Ctla2a, Espl1, Gpaa1, Senp5, Malt1, Capn1	0.000678917	No
BP	GO:0043409	negative regulation of MAPK cascade	Rnf149, Rgs2, Ptprj, Abl1, Bmp7, Dmd, Spry1, Foxo1, Ephb2, Klf4, Fktn, Uchl1, Dok1, Pparg, Ptpn5, Timp3, Igf1, Irak3, Spry2, Bmp4, Klhl31, Pik3cb, Per1, Slc9a3r1, Sfrp4, Dact1, Ezr, Sfrp5	0.000679266	No
BP	GO:0016051	carbohydrate biosynthetic process	B3gat2, Sord, Gpd2, Pgk1, Fam3a, G6pdx, Foxo1, Gyg, Cyp2j6, Lepr, B4galt1, Il6, Ppp1cb, Tpi1, Fam3c, Adcyap1r1, Akr1b3, B3gnt8, Chst8, Igf1, Smpd3, Csgalnact1, B3gnt9, Slc39a14, Has2, C1qtnf3, Sik1, Nr3c1, Pcx	0.000686641	No
BP	GO:0001974	blood vessel remodeling	Tgfb2, Itga4, Jag1, Tgfbr3, Eln, Axl, Rspo3, Igf1, Ednra, Foxc1, Fgf10, Acvrl1, Epas1	0.000686641	No
BP	GO:0043536	positive regulation of blood vessel endothelial cell migration	Akt3, Ptgs2, Angpt4, Abl1, Srpx2, Kdr, Igf1, Vegfc, Fgfr1, Plk2, Rhoj, Hdac7, Jcad	0.000686641	No
BP	GO:0030217	T cell differentiation	Fzd7, Il1rl2, Bcl2, Il18r1, Mdk, Abl1, Ada, Cd1d1, Sema4a, Il6ra, Lepr, Wwp1, Shb, Txk, Fgl2, Il6, Lfng, Foxp1, Cyp26b1, Loxl3, Il4ra, Traf3ip2, Il15, Prdx2, Bmp4, Zbtb16, Tgfbr2, Jmjd6, Pik3r6, Sox4, Prelid1, Gli3, Ctla2a, Batf, Runx1, Tnfsf9, Zfp36l2, Malt1, Entpd7	0.000689162	No
BP	GO:0007565	female pregnancy	Pla2g4a, Ptgs2, Mmp9, Thbd, Acsl4, Timp1, Ube2a, Sult1e1, Tcf23, Tead4, Oxtr, Ptn, A2m, Cited2, Calr, Mmp2, Hsd11b2, Havcr2, Prl, Prl3c1, Prl3a1, Prl6a1, Prl8a2, Prl7a2, H2-Q7, Pcsk5	0.000705395	No
BP	GO:0009266	response to temperature stimulus	Trpa1, Cd34, Acadl, Il1r1, Dhx36, Lxn, Pde4b, Hspb7, Plac8, Pparg, Rho, Htra2, Ano1, Bag3, Ucp2, Igf1, Pawr, Tcim, Zfp709, Scara5, Hspa4, Ngfr, Eif2b2, Dio2, Prkaa1, Stub1	0.000705395	No
BP	GO:0007389	pattern specification process	Nrp2, Vangl2, Grem2, Gata5, Hoxd11, Hoxd10, Wt1, Bmp7, Efnb1, Spry1, Wls, Hipk1, Prkacb, Nbl1, Scmh1, Asph, Dnai1, Mtf2, Reln, Drc1, Lfng, Cyp26b1, Chsy1, Folr1, Egr2, Bicc1, Gdf11, Cited2, Ednra, Hand2, Rpgrip1l, Fgfr1, Wnt5a, Bmp4, Zbtb16, Sema3f, Tgfbr2, Tmem107, Axin2, Edn1, Foxc1, Fst, Fgf10, Gli3, Gas1, Gdnf, Celsr1, Acvrl1, Poglut1, Chrd, Daam2, C3, Tgif1, Axin1, Emx2, Pcsk5	0.000712589	No
MF	GO:0008017	microtubule binding	Mlph, Map4k4, Fmn2, Mapre1, Kif18a, Fmn1, Kif5c, Diaph2, Mid1, Cgn, Map9, S100a8, Kif1b, Rcc2, Dpysl5, Dysf, Tubgcp3, Hook3, Haus4, Cryab, Kif15, Spc24, Ccdc88a, Kif2a, Vps41, Ccdc88c, Eml1, Ndrg1, Sybu, Ezr, Rmdn2, Eml4, Kifc1, Mapre2, Ska1, Kif5b	0.000717105	No
BP	GO:0051145	smooth muscle cell differentiation	Vangl2, Tmsb4x, Cth, Med28, Tshz3, Ednra, Bmp4, Olfm2, Dnmt1, Rbpms2, Myocd, Fgf10, C3, Pdgfrb, Gata6, Efemp2	0.000719187	No
BP	GO:0001958	endochondral ossification	Nab1, Bpnt2, Mmp16, Nab2, Smpd3, Csgalnact1, Bmp4, Sik3, Foxc1, Scx	0.000719187	No
BP	GO:0036075	replacement ossification	Nab1, Bpnt2, Mmp16, Nab2, Smpd3, Csgalnact1, Bmp4, Sik3, Foxc1, Scx	0.000719187	No
BP	GO:0014911	positive regulation of smooth muscle cell migration	Bcl2, Mdk, Tmsb4x, F3, Postn, Lpar1, Iqgap1, Igf1, Has2, Ptk2, Adamts1, Cyp1b1, Pdgfrb, Pcsk5	0.000722454	No
BP	GO:1904705	regulation of vascular associated smooth muscle cell proliferation	Rgs5, Mmp9, Pparg, Igf1, Mmp2, Dnmt1, Cnn1, Tpm1, Myocd, Gna13, Edn1, Adamts1, Efemp2, Prkg1	0.000722454	No
BP	GO:0002028	regulation of sodium ion transport	Akt3, Nkain4, Snta1, Stom, Dmd, Wnk1, Dmpk, Scnn1b, Sgk1, Slmap, Atp1b3, Fxyd2, Per1, Slc9a3r1, Slc8a1, Sik1, Nedd4l, Kif5b	0.000730453	No
BP	GO:0055008	cardiac muscle tissue morphogenesis	Tgfb2, Tnnt2, Actc1, Col11a1, S1pr1, Tgfbr3, Ednra, Nrg1, Wnt5a, Tpm1, Foxc1, Ly6e, Pkp2, Heg1, Ankrd1	0.000730718	No
BP	GO:2001239	regulation of extrinsic apoptotic signaling pathway in absence of ligand	Tgfb2, Bcl2, Eya2, Srpx, Htra2, Prdx2, Nrg1, Fgfr1, Fgf10, Inhba, Gas1, Gdnf	0.000732758	No
MF	GO:0005085	guanyl-nucleotide exchange factor activity	Prex2, Arhgef4, Vav2, Ralgps1, Iqsec2, Bcar3, Lamtor3, Rcc2, Cyth3, Rabgef1, Preb, Arhgef5, Dennd5b, Dennd2a, Arhgef1, Mcf2l, Dock9, Arhgef12, Dennd4a, Ccdc88a, Tbc1d10a, Eif2b2, Rapgef5, Ccdc88c, Rin3, Kalrn, Tagap, Rab3il1, Dnmbp	0.00073674	Yes
MF	GO:0005547	phosphatidylinositol-3,4,5-trisphosphate binding	Myo1b, Jph2, Dapp1, Cyth3, Iqgap1, Arap1, Pard3, Anxa8, Fermt2, Iqgap2, Asap1	0.00075192	No
CC	GO:0005884	actin filament	Myo1b, Lmod1, Fmn2, Fmn1, Actc1, Diaph2, Pls3, Whrn, Tmod1, Rac1, Pawr, Cotl1, Acta1, Ldb3, Myo6, Tpm1, Specc1, Ehbp1, Gas7, Rhoq, Ezr, Dpysl3	0.000752068	No
BP	GO:0044262	cellular carbohydrate metabolic process	Slc45a3, Hsd11b1, Rb1cc1, Pla2g4a, Sord, Fam3a, Phka2, Foxo1, Impa1, Gyg, Cyp2j6, Lepr, Bpnt2, B4galt1, Prkag2, Il6, Ppp1cb, Tpi1, Fam3c, Adcyap1r1, Dysf, Akr1b3, B3gnt8, Nupr1, Lcmt1, Igf1, Csgalnact1, B3gnt9, Rubcnl, Mtmr2, Igfbp4, Adora2b, Has2, C1qtnf3, Ppp1r2, Gnptg, Sik1, Nr3c1	0.000758298	No
MF	GO:1902936	phosphatidylinositol bisphosphate binding	Myo1b, Mark1, Fzd7, Jph2, Gsn, Anxa9, Rph3a, Hip1, Tpcn2, Picalm, Sytl2, Syt1, Pard3, Anxa8, Anxa2, Vill, Asap1, Gsdmd, Svil, Sh3pxd2a	0.000765958	No
BP	GO:0045664	regulation of neuron differentiation	Bcl2, Ctdsp1, Bdnf, Bmp7, Jag1, Dmd, Zc4h2, Brinp1, Rap1gap, Nbl1, Il6, Rac1, Sh3gl3, Wdr62, Gdpd5, Gprc5b, Gdf11, Calr, Sall1, Fgfr1, Dleu2, Bmp4, Dixdc1, Tcf12, Kctd11, Mmd, Ngfr, Gli3, Lrrk2, Ttc3, Tgif1, Nrep, Prpf19	0.000767306	No
BP	GO:0050708	regulation of protein secretion	Glul, Trpa1, Tgfb2, Klf7, Frmd4a, Kcnb1, Acsl4, Anxa5, Wls, Ppp3ca, Lepr, Il6, Erp29, Rac1, Pparg, Ano1, Arntl, Ucp2, Igf1, Bsg, Vegfc, Krt20, Rab34, Myh10, Sox4, Pde8b, Tmed10, C1qtnf3, Pim3, Sybu, Oxct1, Cd200, Nrxn1, Ezr, Myom1, Glp1r, Apbb3, Kif5b, Ankrd1	0.000776135	No
BP	GO:1903706	regulation of hemopoiesis	Rab7b, Il1rl2, Cdc73, Mdk, Abl1, Ada, Lmo2, Jag1, Tnfaip6, Cd1d1, Hax1, Tmem64, Shb, Fgl2, Il6, Tmem176b, Tmem176a, Foxp1, Cyp26b1, Ptn, Loxl3, Klf13, Axl, Ctr9, Il4ra, Il15, Gas6, Prdx2, Tcim, Rb1, Bmp4, Zbtb16, Tgfbr2, Pik3r6, Pik3r1, Ninj1, Sox4, Prelid1, Gli3, Inhba, Ctla2a, Nfkbia, Tnfrsf11b, Runx1, Tnfsf9, Zfp36l2, Malt1, Lox	0.000776786	No
CC	GO:0005791	rough endoplasmic reticulum	Glul, Suco, Hsd11b1, Rpn2, Lrat, Slc7a11, Adcyap1r1, Rho, Tmcc1, Ckap4, Vdac3, Mt3, Pkm, Baiap2, Ngfr, Edn1, Scgb1a1	0.00077715	Yes
BP	GO:0061614	miRNA transcription	Tgfb2, Wt1, Klf4, Atoh8, Pparg, Hdac2, Smad1, Bmp4, Ngfr, Prl, Prl3c1, Prl3a1, Prl6a1, Prl8a2, Prl7a2, Nr3c1, Gata6	0.00077715	No
BP	GO:0043523	regulation of neuron apoptotic process	Ncf2, Tgfb2, Bcl2, Bcl2l1, Mdk, Abl1, Kcnb1, Bdnf, Nr4a2, G6pdx, Pak3, Nes, Musk, Kdr, Wfs1, Ptprz1, Axl, Nupr1, Gabrb3, Sct, Pawr, Casp3, Prdx2, Tox3, Mt3, Mt1, Star, Bace1, Casp1, Cpeb4, Map2k4, Cdk5r1, Ngfr, Itga1, Gdnf, Glp1r, Nr3c1	0.000783538	No
MF	GO:0017147	Wnt-protein binding	Fzd7, Frzb, Porcn, Wls, Ror1, Fzd1, Fzd3, Sfrp4, Sfrp5	0.000793962	No
BP	GO:0031646	positive regulation of nervous system process	Trpa1, Tnfrsf1b, Il6, Prkar1b, Igf1, Egr2, Pawr, Nrg1, Pard3, Cck, Ngfr, Tppp, Myrf	0.000806144	No
BP	GO:0051489	regulation of filopodium assembly	Zmynd8, Fnbp1l, Ephb2, Arap1, Gpm6a, Arhgap44, Ripor2, Pik3r1, Myo10, Rhoq, Daam2, Nrxn1, Dpysl3	0.000806144	No
BP	GO:0032386	regulation of intracellular transport	Rab29, Tnnt2, Ptgs2, Edem2, Pkig, Prr5l, Kcnb1, Stom, Ergic3, Pkia, Sfn, 1700009N14Rik, Asph, Il6, Preb, Mdfic, Ehd2, Bag3, Ptpn5, Bves, Pcnt, Ripor1, Gas6, Ubac2, Bmp4, Cryab, Tmem30a, Rdx, Ei24, Mtmr2, Anxa2, Arhgap44, Cdk5r1, Pik3r1, Gli3, Gas1, Prkaa1, Tamalin, Rangap1, Lrrk2, Ezr, Kif5b	0.000809925	No
BP	GO:1901880	negative regulation of protein depolymerization	Lmod1, Gsn, Mid1, Stmn2, Tmod1, Dysf, Eps8, Add2, Mtpn, Rdx, Tpm1, Vill, Sptbn1, Eml4, Svil, Add3	0.000817228	No
MF	GO:0005525	GTP binding	Rab7b, Rab29, Arl4c, Rem1, Ehd4, Samhd1, Rnd3, Arl5a, Rp2, Gucy1b1, Rab3b, 1700009N14Rik, Rasl11b, Septin11, Rac1, Gimap9, Arl8b, Ehd2, Rab32, Rasd2, Rab3a, Nudt16, Rasd1, Irgm1, Rab34, Arl4d, Rab40b, Rasl10b, Tubd1, Gna13, Tubb2a, Tubb2b, Arhgap5, Eif2b2, Rhoj, Rnd1, Rhebl1, Tuba1a, Lrrk2, Rhoq, Mocs1, Atl2, Gnaq, Gna14	0.000819475	Yes
BP	GO:0043434	response to peptide hormone	Akt3, Grb14, Ptprj, Cry2, Nr4a2, Anxa5, Bcar3, Foxo1, H2az1, Pik3r3, Slc2a1, Ybx1, Leprot, Dnai1, Tgfbr3, Cpeb2, Pxn, Rac1, Klf15, Rarres2, Pparg, Igf1, Egr2, Cdk4, Sgk1, Ednra, Lpl, Slc39a14, Rb1, Pkm, Adora2b, Edn1, Pik3r1, Eif2b2, Tshr, Serpina3n, Prkaa1, Ptk2, Tns2, Rangap1, Ghr, Rhoq, Cdo1, Capn1	0.000819475	No
BP	GO:0060119	inner ear receptor cell development	Vangl2, Sdc4, Fat4, Whrn, Rac1, Gabrb3, Cdh23, Fgfr1, Slc4a7, Naglu, Slc9a3r1, Ripor2, Tshr, Atp8b1	0.000838888	No
BP	GO:0032732	positive regulation of interleukin-1 production	Ifi207, Ifi205, Il6, Nod1, Il16, Pycard, Hdac2, Lpl, Wnt5a, Panx1, Casp1, Havcr2, Tmed10, Gsdmd, Malt1	0.000838888	No
BP	GO:1905330	regulation of morphogenesis of an epithelium	Sulf1, Mdk, Fgf7, Abl1, Bmp7, Pdgfa, Foxp1, Tacstd2, Sall1, Fgfr1, Wnt5a, Bmp4, Fgf10, Gdnf, Adamts12	0.000838888	No
BP	GO:0071456	cellular response to hypoxia	Cd34, Bcl2, Fmn2, Pgk1, Eno1, Cpeb2, Tbl2, Aqp1, Pparg, Hif3a, Cited2, Rgcc, Pik3cb, P4hb, Vasn, Epas1, Fndc1, Stub1, Gata6	0.000840591	No
BP	GO:0051170	import into nucleus	Ptgs2, Nup188, Cry2, Pkig, Nup62cl, Kpna4, Txnip, Pkia, Ppp3ca, Bach2, 1700009N14Rik, Il6, Mdfic, Sec13, Bag3, Arntl, Ptpn5, Traf3ip2, Pttg1ip, Bmp4, Ei24, Sqstm1, Pik3r1, Gli3, Nfkbia, Lrrk2, Pola2	0.00084361	No
MF	GO:0030295	protein kinase activator activity	Angpt4, Mtcp1, Prkag2, Wnk1, Iqgap1, Gprc5b, Igf1, Gas6, Mt3, Nrg1, Spry2, Rgcc, Irgm1, Cdk5r1, Fam20a, Tom1l1, Gprc5c, Rictor, Pim1, Afap1l2	0.000845816	No
BP	GO:0032652	regulation of interleukin-1 production	Il1r2, Ifi207, Ifi205, Il6, Nod1, Foxp1, Il16, Pycard, Igf1, Hdac2, Gas6, Lpl, Wnt5a, Panx1, Casp1, Sphk1, Havcr2, Tmed10, Gsdmd, Malt1	0.000845816	No
BP	GO:0050768	negative regulation of neurogenesis	Ctdsp1, Bdnf, Bmp7, Sema6c, Sema4a, Ppp3ca, Brinp1, Cdkn2b, Ephb2, Sema3e, Ptn, Mt3, Hook3, Wnt5a, Bmp4, Sema3b, Sema3f, Ulk2, Fstl4, Cdk5r1, Kctd11, Ptk2, Sema5a, Daam2, Mbd1	0.000878206	No
BP	GO:1903131	mononuclear cell differentiation	Fzd7, Il1rl2, Bcl2, Il18r1, Slamf9, Ifi207, Ptprj, Mdk, Abl1, Ada, Mertk, Dpp4, Itm2a, Cd1d1, Sema4a, Il6ra, Lepr, Wwp1, Shb, Txk, Fgl2, Il6, Lfng, Tmem176b, Tmem176a, Foxp1, Cyp26b1, Pparg, Loxl3, Axl, Cebpg, Il4ra, Traf3ip2, Il15, Gas6, Prdx2, Bmp4, Zbtb16, Tgfbr2, Jmjd6, Pik3r6, Pik3r1, Sox4, Nfil3, Prelid1, Gli3, Ctla2a, Batf, Tshr, St3gal1, Hdac7, Runx1, Tnfsf9, Zfp36l2, Malt1, Entpd7	0.000893412	No
BP	GO:0010573	vascular endothelial growth factor production	Sulf1, Ptgs2, Il6ra, Adamts3, Il6, Bsg, Adora2b, C3, Cyp1b1, Ccbe1	0.000895804	No
BP	GO:0014741	negative regulation of muscle hypertrophy	Rgs4, Rgs2, Gata5, G6pdx, Foxo1, Trim63, Tnfrsf1b, Foxp1, Pparg, Fbxo32	0.000895804	No
BP	GO:0045601	regulation of endothelial cell differentiation	Jag1, Atoh8, Apold1, Btg1, Cdh5, Bmp4, Tmem100, Acvrl1, Cldn5, Notch4, Xdh	0.000915825	No
BP	GO:0001938	positive regulation of endothelial cell proliferation	Akt3, Mdk, Itga4, Vegfd, F3, Kdr, Dysf, Igf1, Vegfc, Fgfr1, Wnt5a, Bmp4, Adora2b, Pgf, Rictor, Sema5a, Acvrl1, Jcad	0.000922216	No
MF	GO:0016758	hexosyltransferase activity	Mgat5, B3gat2, Ugt1a7c, Mgat4a, Galnt13, Gyg, Alg6, Ugcg, B4galt1, Dpy19l4, Galnt17, Galnt11, Lfng, Plod3, Pyurf, B3gnt8, Chsy1, Galnt4, Tmtc2, Csgalnact1, Large1, B3gnt9, Hexa, Gcnt4, Has2, A4galt, Poglut1, B3gnt5	0.000925913	No
BP	GO:0038034	signal transduction in absence of ligand	Tgfb2, Bcl2, Bcl2l1, Eya2, Srpx, Htra2, Bag3, Tnfrsf23, Igf1, Prdx2, Nrg1, Fgfr1, Fgf10, Inhba, Gas1, Gdnf	0.000931208	No
BP	GO:0097192	extrinsic apoptotic signaling pathway in absence of ligand	Tgfb2, Bcl2, Bcl2l1, Eya2, Srpx, Htra2, Bag3, Tnfrsf23, Igf1, Prdx2, Nrg1, Fgfr1, Fgf10, Inhba, Gas1, Gdnf	0.000931208	No
BP	GO:0072009	nephron epithelium development	Bcl2, Lama5, Hoxd11, Wt1, Fmn1, Jag1, Fat4, Klf15, Aqp1, Tacstd2, Timeless, Ednra, Sall1, Bmp4, Lamb2, Foxc1, Gli3, Pgf, Mtss1, Gdnf	0.000944745	No
BP	GO:0001894	tissue homeostasis	Akt3, Cd34, Ildr2, Bcl2, Pla2g4a, Ptgs2, Trp53inp2, Fgf7, Mkks, Ptgs1, Slc39a8, Dram2, S1pr1, Whrn, Tmem64, Kdr, Il6, Apbb2, Rac1, Rho, Hoxa13, Akr1b3, Cdh23, Bsg, Rb1, Vstm4, Cdhr1, Ctsh, Slc22a5, Foxc1, Tnfrsf11b, Scx, Cldn5, Muc13, Epas1, Pdgfrb, Prdx5	0.000946422	No
MF	GO:0016706	2-oxoglutarate-dependent dioxygenase activity	Tyw5, Plod1, Asph, Plod3, Kdm8, Tet1, P4ha1, Alkbh5, Jmjd6, P4hb, P4ha2, P3h2, Kdm3b	0.000947581	No
BP	GO:0071280	cellular response to copper ion	Aoc1, Aqp1, Atp7b, Mt4, Mt3, Mt2, Mt1	0.000970064	No
BP	GO:0007219	Notch signaling pathway	Dner, Tgfb2, Ncstn, Angpt4, Gata5, Bmp7, Jag1, Fat4, Postn, Tspan5, Enho, Galnt11, Lfng, Aak1, Gdpd5, Cebpa, Tcim, Tspan14, Tgfbr2, Krt19, Tmem100, Foxc1, Fgf10, Nfkbia, Poglut1, Notch4, Dlk2	0.000998197	No
BP	GO:0044557	relaxation of smooth muscle	Rgs2, Irag1, Pawr, Adora2b, Slc8a1, Prkg1	0.000998197	No
BP	GO:0051549	positive regulation of keratinocyte migration	Map4k4, Fgf7, Mmp9, Fgf10, Has2, Mapre2	0.000998197	No
BP	GO:0072110	glomerular mesangial cell proliferation	Cflar, Wt1, Bmp7, Il6ra, Bmp4, Pdgfrb	0.000998197	No
BP	GO:0016050	vesicle organization	Rab7b, Rab29, Cd34, Bcl2, Pla2g4a, Stam, Bloc1s6, Sdc4, Snph, Srpx, Fnbp1l, S100a10, Pef1, Stx12, Stx1a, Preb, Aqp1, Dysf, Arl8b, Tmcc1, Sec13, Picalm, Syt1, Rab32, Hook3, Rab3a, Rubcnl, Anxa8, Sphk1, Rab34, Sqstm1, Vps41, Tmed10, Sdc1, Arfgap3, Rfx2, Kif5b	0.00100879	No
BP	GO:0050730	regulation of peptidyl-tyrosine phosphorylation	Angpt4, Ptprj, Ehd4, Fgf7, Abl1, Il6ra, Hax1, Plpp3, Tnfrsf14, Tnfrsf18, Musk, Reln, Bst1, Il6, Pdgfa, Ptprz1, Il11, Iqgap1, Gprc5b, Igf1, Hdac2, Il15, Gas6, Vegfc, Nrg1, Cspg4, Cck, Egfr, Fgf10, Rictor, Gdnf, Ghr, Cd80, Cblb, Pdgfrb	0.0010177	No
CC	GO:0042383	sarcolemma	Ncstn, Snta1, Cacnb2, Dmd, Anxa5, Slc2a1, Cacna2d1, Sspn, Aqp1, Dysf, Lama2, Bves, Akap7, Bsg, Ednra, Anxa2, Krt19, Akap6, Ptk2, Slc38a2, Ezr, Slc8a1, Kcnn2, Pgm5, Ahnak	0.00104758	No
BP	GO:0042149	cellular response to glucose starvation	Nuak2, Bcl2, Ifi207, Slc2a1, Prkag2, Tbl2, Brsk1, Nuak1, Pik3r4, Cpeb4, Prkaa1, Sik1	0.00104899	No
MF	GO:0030246	carbohydrate binding	Selp, Cd34, Galnt13, Ly75, Pla2r1, G6pdx, Gyg, Ptx3, Plod1, Fbxo6, Frem1, Galnt17, Galnt11, Plod3, Rpia, Clec1a, Olr1, Clec5a, Siglecg, Galnt4, P4ha1, Bsg, Calr, Pkd1l2, Layn, Man2c1, Nectin1, P4ha2, Mrc2, Lman2, Pfkp, Eva1c, P3h2, C4b, Lman1, Cd248	0.00104899	No
BP	GO:0043547	positive regulation of GTPase activity	Rgs16, Srgap2, Rgs4, Map4k4, Itga6, Ralgps1, Bcar3, S100a10, S1pr1, Rap1gap, Rcc2, Arhgap24, Arhgef5, Picalm, Rgs10, Sipa1l3, Arap1, Ccl17, Wnt5a, Dock9, Arhgap22, Fermt2, Arhgap42, Tbc1d2b, Ccl7, Ccl8, Tbc1d10a, Arhgap27, Rapgef5, Asap1, Rangap1, Kalrn, Mapre2, Tbc1d12	0.00105032	No
BP	GO:0031643	positive regulation of myelination	Tnfrsf1b, Igf1, Egr2, Nrg1, Pard3, Ngfr, Tppp, Myrf	0.00107755	No
BP	GO:0048485	sympathetic nervous system development	Nrp2, Plxna4, Ednra, Hand2, Fzd3, Sema3f, Sox4, Gdnf	0.00107755	No
BP	GO:0050770	regulation of axonogenesis	Bdnf, Pak3, Sema6c, Sema4a, Shox2, Skil, Ephb2, Sema3e, Limk1, Plxna4, Picalm, Brsk1, Ust, Mt3, Nrg1, Wnt5a, Dixdc1, Sema3b, Sema3f, Ulk2, Omg, Fstl4, Cdk5r1, Eif2b2, Ptk2, Sema5a, Myo5b	0.00107918	No
BP	GO:0042886	amide transport	Glul, Trpa1, Klf7, Ildr2, Pltp, Kcnb1, Acsl4, Anxa5, Slc7a11, Ppp3ca, Selenot, S100a8, Lepr, Il6, Stx1a, Rac1, Aqp1, Mgst1, Pparg, Ano1, Arntl, Ucp2, Folr1, Sct, Slc19a1, Smpd3, Rasl10b, Slc9a3r1, Abca13, Edn1, Sox4, Pde8b, Dio2, Sgpp1, Pim3, Sybu, Oxct1, Abcc5, Kalrn, Nrxn1, Glp1r, Kif5b, Slc15a3	0.00108026	No
BP	GO:0009314	response to radiation	Nabp1, Il1r1, Bcl2, Ifi207, Opn3, Bcl2l1, Dynlrb1, Map3k20, Cry2, Mmp9, Timp1, Ube2a, Slc7a11, Dhx36, Mme, Ppp1cb, Rad51ap1, Aqp1, Rad18, Gadd45a, Pparg, Rho, Cacna2d4, Ccnd1, Pold1, Ercc1, Usp47, Brsk1, Sct, Sgk1, Casp3, Mmp2, Cryab, Ei24, Fbxl22, Cck, Mmp3, Per1, Egfr, Pik3r1, Pde8b, Crip1, Prkaa1, Pde1b, Sema5a, Tspyl5, Chrd, Sik1, Synpo, Tmem109	0.00108687	No
BP	GO:0001959	regulation of cytokine-mediated signaling pathway	Il1r2, Il1r1, Samhd1, Usp27x, Hipk1, Txk, Rabgef1, Il6, Pparg, Axl, Pycard, Irak3, Otud4, Gas6, Palm3, Nlrc5, Wnt5a, Traip, Casp1, Sphk1, Irgm1, Edn1	0.00110661	No
BP	GO:0050919	negative chemotaxis	Nrp2, Sema6c, Sema4a, Sema3e, Pdgfa, Plxna4, Lrtm2, Nrg1, Wnt5a, Sema3b, Sema3f	0.00111235	No
BP	GO:0010662	regulation of striated muscle cell apoptotic process	Cflar, Bcl2, Mdk, Nupr1, Bag3, Slc25a4, Hand2, Nrg1, Myocd, Fbxo32, Fndc1, Gata6, Capn1	0.00111322	No
BP	GO:1902475	L-alpha-amino acid transmembrane transport	Rgs4, Rgs2, Slc25a12, Slc7a11, Slc7a13, Arl6ip5, Slc1a5, Slc25a15, Slc7a2, Slc7a8, Slc25a29, Slc38a1, Slc3a2	0.00111322	No
MF	GO:0004177	aminopeptidase activity	Dpp4, Enpep, Mmp16, Anpep, Kdm8, Lta4h, Ctsh, Lvrn, Dpp3, Xpnpep1	0.00111322	No
BP	GO:0009416	response to light stimulus	Bcl2, Opn3, Dynlrb1, Cry2, Mmp9, Timp1, Ube2a, Slc7a11, Dhx36, Mme, Ppp1cb, Aqp1, Rad18, Pparg, Rho, Cacna2d4, Ccnd1, Pold1, Ercc1, Usp47, Brsk1, Sct, Sgk1, Casp3, Mmp2, Ei24, Fbxl22, Cck, Mmp3, Per1, Egfr, Pik3r1, Pde8b, Crip1, Prkaa1, Pde1b, Sema5a, Chrd, Sik1, Synpo	0.00112096	No
BP	GO:0060079	excitatory postsynaptic potential	Rgs4, Zmynd8, Bdnf, Ppp3ca, Reln, Stx1a, Prkar1b, Grin2b, Dmpk, Mtmr2, Baiap2, Ngfr, Lrrk2, Nrxn1, Slc29a1, Celf4, Bscl2	0.00112096	No
MF	GO:0019210	kinase inhibitor activity	Pkig, Pkia, Cdkn2c, Cdkn2b, Prkag2, Prkar1b, Wnk1, Cdkn1c, Casp3, Inka1, Trib2, Mbip, Wars, Itprip	0.00112586	No
BP	GO:1990874	vascular associated smooth muscle cell proliferation	Rgs5, Mmp9, Pparg, Igf1, Mmp2, Dnmt1, Cnn1, Tpm1, Myocd, Gna13, Edn1, Adamts1, Efemp2, Prkg1	0.00112586	No
BP	GO:0032675	regulation of interleukin-6 production	Rab7b, Arid5a, Il1rl2, Lbp, Vegfd, Il6ra, Rabgef1, Il6, Nod1, Il17rc, Il17ra, Il16, Pycard, Bsg, Irak3, Gas6, Lpl, Wnt5a, Havcr2, Adora2b, C1qtnf3, Cd200, Cd47, Tnfsf9, Afap1l2	0.00113072	No
BP	GO:0045216	cell-cell junction organization	Tgfb2, Pard6b, Cgn, Kirrel, Hipk1, Whrn, Ephb2, Patj, Svep1, Cldn15, Rac1, Micall2, Cd177, Plekha7, Pkp3, Cdh5, Pard3, Gjb2, Cldn10, Fermt2, Rdx, Nectin1, Ccm2, Mtss1, Cdh10, Hdac7, Pkp2, Cldn5, Heg1, Nedd4l	0.00114352	No
BP	GO:0032147	activation of protein kinase activity	Tgfb2, Abl1, Il6ra, Clspn, Tnfsf15, Igf1, Gas6, Mt3, Nrg1, Wnt5a, Tgfbr2, Ccdc88a, Cdk5r1, Tom1l1, Prlr, Ghr, Axin1, Malt1	0.00115328	No
BP	GO:0000082	G1/S transition of mitotic cell cycle	Bcl2, Cdc73, Ctdsp1, Hacd1, Ppp3ca, Cdkn2c, Cdkn2b, Pdpn, Klf4, Ccnd1, Rrm1, Cdk4, Cdk17, Brd7, Fbxo31, Rb1, Rgcc, Rdx, Ctdspl, Crlf3, Egfr, Plk2, Fgf10, Inhba, E2f6, Rrm2, Dact1, Adamts1, Cdk2ap2	0.00115328	Yes
BP	GO:0060759	regulation of response to cytokine stimulus	Il1r2, Il1r1, Samhd1, Usp27x, Hipk1, Klf4, Txk, Rabgef1, Il6, Pparg, Axl, Pycard, Irak3, Otud4, Gas6, Palm3, Nlrc5, Wnt5a, Traip, Casp1, Sphk1, Irgm1, Edn1	0.00115328	No
BP	GO:1903038	negative regulation of leukocyte cell-cell adhesion	Ildr2, Mdk, Ass1, Sdc4, Tnfrsf14, Klf4, Fgl2, Wnk1, Loxl3, Tarm1, Il4ra, Pawr, Casp3, Prdx2, Ido1, Bmp4, Havcr2, Ripor2, Gli3, Cd80, Runx1, Cblb, Scgb1a1	0.00115328	No
BP	GO:0014020	primary neural tube formation	Enah, Tgfb2, Vangl2, Abl1, Sdc4, Bmp7, Prkacb, Phactr4, Fzd1, Folr1, Mthfd1l, Cited2, Casp3, Sall1, Wnt5a, Fzd3, Bmp4, Celsr1, Tgif1, Sfrp5	0.00115328	Yes
BP	GO:0046631	alpha-beta T cell activation	Bcl2, Il18r1, Abl1, Ada, Cd1d1, Sema4a, Il6ra, Tnfrsf14, Stoml2, Shb, Txk, Il6, Foxp1, Loxl3, Tarm1, Il4ra, Il15, Zbtb16, Tgfbr2, Gli3, Batf, Cd80, Runx1, Cblb, H2-M3, Malt1, Entpd7	0.00115601	No
BP	GO:0019722	calcium-mediated signaling	Ackr3, Selp, Fhl2, Ptprj, Ada, Dmd, Ptgfr, Ppp3ca, Kdr, Bst1, Siglecg, Tpcn2, Dmpk, Igf1, Tox3, Nrg1, Ackr4, Sphk1, Irgm1, Tmem100, Edn1, Chrm3, Akap6, Prkaa1, Ncald, Lrrk2, Slc8a1, Ptgdr2	0.00115612	No
BP	GO:0009913	epidermal cell differentiation	Lamc1, Tgfb2, Klf7, Ptgs2, Opn3, Jag1, Ptgs1, Txnip, Sprr2k, Sprr1a, Whrn, Sfn, Clic4, Kazn, Klf4, Ugcg, Rac1, Cyp26b1, Hdac2, Cdh23, Casp3, Fgfr1, Bmp4, Slc4a7, Myo6, Slc9a3r1, Sfrp4, Ripor2, Foxc1, Sgpp1, Krt7, Gata6	0.00117494	No
BP	GO:0021537	telencephalon development	Srgap2, Mdk, Ccdc141, Mkks, Fat4, Slc7a11, Ephb2, Reln, Rac1, Foxp2, Aqp1, Plxna4, Wdr62, Sct, Hdac2, Pcnt, Sall1, Rpgrip1l, Nrg1, Fgfr1, Wnt5a, Bmp4, Dixdc1, Myh10, Cdk5r1, Egfr, Phactr1, Gli3, Inhba, Agtpbp1, Zswim6, Lrrk2, Nars, Emx2	0.00118674	No
BP	GO:1905039	carboxylic acid transmembrane transport	Rgs4, Rgs2, Slc25a12, Abcd3, Slc7a11, Slc2a1, Slc7a13, Lrrc8c, Slc6a6, Arl6ip5, Slc1a5, Folr1, Slc16a7, Slc19a1, Slc25a15, Slc7a2, Slc7a8, Slc25a29, Slc38a1, Slc38a2, Abcc5, Slc3a2	0.00120473	No
BP	GO:1903039	positive regulation of leukocyte cell-cell adhesion	Selp, Il1rl2, Igfbp2, Mdk, Ada, Itga4, Dpp4, Efnb1, Cd1d1, Tnfrsf14, Shb, Il6, Il23r, Pycard, Il4ra, Igf1, Pawr, Il15, Zbtb16, Tgfbr2, Havcr2, Pik3r6, Sox4, Gli3, Has2, Cyrib, Cd80, Runx1, Cd47, Tnfsf9, Malt1, Cd6, Capn1	0.00122708	No
BP	GO:0051961	negative regulation of nervous system development	Ctdsp1, Bdnf, Bmp7, Sema6c, Sema4a, Ppp3ca, Brinp1, Cdkn2b, Ephb2, Sema3e, Ptn, Mt3, Hook3, Wnt5a, Bmp4, Sema3b, Sema3f, Ulk2, Fstl4, Cdk5r1, Kctd11, Ptk2, Sema5a, Daam2, Mbd1	0.00122708	No
CC	GO:0030173	integral component of Golgi membrane	Qsox1, Sys1, Ergic3, Slc35a2, Sgms2, Ubiad1, Fktn, Lfng, Pcsk7, Atp2c1, Slc35b1, Pcsk5	0.00123229	No
BP	GO:0030857	negative regulation of epithelial cell differentiation	Tgfb2, Frzb, Mmp9, Jag1, Spry1, Foxp1, Ccnd1, Sall1, Spry2, Acvrl1, Notch4, Xdh	0.00123229	No
BP	GO:0007033	vacuole organization	Rab7b, Ccdc115, Pik3c2b, Rb1cc1, Trp53inp2, Ubqln2, Srpx, Synpo2, Stx12, Arl8b, Tpcn2, Nupr1, Tmem41b, Bag3, Atg16l2, Mt3, Hook3, Hexa, Naglu, Ulk2, Irgm1, Rab34, Tmem199, Lrrk2, Tmem39a, Fez2, Tbc1d12	0.00124967	No
BP	GO:0010951	negative regulation of endopeptidase activity	Cflar, Ptgs2, Ifi207, Serpinb2, Csnk2a1, Mmp9, Timp1, Sfn, Klf4, Il6, Aqp1, A2m, Picalm, Usp47, Timp3, Igf1, Gas6, Mt3, Dpep1, Anxa8, Cryab, Wnt9a, Spock1, Tmed10, Serpina3n, Fetub, Kng1	0.00124967	No
BP	GO:0032388	positive regulation of intracellular transport	Rab29, Ptgs2, Edem2, Prr5l, Kcnb1, Stom, Ergic3, Sfn, 1700009N14Rik, Asph, Il6, Ehd2, Bag3, Ptpn5, Pcnt, Ripor1, Gas6, Tmem30a, Rdx, Mtmr2, Anxa2, Cdk5r1, Pik3r1, Gli3, Prkaa1, Ezr, Kif5b	0.00124967	No
MF	GO:0019199	transmembrane receptor protein kinase activity	Nrp2, Mertk, Ephb2, Ror1, Musk, Tgfbr3, Kdr, Axl, Fgfr1, Mst1r, Tgfbr2, Efemp1, Egfr, Acvrl1, Pdgfrb	0.00125693	No
BP	GO:0071453	cellular response to oxygen levels	Ccdc115, Cd34, Bcl2, Fmn2, Pgk1, Foxo1, Eno1, Cpeb2, Tbl2, Aqp1, Pparg, Hif3a, Cited2, Rgcc, Pik3cb, Cpeb4, Tmem199, P4hb, Vasn, Epas1, Fndc1, Stub1, Gata6	0.001258	No
BP	GO:0010659	cardiac muscle cell apoptotic process	Cflar, Bcl2, Mdk, Nupr1, Slc25a4, Hand2, Nrg1, Myocd, Fbxo32, Rps6ka2, Fndc1, Gata6, Capn1	0.00128892	No
BP	GO:0050922	negative regulation of chemotaxis	Tnfaip6, Dpp4, Sema6c, Sema4a, Nbl1, Sema3e, Wnt5a, Sema3b, Sema3f, Mmp28, Rin3, Sema5a, St6gal1	0.00128892	No
BP	GO:0061036	positive regulation of cartilage development	Hoxd11, Mdk, Smad1, Wnt5a, Mustn1, Bmp4, Zbtb16, Gli3, Scx	0.00128892	No
BP	GO:0072337	modified amino acid transport	Slc7a11, Slc7a13, Mgst1, Folr1, Slc19a1, Slc22a5, Slc9a3r1, Slc38a2, Abcc5	0.00128892	No
MF	GO:0001786	phosphatidylserine binding	Cavin2, Mark1, Jph2, Anxa9, Mme, Axl, Sytl2, Syt1, Smpd3, Gas6, Gramd1b, Anxa2, Asap1, Gsdmd	0.00129029	No
CC	GO:0097060	synaptic membrane	Srgap2, Nrp2, Ncstn, Cadm3, Snta1, Kcnb1, Snph, Gabrq, Magee1, Srpx2, Iqsec2, Dmd, Zc4h2, Glrb, Ephb2, Musk, Gabrb1, Rph3a, Stx1a, Hip1, Sspn, Slc6a6, Ptprz1, Grin2b, Abhd17c, Kcnc3, Picalm, Dlg2, Ptpn5, Gabrb3, Syt1, Slc6a2, Nrg1, Cryab, Mtmr2, Nectin1, Olfm2, Baiap2, Shisa6, Ninj1, Chrm3, Nrxn3, Nrcam, Tamalin, Nrxn1, Slc8a1	0.00130563	No
BP	GO:0043393	regulation of protein binding	Grem2, Mapre1, Abl1, Itga4, Slpi, Mmp9, Bdnf, Nes, Adam15, 1700009N14Rik, Tgfbr3, Crmp1, Lfng, Dysf, Add2, Spon1, Wnt5a, Styx, Bmp4, Anxa2, Hspa4, Plk2, Dact1, Lrrk2, Cblb, Cldn5, Ppp1r2, Stub1, Lox, Bambi	0.00130961	No
BP	GO:1903825	organic acid transmembrane transport	Rgs4, Rgs2, Slc25a12, Abcd3, Slc7a11, Slc2a1, Slc7a13, Lrrc8c, Slc6a6, Arl6ip5, Slc1a5, Folr1, Slc16a7, Slc19a1, Slc25a15, Slc7a2, Slc7a8, Slc25a29, Slc38a1, Slc38a2, Abcc5, Slc3a2	0.00131517	No
BP	GO:0003298	physiological muscle hypertrophy	Rgs4, Rgs2, G6pdx, Foxp1, Igf1, Slc25a4, Myocd, Map2k4, Edn1, Akap6, Nr3c1	0.00131725	No
BP	GO:0003301	physiological cardiac muscle hypertrophy	Rgs4, Rgs2, G6pdx, Foxp1, Igf1, Slc25a4, Myocd, Map2k4, Edn1, Akap6, Nr3c1	0.00131725	No
BP	GO:0045840	positive regulation of mitotic nuclear division	Hoxa13, Igf1, Smpd3, Rb1, Rgcc, Sphk1, Anapc11, Cdc27, Edn1, Nsmce2, Pdgfrb	0.00131725	No
BP	GO:0050918	positive chemotaxis	Ptprj, Fgf7, Vegfd, S1pr1, Kdr, Il16, Vegfc, Wnt5a, Fgf10, Pgf, Sema5a	0.00131725	No
BP	GO:0061049	cell growth involved in cardiac muscle cell development	Rgs4, Rgs2, G6pdx, Foxp1, Igf1, Slc25a4, Myocd, Map2k4, Edn1, Akap6, Nr3c1	0.00131725	No
BP	GO:0006606	protein import into nucleus	Ptgs2, Nup188, Cry2, Pkig, Nup62cl, Kpna4, Txnip, Pkia, Ppp3ca, 1700009N14Rik, Il6, Mdfic, Sec13, Bag3, Arntl, Ptpn5, Traf3ip2, Pttg1ip, Bmp4, Ei24, Sqstm1, Pik3r1, Gli3, Nfkbia, Lrrk2, Pola2	0.00133351	No
BP	GO:0030902	hindbrain development	Bcl2, Ptf1a, Mdk, Abl1, Bmp7, Ophn1, Wls, Whrn, Ephb2, Foxp2, Nav2, Gabrb3, Igf1, Egr2, Pcnt, Smad1, Rpgrip1l, Slc4a7, Dixdc1, Naglu, Myh10, Cdk5r1, Foxc1, Agtpbp1, Gas1, Nrxn1	0.00133351	No
BP	GO:0021915	neural tube development	Enah, Tgfb2, Vangl2, Abl1, Sdc4, Bmp7, Prkacb, Phactr4, Fzd1, Plod3, Folr1, Mthfd1l, Cited2, Casp3, Sall1, Rpgrip1l, Wnt5a, Fzd3, Bmp4, Inka1, Tmem107, Sox4, Gli3, Gas1, Dact1, Celsr1, Tgif1, Sfrp5	0.00133351	Yes
BP	GO:0030098	lymphocyte differentiation	Fzd7, Il1rl2, Bcl2, Il18r1, Ptprj, Mdk, Abl1, Ada, Mertk, Dpp4, Itm2a, Cd1d1, Sema4a, Il6ra, Lepr, Wwp1, Shb, Txk, Fgl2, Il6, Lfng, Foxp1, Cyp26b1, Loxl3, Axl, Cebpg, Il4ra, Traf3ip2, Il15, Gas6, Prdx2, Bmp4, Zbtb16, Tgfbr2, Jmjd6, Pik3r6, Pik3r1, Sox4, Nfil3, Prelid1, Gli3, Ctla2a, Batf, Tshr, St3gal1, Hdac7, Runx1, Tnfsf9, Zfp36l2, Malt1, Entpd7	0.00133627	No
MF	GO:0003756	protein disulfide isomerase activity	Qsox1, Pdia4, Ero1a, P4hb, Pdia6, Creld2, Pdia5	0.00133627	No
MF	GO:0016864	intramolecular oxidoreductase activity, transposing S-S bonds	Qsox1, Pdia4, Ero1a, P4hb, Pdia6, Creld2, Pdia5	0.00133627	No
BP	GO:0021783	preganglionic parasympathetic fiber development	Ackr3, Nrp2, Plxna4, Nav2, Egr2, Adarb1, Sema3f	0.00133627	No
CC	GO:0098644	complex of collagen trimers	Col5a1, Col11a1, Col1a2, Lum, Col4a1, Col4a2, Col5a3	0.00133627	No
BP	GO:0003279	cardiac septum development	Tgfb2, Nrp2, Vangl2, Bmp7, Jag1, Dhrs3, Fzd1, Tgfbr3, Hoxa13, Cited2, Sall1, Wnt5a, Bmp4, Stra6, Tgfbr2, Myh10, Sox4, Heg1, Ltbp1, Gata6, Pcsk5	0.00135249	No
BP	GO:0019233	sensory perception of pain	Trpa1, Ptgs2, Ptges, Ptgs1, Fabp5, Mme, Lxn, Penk, Uchl1, Prkar1b, Aqp1, Grin2b, Ano1, Dlg2, Pawr, Ednra, Fgfr1, Ephx2, Bace1, Cck, Tmem100, Ngfr, Edn1	0.00135762	No
BP	GO:0006163	purine nucleotide metabolic process	Bcl2l1, Samhd1, Ada, Acss1, Pgk1, Acsl4, Gucy1b1, Nppb, Eno1, 1700009N14Rik, Stoml2, Sult1e1, Dck, Oasl2, Slc4a4, Prkag2, Tpi1, Gimap9, Bpgm, Nupr1, Igf1, Nudt4, Ldhd, Fhit, Dlat, Mpi, Adpgk, Pkm, Atp5l, Nudt16, Acly, Pank3, Adora2b, Pfkp, Dmac2l, Adcy3, Prkaa1, Lrrk2, Rhoq, Xdh, Dnph1, Nme4, Entpd7, Gda	0.00138021	Yes
BP	GO:0090100	positive regulation of transmembrane receptor protein serine/threonine kinase signaling pathway	Sulf1, Tgfb2, Bmp7, Cdkn2b, Bmp8a, Tgfbr3, Kdr, Pparg, Cdkn1c, Gdf11, Cited2, Cdh5, Gdf10, Bmp4, Tgfbr2, Myocd, Inhba, Acvrl1, Axin1, Gata6	0.00139278	No
BP	GO:0001843	neural tube closure	Enah, Tgfb2, Vangl2, Abl1, Sdc4, Prkacb, Phactr4, Fzd1, Folr1, Mthfd1l, Cited2, Casp3, Sall1, Wnt5a, Fzd3, Bmp4, Celsr1, Tgif1, Sfrp5	0.00141757	Yes
BP	GO:0014066	regulation of phosphatidylinositol 3-kinase signaling	Tgfb2, Selp, Prr5l, Hax1, Ror1, Klf4, Ptpn13, Kdr, Reln, Pdgfa, Igf1, Dcn, Nrg1, Dipk2a, Slc9a3r1, Egfr, Ptk2, Pdgfrb	0.001418	No
BP	GO:0098657	import into cell	Rgs4, Rgs2, Itga4, Slc9a6, Slc7a11, Slc39a8, Slc31a1, Fabp3, Rab3b, Slc2a1, Lrrc8c, Kcnh2, Slc6a6, Arl6ip5, Wnk1, Slc1a5, Folr1, Scnn1b, Pawr, Slc19a1, Smpd3, Slc6a2, Slc7a2, Slc39a14, Slc7a8, Atp1b3, Gdnf, Slc12a8, Slc8a1, Slc29a1, Slc3a2, Slc15a3	0.0014206	No
BP	GO:0072521	purine-containing compound metabolic process	Bcl2l1, Adal, Samhd1, Ada, Acss1, Pgk1, Acsl4, Gucy1b1, Nppb, Eno1, 1700009N14Rik, Stoml2, Sult1e1, Dck, Oasl2, Slc4a4, Prkag2, Tpi1, Gimap9, Bpgm, Nupr1, Igf1, Nudt4, Ldhd, Fhit, Pnp2, Dlat, Mpi, Adpgk, Pkm, Atp5l, Nudt16, Acly, Pank3, Adora2b, Pfkp, Dmac2l, Adcy3, Prkaa1, Lrrk2, Rhoq, Xdh, Dnph1, Nme4, Entpd7, Gda	0.00143116	Yes
BP	GO:0030850	prostate gland development	Sulf1, Bmp7, Tnc, Plag1, Hoxa13, Igf1, Mmp2, Wnt5a, Bmp4, Fgf10, Prlr, Rln1	0.00143485	No
BP	GO:1904036	negative regulation of epithelial cell apoptotic process	Cflar, Mdk, Abl1, Kdr, Wfs1, Nupr1, Igf1, Gas6, Cdh5, Rb1, Prkaa1, Sema5a	0.00143485	No
BP	GO:0140694	non-membrane-bounded organelle assembly	Cflar, Nek2, Lmod1, Tnnt2, Mapre1, Myl9, Gsn, Actc1, Neb, Map9, Cetn4, Noct, Tmod1, Cavin4, Rplp0, G3bp2, Arhgef5, Foxp1, Mef2a, Wdr62, Hdac2, Csrp2, Tubgcp3, Acta1, Haus4, Ldb3, Senp6, Tpm1, Limd1, Krt19, Rnf213, Myh10, Edn1, Ripor2, Kif2a, Plk2, Cfl2, Prkaa1, Asap1, Ezr, Kifc1, Mapre2, Pdgfrb, Pgm5, Bscl2	0.0014415	No
BP	GO:0051091	positive regulation of DNA-binding transcription factor activity	Cops5, Cflar, Rab7b, Il18r1, Traf5, Bdnf, Zc4h2, Ndp, Cth, Ppp3ca, Plpp3, Ror1, Fzd1, Tgfbr3, Reln, Il6, Arhgef5, Nod1, Pparg, Mtpn, Trim34a, Pycard, Rwdd1, Hdac2, Arid5b, Irak3, Wnt5a, Rgcc, Sphk1, Myocd, Edn1, Mtdh, Rhebl1, Cd200, Malt1	0.00145412	No
CC	GO:0032421	stereocilium bundle	Trpa1, Mkks, Pls3, Whrn, Rac1, Eps8, Cdh23, Ido1, Slc4a7, Rdx, Slc9a3r1, Ripor2, Zswim6, Atp8b1	0.00146789	No
BP	GO:0045668	negative regulation of osteoblast differentiation	Tnfaip6, Noct, Tmem64, Pparg, Vegfc, Hand2, Fgfr1, Gdf10, Limd1, Axin2, Hdac7, Chrd, Crim1, Bambi	0.00146789	No
CC	GO:0031985	Golgi cisterna	B4galt1, Chsy1, Slc10a7, Smpd3, Csgalnact1, Atp2c1, Yipf2, Rab34, St3gal1, St6gal1, H2-D1, H2-K1, Pcsk5	0.00148085	No
BP	GO:1901888	regulation of cell junction assembly	Map4k4, Ptprj, Abl1, Sdc4, Bdnf, Fmn1, Srpx2, Sema4a, S100a10, Ephb2, Rcc2, Musk, Fzd1, Kdr, Rac1, Lrrn1, Oxtr, Lrtm2, Iqgap1, Wnt5a, Fermt2, Tpbg, Nectin1, Pik3r1, Ptk2, Acvrl1, Cldn5, Nrxn1, Thbs2, Nedd4l	0.0014901	No
BP	GO:0014820	tonic smooth muscle contraction	Mkks, Scnn1b, Ednra, Smpd3, Edn1, Mylk	0.00149437	No
BP	GO:0035791	platelet-derived growth factor receptor-beta signaling pathway	Abl1, Hip1, Pdgfa, Myocd, Pdgfrb, Lox	0.00149437	No
MF	GO:0044548	S100 protein binding	S100a1, S100a6, Iqgap1, Anxa2, Ezr, Ahnak	0.00149437	No
BP	GO:0051152	positive regulation of smooth muscle cell differentiation	Tmsb4x, Cth, Tshz3, Olfm2, Myocd, Efemp2	0.00149437	No
BP	GO:0032729	positive regulation of interferon-gamma production	Arid5a, Il1r1, Il18r1, Abl1, Cd1d1, Pde4b, Txk, Il23r, Pycard, Cebpg, Wnt5a, Havcr2, Cyrib, Runx1, Tnfsf9, H2-M3	0.00150079	No
BP	GO:0070371	ERK1 and ERK2 cascade	Cflar, Ackr3, Abl1, Dmd, Spry1, Ephb2, Klf4, Kdr, Il6, Pdgfa, Nod1, Oxtr, Pycard, Timp3, Igf1, Ednra, Gas6, Hand2, Mt3, Ccl17, Nrg1, Spry2, Styx, Fermt2, Bmp4, Tpbg, Ctsh, Havcr2, Ccl7, Ccl8, Slc9a3r1, Egfr, Edn1, Fgf10, C1qtnf3, Nrxn1, C3, Ezr, Zfp36l2, Garem1, Pdgfrb, Acta2	0.00154195	No
BP	GO:1904892	regulation of receptor signaling pathway via STAT	Mgat5, Il6ra, Ephb2, Leprot, Il6, Rac1, Gadd45a, Pparg, Akr1b3, Il23r, Stra6, Crlf3, Cdk5r1, Prl, Prl3c1, Prl3a1, Prl6a1, Prl8a2, Prl7a2, Prlr, Ghr, Cyp1b1	0.00155949	No
BP	GO:0007623	circadian rhythm	Npas2, Cry2, Ass1, Ada, Bdnf, Gpr176, Ciart, Noct, Gpr157, Lepr, Il6, Ppp1cb, Pparg, Arntl, Gabrb3, Kdm8, Igf1, Hdac2, Timeless, Nr1d2, Spsb4, Fbxl22, Casp1, Rai1, Naglu, Per1, Ngfr, Nfil3, Prkaa1, Sik1	0.00160105	No
BP	GO:0034260	negative regulation of GTPase activity	Sh3bp4, Mkks, Gpsm1, Spry1, Rcc2, Wnk1, Spry2, Rdx, Lrrk2	0.00160546	No
BP	GO:0061050	regulation of cell growth involved in cardiac muscle cell development	Rgs4, Rgs2, G6pdx, Foxp1, Igf1, Slc25a4, Edn1, Akap6, Nr3c1	0.00160546	No
BP	GO:0048872	homeostasis of number of cells	Akt3, Tgfb2, Ildr2, Bcl2, Ncstn, Slc40a1, Abl1, Ada, Mertk, Lmo2, G6pdx, Tsc22d3, Slc7a11, P2ry14, Skil, Pde4b, Tgfbr3, Il6, Rac1, Arhgef5, Lpcat3, Klf13, Axl, Scnn1b, Cebpg, Tnfrsf23, Traf3ip2, Cited2, L3mbtl3, Casp3, Prdx2, Rb1, Bmp4, Pik3cb, Jmjd6, Spns2, Sox4, Caml, Inhba, Gcnt4, Epas1, Adgrf4, Axin1, Prdx5	0.00161079	No
MF	GO:0015291	secondary active transmembrane transporter activity	Slc45a3, Clcn5, Slc10a3, Slc9a6, Slc39a8, Slc33a1, Slc6a17, Slc10a6, Slc10a4-ps, Slc4a4, Slco1a1, Slc6a6, Slc6a12, Slc1a5, Clcn4, Slc16a7, Slc19a1, Slc10a7, Slc25a4, Slc6a2, Slc39a14, Slc7a8, Slc4a7, Slco2a1, Slc22a5, Slc35d2, Ank, Slc38a1, Slc38a2, Slc12a8, Slc8a1, Slc15a3	0.00161808	No
CC	GO:0032279	asymmetric synapse	Srgap2, Il1r1, Plcb4, Iqsec2, Dmd, Pak3, Fabp5, Dclk1, Pde4b, Rplp0, Stx1a, Grin2b, Eps8, Add2, Abhd17c, Picalm, Dlg2, Syn3, Mt3, Nrg1, Cryab, Myo6, Mtmr2, Insyn1, Snx1, Sptbn1, Cpeb4, Baiap2, Arhgap44, Shisa6, Cdk5r1, Actr2, Ngfr, Chrm3, Nrcam, Kalrn, Slc8a1, Nr3c1, Ablim1, Add3, ND2	0.00163197	No
BP	GO:0090049	regulation of cell migration involved in sprouting angiogenesis	Akt3, Ptgs2, Abl1, Srpx2, Klf4, Kdr, Plk2, Rhoj, Hdac7, Jcad	0.00164247	No
BP	GO:0032412	regulation of ion transmembrane transporter activity	Kcne4, Gpr35, Rem1, Cacnb2, Jph2, Mmp9, Lrrc55, Stom, Dmd, Kcnab1, S100a1, Ephb2, Pde4b, Asph, Cacna2d1, Reln, Rph3a, Ndufa4, Dysf, Wnk1, Akap7, Ednra, Bmp4, Slmap, Atp1b3, Fxyd2, Shisa6, Slc9a3r1, Edn1, Chrm3, Akap6, Nrxn1, Nedd4l, Kif5b, Ahnak	0.00164247	No
BP	GO:0070507	regulation of microtubule cytoskeleton organization	Mapre1, Abl1, Kif18a, Mid1, Map9, Pde4dip, Stmn2, Patj, Rac1, Dysf, Sgk1, Cdh5, Dixdc1, Senp6, Cep70, Cdk5r1, Ripor2, Tppp, Prkaa1, Eml4, Mapre2, Ska1, Gda, Cdk2ap2	0.00164967	No
BP	GO:0001937	negative regulation of endothelial cell proliferation	Sulf1, Atoh8, Pparg, Rgcc, Sparc, Ngfr, Prl, Prl3c1, Prl3a1, Prl6a1, Prl8a2, Prl7a2, Acvrl1, Xdh	0.00168127	No
BP	GO:0048662	negative regulation of smooth muscle cell proliferation	Rgs5, Nppb, Klf4, Pparg, Il15, Cnn1, Tpm1, Myocd, Gna13, Pik3r1, Ogn, Npr3, Efemp2, Prkg1	0.00168127	No
MF	GO:0016667	oxidoreductase activity, acting on a sulfur group of donors	Qsox1, Pgk1, Selenot, Pdia4, Pcyox1, Suox, Txnrd1, Ifi30, Ero1a, P4hb, Pdia6, Pdia5	0.00168127	No
CC	GO:0031228	intrinsic component of Golgi membrane	Qsox1, Sys1, Ergic3, Slc35a2, Sgms2, Ubiad1, Fktn, Lfng, Pcsk7, Atp2c1, Slc35b1, Pcsk5	0.00168127	No
BP	GO:0032330	regulation of chondrocyte differentiation	Hoxd11, Mdk, Shox2, Mustn1, Bmp4, Zbtb16, Wnt9a, Efemp1, Axin2, Gli3, Mboat2, Adamts12	0.00168127	No
MF	GO:0004860	protein kinase inhibitor activity	Pkig, Pkia, Cdkn2c, Cdkn2b, Prkag2, Prkar1b, Wnk1, Cdkn1c, Casp3, Inka1, Trib2, Mbip, Itprip	0.00171497	No
BP	GO:0043270	positive regulation of ion transport	Akt3, Trpa1, Pla2g4a, Cacnb2, Ptges, Jph2, Abl1, Lrrc55, Pla2r1, G6pdx, Dmd, S100a1, Rab3b, Ephb2, Asph, Cacna2d1, Wfs1, Reln, Kcnh2, Ndufa4, Adcyap1r1, Grin2b, Wnk1, Syt1, Sgk1, Akap7, Ednra, Bmp4, Atp1b3, Cck, Kcnmb1, Slc9a3r1, Edn1, Akap6, Mylk, Pdgfrb, Nedd4l, Nr3c1, Kcnn2, Kif5b	0.00171949	No
CC	GO:0031234	extrinsic component of cytoplasmic side of plasma membrane	Kcnab1, S100a6, Cyth3, Hip1, Rac1, Gng11, Iqgap1, Frk, Mcf2l, Fermt2, Esyt3, Myzap, Gna13, Gngt2, Esyt2, Ptk2, Gnaq, Gna14	0.00175311	No
BP	GO:0003002	regionalization	Nrp2, Vangl2, Grem2, Gata5, Hoxd11, Hoxd10, Wt1, Spry1, Wls, Hipk1, Prkacb, Nbl1, Scmh1, Mtf2, Reln, Lfng, Cyp26b1, Chsy1, Egr2, Gdf11, Cited2, Ednra, Rpgrip1l, Fgfr1, Wnt5a, Bmp4, Zbtb16, Sema3f, Tmem107, Axin2, Edn1, Foxc1, Fgf10, Gli3, Gas1, Gdnf, Celsr1, Acvrl1, Poglut1, Chrd, C3, Tgif1, Axin1, Emx2, Pcsk5	0.00176575	No
BP	GO:0009749	response to glucose	Ncf2, Glul, Trpa1, Klf7, Ildr2, Kcnb1, Ppp3ca, Selenot, Lepr, Rac1, Ano1, Ucp2, Igf1, Gas6, Casp3, Slc39a14, Rab34, Sox4, Pde8b, Eif2b2, Prkaa1, Pim3, Sybu, Oxct1, Nrxn1, Glp1r, Kif5b	0.00180524	No
BP	GO:0010575	positive regulation of vascular endothelial growth factor production	Sulf1, Ptgs2, Il6, Bsg, Adora2b, C3, Cyp1b1, Ccbe1	0.0018072	No
BP	GO:0043171	peptide catabolic process	Enpep, Anpep, Lta4h, Ggt1, Dpep1, Ctsh, Lvrn, Xpnpep1	0.0018072	No
BP	GO:2000050	regulation of non-canonical Wnt signaling pathway	Abl1, Rspo3, Wnt5a, Rnf213, Sfrp4, Dact1, Daam2, Sfrp5	0.0018072	No
CC	GO:0014069	postsynaptic density	Srgap2, Il1r1, Plcb4, Iqsec2, Dmd, Pak3, Fabp5, Dclk1, Pde4b, Rplp0, Stx1a, Grin2b, Eps8, Add2, Abhd17c, Picalm, Dlg2, Syn3, Mt3, Nrg1, Cryab, Myo6, Mtmr2, Insyn1, Snx1, Sptbn1, Cpeb4, Baiap2, Arhgap44, Shisa6, Cdk5r1, Actr2, Ngfr, Nrcam, Kalrn, Slc8a1, Nr3c1, Ablim1, Add3, ND2	0.00181854	No
BP	GO:0008654	phospholipid biosynthetic process	Fam126b, Pik3c2b, Pla2g4a, Fgf7, Pigt, Fabp5, Impa1, Sgms2, Fabp3, Pik3r3, Bpnt2, Fam126a, Pdgfa, Lpcat3, Pyurf, Serinc1, Lpcat2, Abhd8, Pik3cb, Pik3r4, Pik3r1, Sptlc2, Mboat2, Efr3b, Gpaa1, Pi4ka, Lclat1, Agpat4, Pcx, Bscl2	0.00182684	No
BP	GO:0035264	multicellular organism growth	Bcl2, Foxs1, Mkks, Gpd2, G6pdx, Tbl1xr1, Clic4, Plag1, Plac8, Htra2, Ercc1, Plekha1, Scnn1b, Cdkn1c, Igf1, Arid5b, Cdk4, Pcnt, Adarb1, Smpd3, Sik3, Rai1, Ccm2, Dio3, Tshr, Cela1, Tns2, Ghr, Heg1, Ezr	0.00182684	No
BP	GO:0003159	morphogenesis of an endothelium	Kdr, Foxp1, Bsg, Bmp4, Ccm2, Adamts12, Acvrl1	0.00182684	No
CC	GO:0005797	Golgi medial cisterna	Slc10a7, Yipf2, St3gal1, St6gal1, H2-D1, H2-K1, Pcsk5	0.00182684	No
BP	GO:0061154	endothelial tube morphogenesis	Kdr, Foxp1, Bsg, Bmp4, Ccm2, Adamts12, Acvrl1	0.00182684	No
BP	GO:0072010	glomerular epithelium development	Wt1, Jag1, Klf15, Ednra, Bmp4, Lamb2, Foxc1	0.00182684	No
BP	GO:0045137	development of primary sexual characteristics	Tgfb2, Bcl2, Pla2g4a, Bcl2l1, Fgf7, Wt1, Kif18a, Tnfaip6, Gpr149, Ptx3, Kdr, Lfng, Rac1, Ccnd1, Nupr1, Ercc1, Kmt2b, Plekha1, Arid5b, Cited2, Mmp2, Wnt5a, Bmp4, Rec8, Foxl2, Foxc1, Fst, Lhfpl2, Inhba, Eif2b2, Runx1, Adamts1	0.00183144	No
BP	GO:0046620	regulation of organ growth	Rgs4, Rgs2, Wt1, G6pdx, Tgfbr3, Foxp1, Igf1, Hdac2, Cited2, Slc25a4, Nrg1, Fgfr1, Tgfbr2, Edn1, Foxc1, Akap6, Ptk2, Pim1, Nr3c1, Gata6	0.00184678	No
BP	GO:0030326	embryonic limb morphogenesis	Tgfb2, Map3k20, Hoxd11, Hoxd10, Bmp7, Shox2, Bpnt2, Cyp26b1, Hoxa13, Hdac2, Hand2, Sall1, Rpgrip1l, Fgfr1, Wnt5a, Bmp4, Zbtb16, Wnt9a, Tmem107, Gli3, Gas1, Gnaq	0.00184678	No
BP	GO:0035113	embryonic appendage morphogenesis	Tgfb2, Map3k20, Hoxd11, Hoxd10, Bmp7, Shox2, Bpnt2, Cyp26b1, Hoxa13, Hdac2, Hand2, Sall1, Rpgrip1l, Fgfr1, Wnt5a, Bmp4, Zbtb16, Wnt9a, Tmem107, Gli3, Gas1, Gnaq	0.00184678	No
BP	GO:0051783	regulation of nuclear division	Bmp7, Rad51ap1, Pde3a, Hoxa13, Lcmt1, Igf1, Zwint, Smpd3, Calr, Wnt5a, Rb1, Rgcc, Bmp4, Sphk1, Anapc11, Cdc27, Tom1l1, Edn1, Nsmce2, Klhl22, Rps6ka2, Pdgfrb	0.00184678	No
BP	GO:0050766	positive regulation of phagocytosis	Ptprj, Lbp, Mertk, Ptx3, Rap1gap, Pparg, Pycard, Il15, Gas6, Calr, Lman2, Ptk2, Cd47, Masp1, C3, C2	0.00190044	No
BP	GO:2000134	negative regulation of G1/S transition of mitotic cell cycle	Bcl2, Cdc73, Ctdsp1, Cdkn2b, Klf4, Ccnd1, Brd7, Fbxo31, Rb1, Ctdspl, Crlf3, Inhba, Dact1, Cdk2ap2	0.00191683	Yes
MF	GO:0004896	cytokine receptor activity	Ackr3, Gpr35, Il1r2, Il1r1, Il1rl2, Il18r1, F3, Il6ra, Lepr, Il17rc, Il17ra, Il23r, Il4ra, Ackr4, Lifr, Prlr, Ghr	0.00193979	No
BP	GO:0001841	neural tube formation	Enah, Tgfb2, Vangl2, Abl1, Sdc4, Bmp7, Prkacb, Phactr4, Fzd1, Folr1, Mthfd1l, Cited2, Casp3, Sall1, Wnt5a, Fzd3, Bmp4, Sox4, Celsr1, Tgif1, Sfrp5	0.00195085	Yes
BP	GO:0010712	regulation of collagen metabolic process	Suco, Il6ra, Cyp2j6, Il6, Pparg, Rgcc, Bmp4, Adora2b, Scx, Ltbp1, Pdgfrb, Prdx5	0.00196168	Yes
BP	GO:0048546	digestive tract morphogenesis	Bcl2, Vangl2, Shox2, Hoxa13, Wnt5a, Bmp4, Stra6, Egfr, Fgf10, Gli3, Dact1, Sfrp5	0.00196168	No
MF	GO:0051018	protein kinase A binding	Sphkap, Akap17b, Pkia, Wasf2, Pakap, Prkar1b, Dact3, Akap7, Akap6, Dact1, Lrrk2, Ezr	0.00196168	No
BP	GO:0051785	positive regulation of nuclear division	Rad51ap1, Hoxa13, Igf1, Smpd3, Wnt5a, Rb1, Rgcc, Sphk1, Anapc11, Cdc27, Edn1, Nsmce2, Pdgfrb	0.00197059	No
BP	GO:0006739	NADP metabolic process	Ncf2, Fmo2, Hsd11b1, G6pdx, Noct, Rpia, Txnrd1, Me1, Fdxr, Prdx5	0.00197846	No
BP	GO:1902624	positive regulation of neutrophil migration	Il1r1, Mdk, Lbp, Rac1, Dysf, Pawr, Ednra, Dapk2, Edn1, Ripor2	0.00197846	No
BP	GO:0060740	prostate gland epithelium morphogenesis	Sulf1, Bmp7, Tnc, Hoxa13, Igf1, Mmp2, Wnt5a, Bmp4, Fgf10	0.00198318	No
BP	GO:0002064	epithelial cell development	Wt1, Jag1, Dmd, Cgn, Col24a1, Sfn, Clic4, B4galt1, Tmod1, Col15a1, Rilpl1, Plod3, Rac1, Hoxa13, Akr1b3, Arntl, Sipa1l3, Ednra, Cdh5, Pard3, Wnt5a, Bmp4, Rdx, Lamb2, Ccm2, Frmd6, Ccdc88c, Cldn5, Heg1, Notch4, Ezr	0.00201798	No
BP	GO:0022037	metencephalon development	Bcl2, Ptf1a, Mdk, Abl1, Ophn1, Whrn, Foxp2, Nav2, Gabrb3, Pcnt, Rpgrip1l, Slc4a7, Dixdc1, Naglu, Myh10, Cdk5r1, Foxc1, Agtpbp1, Gas1, Nrxn1	0.00202854	No
BP	GO:0032649	regulation of interferon-gamma production	Arid5a, Il1r1, Il18r1, Abl1, Cd1d1, Pde4b, Txk, Il23r, Axl, Pycard, Cebpg, Gas6, Wnt5a, Havcr2, Cyrib, Runx1, Cd47, Tnfsf9, H2-M3, Scgb1a1	0.00202854	No
CC	GO:0031526	brush border membrane	Cybrd1, Slc7a11, Enpep, B4galt1, Mfsd10, Aqp1, Anpep, Folr1, Slc19a1, Kcnk1, Pik3cb, Slc22a5, Gna13, Slc9a3r1, Atp8b1	0.00205104	No
BP	GO:0006937	regulation of muscle contraction	Tnnt2, Rgs2, Ptgs2, Ada, Ptgs1, Dmd, Eno1, Pde4b, Oxtr, Cald1, Dmpk, Irag1, Pawr, Arhgap42, Sphk1, Adora2b, Myocd, Edn1, Chrm3, Akap6, Pkp2, Slc8a1, Prkg1, Bscl2	0.00209388	No
BP	GO:1990845	adaptive thermogenesis	Acadl, Il18r1, Elovl6, Fabp5, Fabp4, Lepr, Plac8, Oxtr, Pparg, Arntl, Ucp2, Il4ra, Sct, Lama4, Il15, Slc25a4, Rb1, Ckb, Dio2, Tshr, Prlr, Npr3, Epas1, Bscl2	0.00209388	No
BP	GO:0043534	blood vessel endothelial cell migration	Akt3, Ptgs2, Angpt4, Abl1, Srpx2, Klf4, Kdr, Gadd45a, Pparg, Igf1, Vegfc, Cdh5, Fgfr1, Rgcc, Plk2, Rhoj, Hdac7, Acvrl1, Jcad	0.00209697	No
CC	GO:1903561	extracellular vesicle	Qsox1, Sord, Itga4, Adam15, Ybx1, Aoc1, Aqp1, Podxl, Anpep, Gprc5b, Scnn1b, Cd63, Anxa2, Naglu, Hspa4, Gprc5c, Cd47, Vasn, Ahnak	0.00209697	No
BP	GO:0003149	membranous septum morphogenesis	Tgfb2, Vangl2, Fzd1, Bmp4, Tgfbr2	0.00210963	No
BP	GO:0007567	parturition	Nrk, Rxfp1, Oxtr, Arntl, Kalrn	0.00210963	No
BP	GO:0051775	response to redox state	Npas2, Slc7a11, Arntl, Smpd3, Vasn	0.00210963	No
BP	GO:0060513	prostatic bud formation	Sulf1, Bmp7, Wnt5a, Bmp4, Fgf10	0.00210963	No
BP	GO:0060638	mesenchymal-epithelial cell signaling	Fgf7, Tnc, Fgfr1, Wnt5a, Fgf10	0.00210963	No
BP	GO:0048562	embryonic organ morphogenesis	Tgfb2, Vangl2, Hoxd11, Hoxd10, Frzb, Bmp7, Hipk1, Shox2, Col11a1, Whrn, Phactr4, Ephb2, Mmp16, Rac1, Folr1, Mthfd1l, Cdh23, Cited2, Ednra, Hand2, Fgfr1, Spry2, Wnt5a, Fzd3, Bmp4, Myo6, Stra6, Foxl2, Tgfbr2, Wnt9a, Naglu, Slc9a3r1, Edn1, Ripor2, Fgf10, Gli3, Gas1, Tshr, Celsr1, Axin1	0.00211035	No
MF	GO:0061659	ubiquitin-like protein ligase activity	Zfp451, Rnf149, Rnf152, Lonrf3, Rnf113a1, Rnf128, Fbxo6, Trim63, Wwp1, Rabgef1, Pdzrn3, Herc3, Rad18, Trim34a, Rnf40, Rnf146, Egr2, Traf3ip2, Ube2d1, Shprh, Rnf150, Rnf122, Lonrf1, Traip, Fbxl22, Gid4, Rnf213, Anapc11, Rnf144b, Irf2bpl, Nsmce2, Marchf6, Cblb, Bfar, Stub1, Trim39, Nedd4l, Mex3c, Pias2, Prpf19	0.00211035	No
BP	GO:0043588	skin development	Lamc1, Tgfb2, Bcl2, Vangl2, Ptgs2, Opn3, Col5a1, Lama5, Itga6, Fgf7, Ptgs1, Txnip, Sprr2k, Sprr1a, Sfn, Clic4, Kazn, Klf4, Ugcg, Pdgfa, Col1a2, Cyp26b1, Hdac2, Traf3ip2, Casp3, Wnt5a, Fzd3, Adamts2, Egfr, Ngfr, Foxc1, Fst, Fgf10, Inhba, Sgpp1, Celsr1, Krt7, Runx1, Gata6	0.00211215	No
BP	GO:0070085	glycosylation	Mgat5, Mgat4a, Rpn2, Galnt13, Slc39a8, Ddost, Alg6, B4galt1, Dpy19l4, Fktn, Galnt11, Plod3, St3gal5, B3gnt8, Tet1, Tmtc2, Il15, Mt3, Large1, B3gnt9, Dad1, Gfpt2, Crppa, St3gal1, Poglut1, St3gal6, B3gnt5, St6gal1, Npc1	0.00212141	No
BP	GO:0048661	positive regulation of smooth muscle cell proliferation	Ptgs2, Mmp9, Il6ra, S1pr1, Il6, Foxp1, Akr1b3, Igf1, Smpd3, Mmp2, Bmp4, Dnmt1, Tgfbr2, Edn1, Ptk2, Adamts1, Pdgfrb, Gnaq	0.00212653	No
BP	GO:0030148	sphingolipid biosynthetic process	Kdsr, Cers6, Hacd1, Elovl6, Sgms2, Ugcg, Ormdl2, Smpd3, Elovl5, Sphk1, Sptssa, Sptlc2, A4galt, St3gal1, Cers5, Smpd5, B3gnt5	0.00213975	No
BP	GO:0032886	regulation of microtubule-based process	Mapre1, Abl1, Kif18a, Mkks, Mid1, Anxa5, Map9, Pde4dip, Stmn2, Patj, Cfap69, Drc1, Rac1, Dysf, Wdr62, Sgk1, Cdh5, Poc1a, Dixdc1, Senp6, Cep70, Cdk5r1, Ripor2, Tppp, Plk2, Prkaa1, Azin1, Efcab1, Eml4, Kifc1, Mapre2, Ska1, Gda, Cdk2ap2	0.00215285	No
BP	GO:1903317	regulation of protein maturation	Il1r2, Gsn, Prkacb, S100a10, Eno1, Lpcat3, Spon1, Sox4, Gas1, Ctla2a, Lrrk2, Notch4, Rps6ka2, Ccbe1	0.00216401	No
BP	GO:0009155	purine deoxyribonucleotide catabolic process	Samhd1, Ada, Nudt16, Xdh, Dnph1, Gda	0.00217427	No
BP	GO:0051547	regulation of keratinocyte migration	Map4k4, Fgf7, Mmp9, Fgf10, Has2, Mapre2	0.00217427	No
BP	GO:0090316	positive regulation of intracellular protein transport	Rab29, Ptgs2, Edem2, Prr5l, Kcnb1, Stom, Ergic3, Sfn, 1700009N14Rik, Asph, Il6, Bag3, Ptpn5, Pcnt, Ripor1, Gas6, Tmem30a, Cdk5r1, Pik3r1, Gli3, Prkaa1, Kif5b	0.00217681	No
MF	GO:0001968	fibronectin binding	Itga4, Sdc4, Mmp9, Tnfaip6, Tnc, Loxl3, Ssc5d, Mmp2, Igfbp6, Ccdc80, Lrrc15	0.00217749	No
BP	GO:0009746	response to hexose	Ncf2, Glul, Trpa1, Klf7, Ildr2, Kcnb1, Ppp3ca, Selenot, Lepr, Rac1, Ano1, Ucp2, Igf1, Gas6, Casp3, Slc39a14, Rab34, Sox4, Pde8b, Eif2b2, Prkaa1, Pim3, Sybu, Oxct1, Nrxn1, Glp1r, Kif5b	0.00220362	No
MF	GO:0005178	integrin binding	Lama5, Itga6, Itga4, Dmd, Adam15, Plpp3, Kdr, Pxn, Ptprz1, Ptn, Cd177, Igf1, Calr, Nrg1, Itgbl1, Fermt2, Lamb2, Itga11, Itga9, P4hb, Itga1, Ptk2, Jam2	0.00222133	No
BP	GO:0016331	morphogenesis of embryonic epithelium	Sulf1, Enah, Tgfb2, Vangl2, Lama5, Abl1, Sdc4, Bmp7, Prkacb, Phactr4, Fzd1, Folr1, Mthfd1l, Cited2, Casp3, Vegfc, Sall1, Wnt5a, Fzd3, Bmp4, Sox4, Fgf10, Gdnf, Celsr1, Tgif1, Sfrp5	0.00223136	Yes
BP	GO:0032635	interleukin-6 production	Rab7b, Arid5a, Il1rl2, Lbp, Vegfd, Il6ra, Rabgef1, Il6, Nod1, Il17rc, Il17ra, Il16, Pycard, Bsg, Irak3, Gas6, Lpl, Wnt5a, Havcr2, Adora2b, C1qtnf3, Cd200, Cd47, Tnfsf9, Afap1l2	0.00224068	No
BP	GO:0051893	regulation of focal adhesion assembly	Map4k4, Ptprj, Abl1, Sdc4, Fmn1, S100a10, Rcc2, Kdr, Rac1, Iqgap1, Fermt2, Ptk2, Acvrl1	0.00224068	No
BP	GO:0090109	regulation of cell-substrate junction assembly	Map4k4, Ptprj, Abl1, Sdc4, Fmn1, S100a10, Rcc2, Kdr, Rac1, Iqgap1, Fermt2, Ptk2, Acvrl1	0.00224068	No
BP	GO:0010665	regulation of cardiac muscle cell apoptotic process	Cflar, Bcl2, Mdk, Nupr1, Slc25a4, Hand2, Nrg1, Myocd, Fbxo32, Fndc1, Gata6, Capn1	0.00225817	No
BP	GO:0030204	chondroitin sulfate metabolic process	Bpnt2, Chst13, Chsy1, Dcn, Spock2, Csgalnact1, Egflam, Mamdc2	0.00227294	No
BP	GO:0072012	glomerulus vasculature development	Cflar, Wt1, Bmp7, Il6ra, Aqp1, Ednra, Bmp4, Pdgfrb	0.00227294	No
BP	GO:0071375	cellular response to peptide hormone stimulus	Akt3, Grb14, Ptprj, Nr4a2, Anxa5, Bcar3, Foxo1, H2az1, Pik3r3, Ybx1, Leprot, Dnai1, Cpeb2, Pxn, Rac1, Rarres2, Pparg, Igf1, Cdk4, Sgk1, Ednra, Lpl, Slc39a14, Rb1, Pkm, Edn1, Pik3r1, Tshr, Prkaa1, Ptk2, Tns2, Rangap1, Ghr, Rhoq	0.00227294	No
BP	GO:0003208	cardiac ventricle morphogenesis	Tgfb2, Tnnt2, Jag1, Col11a1, Tgfbr3, Ednra, Hand2, Nrg1, Tpm1, Tgfbr2, Sox4, Foxc1, Ly6e, Pkp2, Heg1	0.00228257	No
BP	GO:0008543	fibroblast growth factor receptor signaling pathway	Sulf1, Fgf7, Spry1, Fat4, Fgf5, Fam20c, Iqgap1, Fgfr1, Spry2, Wnt5a, Ngfr, Fgf10, Chrd, Nrxn1, Smoc2	0.00228257	No
BP	GO:0000086	G2/M transition of mitotic cell cycle	Nabp1, Hacd1, Cdc25b, Nes, Pkia, Rcc2, Clspn, Cdc7, Ccnd1, Taok2, Usp47, Brsk1, Rrm1, Kdm8, Tpd52l1, Cdk4, Mre11a, Fbxl22, Ppm1d, Foxn3, Trim39	0.00228905	No
CC	GO:0044853	plasma membrane raft	Cavin2, Ptgs2, Kif18a, Slc2a1, Cavin4, Aqp1, Adcyap1r1, Add2, Ehd2, Cd177, Bves, Atp1b3, Tgfbr2, Myo1d, Plpp1, Akap6, Has2, Lrrk2, Ezr, Ms4a4d, Gnaq	0.00228905	No
BP	GO:0090263	positive regulation of canonical Wnt signaling pathway	Wls, Dkk2, Tbl1xr1, Wnk1, Usp47, Arntl, Gprc5b, Rnf146, Rspo3, Egfr, Sfrp4, Sox4, Fgf10, Dact1, Sema5a, Lrrk2, Daam2, Bambi	0.00233952	No
BP	GO:0070374	positive regulation of ERK1 and ERK2 cascade	Cflar, Ackr3, Abl1, Kdr, Il6, Pdgfa, Nod1, Pycard, Igf1, Ednra, Gas6, Hand2, Mt3, Ccl17, Nrg1, Spry2, Fermt2, Bmp4, Tpbg, Havcr2, Ccl7, Ccl8, Egfr, Fgf10, C1qtnf3, Nrxn1, C3, Garem1, Pdgfrb, Acta2	0.00233952	No
BP	GO:0046364	monosaccharide biosynthetic process	Sord, Gpd2, Pgk1, Fam3a, G6pdx, Foxo1, Cyp2j6, Lepr, Il6, Tpi1, Fam3c, Slc39a14, C1qtnf3, Sik1, Nr3c1, Pcx	0.00234706	No
BP	GO:0010613	positive regulation of cardiac muscle hypertrophy	Ppp3ca, Mtpn, Mef2a, Igf1, Slc25a4, Hand2, Edn1, Akap6, Ptk2, Nr3c1	0.00234706	No
BP	GO:0032365	intracellular lipid transport	Abcd3, Fabp3, Arl8b, Tpcn2, Tmem41b, Star, Gramd1b, Anxa2, Sgpp1, Npc1	0.00234706	No
BP	GO:0048706	embryonic skeletal system development	Sulf1, Tgfb2, Etl4, Hoxd11, Hoxd10, Bmp7, Shox2, Col11a1, Mmp16, Tapt1, Mthfd1l, Ednra, Hand2, Wnt5a, Bmp4, Tgfbr2, Wnt9a, Gli3, Gas1, Scx, Axin1, Pcsk5	0.00235176	No
BP	GO:1901992	positive regulation of mitotic cell cycle phase transition	Ube2c, Cdc25b, Rcc2, Cdc7, Ccnd1, Rrm1, Cdk4, Rb1, Rgcc, Rdx, Anapc11, Cdc27, Egfr, Fgf10, Rrm2, Nsmce2, Adamts1	0.0023573	No
BP	GO:0071383	cellular response to steroid hormone stimulus	Smyd3, Cry2, Bdnf, Bmp7, Trim63, Aqp1, Foxp1, Abhd2, Arntl, Scnn1b, Uri1, Igf1, Rwdd1, Sgk1, Calr, Bmp4, Per1, Gdnf, Fbxo32, Lbh, Zfp36l2, Nr3c1, Pias2, Npc1	0.00241076	No
MF	GO:0070300	phosphatidic acid binding	Mark1, Jph2, Pltp, Smpd3, Gramd1b, Pitpnc1, Gsdmd	0.00241076	No
BP	GO:0060512	prostate gland morphogenesis	Sulf1, Bmp7, Tnc, Hoxa13, Igf1, Mmp2, Wnt5a, Bmp4, Fgf10	0.00241076	No
BP	GO:0031331	positive regulation of cellular catabolic process	Sh3bp4, Atf6, Rnf152, Rb1cc1, Trp53inp2, Prr5l, Gpsm1, Ubqln2, Usp13, Sh3d19, Noct, Foxo1, Dhx36, Zyg11b, Ybx1, Tnfrsf1b, Kdr, Slc4a4, Il6, Nod1, Trim34a, Nupr1, Rnf40, Bag3, Igf1, Dcn, Pttg1ip, Mex3d, Slc25a4, Casp3, Zc3h18, Samd4, Rdx, Fyco1, Ulk2, Irgm1, Rnf144b, Plk2, Agtpbp1, Trib2, Sptlc2, Dact1, Prkaa1, Ptk2, Mtdh, Lrrk2, Ezr, Stub1, Zfp36l2, Axin1, Polr2g	0.00246586	No
BP	GO:0042303	molting cycle	Lamc1, Tgfb2, Bcl2, Vangl2, Ptgs2, Lama5, Fgf7, Pdgfa, Arntl, Hdac2, Wnt5a, Fzd3, Krt14, Per1, Egfr, Ngfr, Fst, Fgf10, Inhba, Celsr1, Runx1	0.00249945	No
BP	GO:0042633	hair cycle	Lamc1, Tgfb2, Bcl2, Vangl2, Ptgs2, Lama5, Fgf7, Pdgfa, Arntl, Hdac2, Wnt5a, Fzd3, Krt14, Per1, Egfr, Ngfr, Fst, Fgf10, Inhba, Celsr1, Runx1	0.00249945	No
BP	GO:0050773	regulation of dendrite development	Mark1, Abl1, Bmp7, Pak3, Ppp3ca, Dhx36, Tnik, Ephb2, Reln, Ptprz1, Ptn, Iqgap1, Sgk1, Fbxo31, Fat3, Baiap2, Actr2, Kalrn, Nedd4l, Myo5b, Pias2	0.00249945	No
BP	GO:0060078	regulation of postsynaptic membrane potential	Rgs4, Zmynd8, Bdnf, Ppp3ca, Reln, Stx1a, Prkar1b, Grin2b, Dmpk, Gabrb3, Mtmr2, Insyn1, Baiap2, Ngfr, Lrrk2, Nrxn1, Slc29a1, Celf4, Bscl2	0.00250349	No
BP	GO:0060421	positive regulation of heart growth	Wt1, Tgfbr3, Igf1, Slc25a4, Nrg1, Fgfr1, Edn1, Akap6, Pim1, Nr3c1, Gata6	0.00255903	No
BP	GO:0051148	negative regulation of muscle cell differentiation	Fzd7, Rgs4, Rgs2, Bdnf, G6pdx, Ybx1, Med28, Tcf23, Foxp1, Smad1, Dnmt1, Rbpms2, Myocd	0.00255912	No
BP	GO:0060038	cardiac muscle cell proliferation	Tgfb2, Tgfbr3, Foxp1, Hdac2, Cited2, Smad1, Nrg1, Fgfr1, Dipk2a, Tgfbr2, Foxc1, Pim1, Gata6	0.00255912	No
BP	GO:1901264	carbohydrate derivative transport	Lbp, Pltp, Slc35a2, Lrrc8c, Slc29a3, Slc10a7, Slc25a4, Abcc4, Slc35b1, Cd47, Abcc5, Slc29a1, Slc15a3	0.00255912	No
BP	GO:0014855	striated muscle cell proliferation	Tgfb2, Cflar, Akirin1, Tgfbr3, Foxp1, Hdac2, Cited2, Smad1, Nrg1, Fgfr1, Dipk2a, Tgfbr2, Foxc1, Pim1, Gata6	0.00256447	No
BP	GO:0019216	regulation of lipid metabolic process	Slc45a3, Acadl, Pla2g4a, Ptgs2, Vav2, Fam3a, Acsl4, Fabp5, Tbl1xr1, Fabp3, Ttc39b, Stoml2, Prkag2, Pdgfa, Rac1, Lpcat3, Rarres2, Etfbkmt, Pparg, Dkk3, Sct, Igf1, Cdk4, Ormdl2, Smpd3, Star, Ephx2, Rubcnl, Nr1d2, Elovl5, Mtmr2, Pik3r4, Sphk1, Adora2b, Rnf213, Pde8b, Prkaa1, C3, Stub1, Sik1, Pdgfrb, Nr3c1, Pcx, Bscl2	0.00259181	No
BP	GO:0043271	negative regulation of ion transport	Kcne4, Tgfb2, Gpr35, Rgs4, Bcl2, Rgs2, Ptgs2, Rem1, Mmp9, Plcb4, Pla2r1, Acsl4, Kcnab1, Ephb2, Kcnh2, Arl6ip5, Dysf, Wnk1, Pawr, Pxk, Fxyd2, Slc9a3r1, Sfrp4, Nedd4l, Gnaq	0.00259181	No
BP	GO:0009267	cellular response to starvation	Glul, Nuak2, Pik3c2b, Rnf152, Bcl2, Ifi207, Foxo1, Slc2a1, Prkag2, Tbl2, Aoc1, Brsk1, Nuak1, Ripor1, Gas6, Stk24, Pik3r4, Krt20, Cpeb4, Vps41, Prkaa1, Dap, Lrrk2, Sik1	0.00259872	No
BP	GO:0045580	regulation of T cell differentiation	Il1rl2, Mdk, Abl1, Ada, Cd1d1, Shb, Fgl2, Il6, Cyp26b1, Loxl3, Il4ra, Il15, Prdx2, Bmp4, Zbtb16, Tgfbr2, Pik3r6, Sox4, Prelid1, Gli3, Ctla2a, Runx1, Tnfsf9, Malt1	0.00259872	No
BP	GO:0030514	negative regulation of BMP signaling pathway	Grem2, Abl1, Tnfaip6, Skil, Nbl1, Fzd1, Pparg, Htra1, Wnt5a, Chrd, Crim1, Bambi	0.00260127	No
BP	GO:0032092	positive regulation of protein binding	Mapre1, Abl1, Mmp9, Bdnf, 1700009N14Rik, Lfng, Add2, Spon1, Wnt5a, Bmp4, Anxa2, Hspa4, Plk2, Dact1, Lrrk2, Cldn5, Bambi	0.00261451	No
BP	GO:0061387	regulation of extent of cell growth	Abl1, Ttl, Bdnf, Sema6c, Sema4a, Sema3e, Limk1, Plxna4, Mt3, Nrg1, Wnt5a, Sema3b, Sema3f, Ulk2, Omg, Fstl4, Cdk5r1, Eif2b2, Sema5a, Myo5b	0.00262242	No
BP	GO:1901215	negative regulation of neuron death	Cd34, Bcl2, Bcl2l1, Mdk, Bdnf, Nr4a2, Slc7a11, Nes, Tnfrsf1b, Fzd1, Kdr, Wfs1, Il6, Ptprz1, Axl, Btbd10, Gabrb3, Sct, Ncoa7, Igf1, Prdx2, Tox3, Mt3, Mt1, Star, Cpeb4, Map2k4, Ngfr, Gdnf, Ghr, Lrrk2, Cd200, Glp1r	0.00266462	Yes
BP	GO:0034284	response to monosaccharide	Ncf2, Glul, Trpa1, Klf7, Ildr2, Kcnb1, Ppp3ca, Selenot, Lepr, Rac1, Ano1, Ucp2, Igf1, Gas6, Casp3, Slc39a14, Rab34, Sox4, Pde8b, Eif2b2, Prkaa1, Pim3, Sybu, Oxct1, Nrxn1, Glp1r, Kif5b	0.00270524	No
BP	GO:0008406	gonad development	Tgfb2, Bcl2, Pla2g4a, Bcl2l1, Fgf7, Wt1, Kif18a, Tnfaip6, Gpr149, Ptx3, Kdr, Lfng, Rac1, Ccnd1, Nupr1, Ercc1, Kmt2b, Plekha1, Arid5b, Cited2, Mmp2, Wnt5a, Bmp4, Rec8, Foxl2, Foxc1, Fst, Inhba, Eif2b2, Runx1, Adamts1	0.0027302	No
MF	GO:0003924	GTPase activity	Rab7b, Rab29, Rem1, Rnd3, Rab3b, 1700009N14Rik, Rasl11b, Septin11, Rac1, Gimap9, Arl8b, Rab32, Rasd2, Rab3a, Rasd1, Irgm1, 9930111J21Rik1, Rab34, Rab40b, Rasl10b, Tubd1, Gna13, Tppp, Tubb2a, Tubb2b, Arhgap5, Rhoj, Rnd1, Rhebl1, Tuba1a, Lrrk2, Rhoq, Atl2, Entpd7, Gnaq, Gna14	0.00274117	Yes
BP	GO:0045666	positive regulation of neuron differentiation	Bdnf, Bmp7, Dmd, Zc4h2, Brinp1, Nbl1, Il6, Sh3gl3, Gdpd5, Gprc5b, Sall1, Fgfr1, Bmp4, Tcf12, Kctd11, Mmd, Ngfr, Tgif1, Prpf19	0.00274751	No
BP	GO:0001885	endothelial cell development	Dmd, Col24a1, Clic4, Col15a1, Plod3, Hoxa13, Ednra, Cdh5, Rdx, Ccm2, Cldn5, Heg1, Notch4, Ezr	0.00276132	No
BP	GO:0030032	lamellipodium assembly	Srgap2, Arhgef4, Vav2, S1pr1, Wasf2, Akirin1, Pxn, Rac1, Aqp1, Ccdc88a, Actr2, Pik3r1, Ablim3, Ablim1	0.00276132	No
BP	GO:0010092	specification of animal organ identity	Gata5, Hoxd11, Spry1, Fgfr1, Wnt5a, Bmp4, Axin2, Fgf10, Gli3, Gdnf	0.00280218	No
BP	GO:0014742	positive regulation of muscle hypertrophy	Ppp3ca, Mtpn, Mef2a, Igf1, Slc25a4, Hand2, Edn1, Akap6, Ptk2, Nr3c1	0.00280218	No
MF	GO:0015036	disulfide oxidoreductase activity	Qsox1, Pgk1, Selenot, Pdia4, Txnrd1, Ifi30, Ero1a, P4hb, Pdia6, Pdia5	0.00280218	No
BP	GO:0048730	epidermis morphogenesis	Lamc1, Tgfb2, Bcl2, Fgf7, Klf4, Plod3, Ngfr, Fst, Fgf10, Runx1	0.00280218	No
MF	GO:0000146	microfilament motor activity	Myo1b, Tnnt2, Actc1, Myo1h, Myo6, Myh10, Myo1d, Myo5b	0.00285379	No
BP	GO:0046688	response to copper ion	Sord, Aoc1, Aqp1, Atp7b, Mt4, Mt3, Mt2, Mt1	0.00285379	No
BP	GO:0061437	renal system vasculature development	Cflar, Wt1, Bmp7, Il6ra, Aqp1, Ednra, Bmp4, Pdgfrb	0.00285379	No
BP	GO:0061440	kidney vasculature development	Cflar, Wt1, Bmp7, Il6ra, Aqp1, Ednra, Bmp4, Pdgfrb	0.00285379	No
BP	GO:0150077	regulation of neuroinflammatory response	Ptgs2, Tnfrsf1b, Pparg, Nupr1, Igf1, Sphk1, Lrrk2, Cd200	0.00285379	Yes
BP	GO:1904706	negative regulation of vascular associated smooth muscle cell proliferation	Rgs5, Pparg, Cnn1, Tpm1, Myocd, Gna13, Efemp2, Prkg1	0.00285379	No
BP	GO:0046632	alpha-beta T cell differentiation	Bcl2, Il18r1, Abl1, Ada, Cd1d1, Sema4a, Il6ra, Shb, Txk, Il6, Foxp1, Loxl3, Il4ra, Zbtb16, Tgfbr2, Gli3, Batf, Runx1, Malt1, Entpd7	0.00285965	No
BP	GO:0019319	hexose biosynthetic process	Sord, Gpd2, Pgk1, Fam3a, Foxo1, Cyp2j6, Lepr, Il6, Tpi1, Fam3c, Slc39a14, C1qtnf3, Sik1, Nr3c1, Pcx	0.00286361	No
BP	GO:0097581	lamellipodium organization	Srgap2, Arhgef4, Vav2, S1pr1, Wasf2, Pdpn, Akirin1, Pxn, Rac1, Aqp1, Snx1, Ccdc88a, Actr2, Pik3r1, Ablim3, Ablim1	0.00290261	No
BP	GO:2001057	reactive nitrogen species metabolic process	Cd34, Ptgs2, Tlr5, Ass1, Ptx3, Klf4, Il6, Rac1, Igf1, Smpd3, Slc7a2, Cyb5r3, Cd47, H2-M3, Cyp1b1, Prdx5	0.00290261	No
MF	GO:0005200	structural constituent of cytoskeleton	Tnnt2, Pls3, Add2, Tpm1, Sptbn1, Tubd1, Actr2, Tubb2a, Tubb2b, Tuba1a, Prph, Myom1, Add3	0.00290261	No
BP	GO:0048286	lung alveolus development	Ada, Slc7a11, Pdpn, Kdr, Pdgfa, Foxp2, Igf1, Smpd3, Bmp4, Stra6, Myocd, Fgf10, Gata6	0.00290261	No
BP	GO:1901293	nucleoside phosphate biosynthetic process	Bcl2l1, Ada, Acss1, G6pdx, Acsl4, Gucy1b1, Ak5, Nppb, Eno1, Ctps, Stoml2, Dck, Oasl2, Rrm1, Ldhd, Ido2, Ido1, Pnp2, Dlat, Pkm, Atp5l, Acly, Pank3, Adora2b, Rrm2, Dmac2l, Adcy3, Nme4, Nmrk1	0.00290751	No
MF	GO:0015035	protein-disulfide reductase activity	Qsox1, Pgk1, Selenot, Pdia4, Txnrd1, Ero1a, P4hb, Pdia6, Pdia5	0.0029195	No
BP	GO:0016339	calcium-dependent cell-cell adhesion via plasma membrane cell adhesion molecules	Kifap3, Selp, Pcdh18, Cdh23, Cdh5, Atp2c1, Cdh10, Nrxn1, Pcdh1	0.0029195	No
BP	GO:0045987	positive regulation of smooth muscle contraction	Ptgs2, Ada, Ptgs1, Oxtr, Pawr, Sphk1, Myocd, Edn1, Chrm3	0.0029195	No
BP	GO:0090162	establishment of epithelial cell polarity	Vangl2, Frmd4a, Ophn1, Cyth3, Frmd4b, Sipa1l3, Pard3, Wnt5a, Slc9a3r1	0.0029195	No
MF	GO:0004714	transmembrane receptor protein tyrosine kinase activity	Nrp2, Mertk, Ephb2, Ror1, Musk, Kdr, Axl, Fgfr1, Mst1r, Efemp1, Egfr, Pdgfrb	0.00297925	No
BP	GO:0010761	fibroblast migration	Tns1, Sdc4, Prr5l, Pak3, Rcc2, Rac1, Iqgap1, Arid5b, Fgfr1, Ptk2, Slc8a1, Acta2	0.00297925	No
BP	GO:0043030	regulation of macrophage activation	Pla2g4a, Lbp, Cd1d1, Pparg, Cebpa, Il4ra, Slc7a2, Wnt5a, Sphk1, Havcr2, Lrrk2, Cd200	0.00297925	No
BP	GO:0009411	response to UV	Bcl2, Opn3, Mmp9, Timp1, Ube2a, Dhx36, Mme, Aqp1, Rad18, Ccnd1, Pold1, Ercc1, Usp47, Brsk1, Casp3, Mmp2, Ei24, Mmp3, Egfr, Pik3r1, Crip1, Prkaa1	0.00297925	No
BP	GO:0098773	skin epidermis development	Lamc1, Tgfb2, Bcl2, Vangl2, Ptgs2, Lama5, Fgf7, Pdgfa, Hdac2, Wnt5a, Fzd3, Egfr, Ngfr, Fst, Fgf10, Inhba, Celsr1, Runx1, Gata6	0.00297925	No
MF	GO:0005172	vascular endothelial growth factor receptor binding	Angpt4, Vegfd, Vegfc, Cdh5, Ccdc88a, Pgf	0.00303051	No
BP	GO:0072109	glomerular mesangium development	Cflar, Wt1, Bmp7, Il6ra, Bmp4, Pdgfrb	0.00303051	No
BP	GO:1902337	regulation of apoptotic process involved in morphogenesis	Tgfb2, Bmp7, Tnfrsf1b, B4galt1, Tgfbr3, Foxc1	0.00303051	No
BP	GO:0097191	extrinsic apoptotic signaling pathway	Tgfb2, Cflar, Bcl2, Rb1cc1, Pea15a, Bcl2l1, Itga6, Eya2, Srpx, Mllt11, Hipk1, Skil, Tnfrsf1b, Htra2, Pycard, Bag3, Tnfrsf23, Timp3, Igf1, Casp3, Prdx2, Nrg1, Fgfr1, Bmp4, Pik3r1, Fgf10, Inhba, Gas1, Sgpp1, Gdnf, Itprip	0.00305182	No
BP	GO:0007422	peripheral nervous system development	Nab1, Hoxd10, Bdnf, Dmd, Plxna4, Egr2, Nab2, Cited2, Hand2, Nrg1, Pard3, Lamb2, Gdnf, Ndrg1	0.00308986	No
BP	GO:0030512	negative regulation of transforming growth factor beta receptor signaling pathway	Zfp451, Pmepa1, Spry1, Skil, Tgfbr3, Rasl11b, Pparg, Htra1, Spry2, Snx1, Vasn, Stub1, Ltbp1, Bambi	0.00308986	No
BP	GO:0021549	cerebellum development	Ptf1a, Mdk, Abl1, Ophn1, Whrn, Foxp2, Nav2, Gabrb3, Pcnt, Rpgrip1l, Dixdc1, Naglu, Myh10, Cdk5r1, Foxc1, Agtpbp1, Gas1, Nrxn1	0.00309413	No
BP	GO:0043406	positive regulation of MAP kinase activity	Vangl2, Erp29, Pdgfa, Arhgef5, Iqgap1, Tpd52l1, Sash1, Fgfr1, Wnt5a, Mst1r, Map2k4, Pik3r5, Pik3r6, Egfr, Edn1, Ghr, Lrrk2, Axin1, Pdgfrb, Map4k2	0.00309995	No
BP	GO:0046519	sphingoid metabolic process	Kdsr, Plpp3, Sphk1, Plpp1, Sptssa, Sptlc2, Sgpp1	0.00313648	No
BP	GO:0071625	vocalization behavior	Srpx2, Brinp1, Foxp2, Foxp1, Gli3, Nrxn3, Nrxn1	0.00313648	No
BP	GO:0097734	extracellular exosome biogenesis	Cops5, Cd34, Stam, Sdc4, Smpd3, Sdc1, Myo5b	0.00313648	No
BP	GO:0006809	nitric oxide biosynthetic process	Cd34, Ptgs2, Tlr5, Ass1, Ptx3, Klf4, Il6, Rac1, Igf1, Smpd3, Slc7a2, Cyb5r3, Cd47, H2-M3, Cyp1b1	0.00318531	No
BP	GO:0043154	negative regulation of cysteine-type endopeptidase activity involved in apoptotic process	Cflar, Ptgs2, Csnk2a1, Mmp9, Sfn, Klf4, Il6, Aqp1, Usp47, Igf1, Gas6, Mt3, Dpep1, Cryab, Wnt9a	0.00318531	No
BP	GO:2001259	positive regulation of cation channel activity	Cacnb2, Jph2, Lrrc55, S100a1, Ephb2, Asph, Cacna2d1, Reln, Akap7, Ednra, Bmp4, Edn1, Akap6, Nedd4l, Kif5b	0.00318531	No
BP	GO:0030168	platelet activation	Selp, Pla2g4a, Ptprj, Mertk, Entpd2, Slc7a11, Il6ra, Pdpn, Txk, Il6, Pdgfa, Mmrn1, Axl, Pik3cb, Gna13, Prkg1	0.0032101	No
BP	GO:0001678	cellular glucose homeostasis	Trpa1, Klf7, Kcnb1, Ppp3ca, Selenot, Lepr, Rac1, Klf15, Ano1, Ucp2, Igf1, Gas6, Slc39a14, Rab34, Ngfr, Pik3r1, Sox4, Pde8b, Prkaa1, Pim3, Sybu, Oxct1, Nrxn1, Kif5b	0.00321969	No
BP	GO:2001236	regulation of extrinsic apoptotic signaling pathway	Tgfb2, Cflar, Bcl2, Rb1cc1, Pea15a, Bcl2l1, Itga6, Eya2, Srpx, Skil, Htra2, Pycard, Tnfrsf23, Timp3, Igf1, Prdx2, Nrg1, Fgfr1, Bmp4, Fgf10, Inhba, Gas1, Gdnf, Itprip	0.00321969	No
BP	GO:0006865	amino acid transport	Rgs4, Rgs2, Slc25a12, Bdnf, Slc7a11, Slc6a17, Slc7a13, Lrrc8c, Slc6a6, Arl6ip5, Grin2b, Slc1a5, Slc25a15, Slc7a2, Slc7a8, Myo6, Cck, Slc9a3r1, Slc25a29, Slc38a1, Slc38a2, Nr3c1, Slc3a2	0.00323256	No
BP	GO:0045619	regulation of lymphocyte differentiation	Il1rl2, Mdk, Abl1, Ada, Cd1d1, Shb, Fgl2, Il6, Cyp26b1, Loxl3, Axl, Il4ra, Il15, Gas6, Prdx2, Bmp4, Zbtb16, Tgfbr2, Pik3r6, Sox4, Prelid1, Gli3, Ctla2a, Runx1, Tnfsf9, Zfp36l2, Malt1	0.00327399	No
CC	GO:0005583	fibrillar collagen trimer	Col5a1, Col11a1, Col1a2, Lum, Col5a3	0.00327399	No
MF	GO:0070097	delta-catenin binding	Ptprj, Abl1, Dact3, Plekha7, Dact1	0.00327399	No
CC	GO:0098643	banded collagen fibril	Col5a1, Col11a1, Col1a2, Lum, Col5a3	0.00327399	No
MF	GO:1901612	cardiolipin binding	Mme, Stoml2, Gsdmd, Nme4, Atp8b1	0.00327399	No
CC	GO:0016328	lateral plasma membrane	Vangl2, Kcnb1, Cldn12, Cldn15, Prickle2, Tacstd2, Iqgap1, Bves, Akap7, Gjb2, Fzd3, Cldn5, Axin1	0.00327399	No
BP	GO:0072538	T-helper 17 type immune response	Arid5a, Il6ra, Ephb2, Il6, Il17ra, Loxl3, Traf3ip2, Batf, Malt1, Entpd7	0.00328094	No
BP	GO:0015833	peptide transport	Glul, Trpa1, Klf7, Ildr2, Kcnb1, Acsl4, Anxa5, Slc7a11, Ppp3ca, Selenot, S100a8, Lepr, Il6, Stx1a, Rac1, Aqp1, Mgst1, Pparg, Ano1, Arntl, Ucp2, Sct, Smpd3, Rasl10b, Slc9a3r1, Edn1, Sox4, Pde8b, Dio2, Pim3, Sybu, Oxct1, Abcc5, Kalrn, Nrxn1, Glp1r, Kif5b, Slc15a3	0.00332499	No
BP	GO:0034504	protein localization to nucleus	Glul, Tor1aip2, Tgfb2, Ptgs2, Nup188, Cry2, Pkig, Bmp7, Nup62cl, Kpna4, Txnip, Pkia, Dclk1, Ppp3ca, 1700009N14Rik, Il6, Mdfic, Sec13, Bag3, Arntl, Ptpn5, Traf3ip2, Pttg1ip, Calr, Fermt2, Bmp4, Zbtb16, Ei24, Tbrg1, Trim29, Sqstm1, Ngfr, Pik3r1, Gli3, Nfkbia, Rangap1, Lrrk2, Pola2	0.00332499	No
BP	GO:0098739	import across plasma membrane	Rgs4, Rgs2, Slc9a6, Slc7a11, Slc39a8, Slc31a1, Slc2a1, Lrrc8c, Kcnh2, Slc6a6, Arl6ip5, Wnk1, Slc1a5, Folr1, Scnn1b, Pawr, Slc19a1, Slc7a2, Slc39a14, Slc7a8, Atp1b3, Slc9a3r1, Slc12a8, Slc8a1, Slc3a2, Slc15a3	0.00334415	No
BP	GO:1901216	positive regulation of neuron death	Ncf2, Tgfb2, Abl1, Pak3, Musk, Ptprz1, Grin2b, Nupr1, Picalm, Ptpn5, Pawr, Casp3, Wnt5a, Bace1, Casp1, Map2k4, Cdk5r1, Ngfr, Itga1, Nr3c1	0.00336385	No
BP	GO:0002027	regulation of heart rate	Kcne4, Rgs4, Snta1, Cacnb2, Ada, Dmd, Shox2, Cacna2d1, Kcnh2, Bves, Ednra, Tpm1, Edn1, Pik3r1, Chrm3, Pkp2, Epas1, Slc8a1	0.00337571	No
BP	GO:0007156	homophilic cell adhesion via plasma membrane adhesion molecules	Igsf9, Cadm3, Ccdc141, Nexn, Fat4, Pcdh18, Cdh23, Bsg, Cdh5, Cdhr1, Nectin1, Fat3, Pik3cb, Sdk2, Nrcam, Celsr1, Cdh10, Pcdh1	0.00337571	No
BP	GO:0043266	regulation of potassium ion transport	Kcne4, Rgs4, Lrrc55, Plcb4, Kcnab1, Kcnh2, Wnk1, Cd63, Akap7, Atp1b3, Fxyd2, Kcnmb1, Kcnab3, Akap6, Nedd4l, Kcnn2, Kif5b, Gnaq	0.00337571	No
BP	GO:0009743	response to carbohydrate	Ncf2, Glul, Trpa1, Klf7, Ildr2, Kcnb1, Ppp3ca, Selenot, Lepr, Rac1, Ano1, Ucp2, Igf1, Gas6, Casp3, Slc39a14, Rab34, Sox4, Pde8b, Eif2b2, Prkaa1, Pim3, Sybu, Oxct1, Nrxn1, Rps6ka2, Glp1r, Kif5b	0.00337571	No
CC	GO:0044306	neuron projection terminus	Glul, Bdnf, Slc9a6, Dmd, Ophn1, Anxa5, Mme, Ror1, Penk, Cnga1, Uchl1, Aqp1, Grin2b, Aak1, Kcnc3, Rnf40, Rgs10, Gabrb3, Syt1, Rab3a, Dixdc1, Tpbg, Cck, Baiap2, Chrm3, Prph, Lrrk2, Slc8a1	0.00337571	No
BP	GO:0050775	positive regulation of dendrite morphogenesis	Pak3, Dhx36, Tnik, Ephb2, Reln, Sgk1, Fbxo31, Baiap2, Actr2, Kalrn, Myo5b, Pias2	0.00339347	No
BP	GO:0051155	positive regulation of striated muscle cell differentiation	Bcl2, Shox2, Cyp26b1, Igf1, Atp11a, Slc25a4, Nrg1, Bmp4, Myocd, Edn1, Akap6, Nr3c1	0.00339347	No
BP	GO:0008038	neuron recognition	Ccdc141, Bdnf, Nexn, Ephb2, Ptprz1, Bsg, Casp3, Wnt5a, Cdk5r1, Nrcam, Sema5a	0.0034126	No
BP	GO:0045933	positive regulation of muscle contraction	Rgs2, Ptgs2, Ada, Ptgs1, Eno1, Oxtr, Pawr, Sphk1, Myocd, Edn1, Chrm3	0.0034126	No
CC	GO:0016529	sarcoplasmic reticulum	Jph2, Hax1, S100a1, Asph, Cacna2d1, Dmpk, Irag1, Akap7, Calr, Rasd1, Akap6, P3h2, Xdh, Tmem109	0.00344402	No
BP	GO:0032370	positive regulation of lipid transport	Pla2g4a, Ptges, Pla2r1, Lrat, Fabp3, Atp8a1, Lpcat3, Dennd5b, Tmem30a, Anxa2, Abca13, Edn1, Prelid1, Runx1	0.00344402	No
BP	GO:0051048	negative regulation of secretion	Klf7, Frmd4a, Cry2, Ada, Kcnb1, Ptgs1, Pla2r1, Acsl4, Anxa5, Ppp3ca, Tnfrsf1b, Rabgef1, Il6, Erp29, Oxtr, Pparg, Wnk1, Anpep, Il11, Ucp2, Sct, Nrg1, Edn1, Pde8b, Pim3, Cd200, Kalrn	0.00347434	No
BP	GO:0010719	negative regulation of epithelial to mesenchymal transition	Mark1, Tgfb2, Spry1, Mad2l2, Tgfbr3, Dact3, Pawr, Spry2, Vasn	0.00349688	No
BP	GO:0001759	organ induction	Gata5, Hoxd11, Spry1, Fgfr1, Wnt5a, Bmp4, Fgf10, Gdnf	0.00349688	No
MF	GO:0016702	oxidoreductase activity, acting on single donors with incorporation of molecular oxygen, incorporation of two atoms of oxygen	Ptgs2, Ptgs1, P4ha1, Ido2, Ido1, Bco1, P4ha2, Cdo1	0.00349688	No
MF	GO:0045499	chemorepellent activity	Dpp4, Sema6c, Sema4a, Sema3e, Nrg1, Sema3b, Sema3f, Sema5a	0.00349688	No
BP	GO:0090023	positive regulation of neutrophil chemotaxis	Mdk, Lbp, Rac1, Dysf, Ednra, Dapk2, Edn1, Ripor2	0.00349688	No
BP	GO:0006650	glycerophospholipid metabolic process	Fam126b, Prdx6, Pik3c2b, Pla2g4a, Fgf7, Pigt, Fabp5, Impa1, Serinc2, Fabp3, Pik3r3, Bpnt2, Stoml2, Fam126a, Pdgfa, Lpcat3, Pyurf, Serinc1, Lpcat2, Abhd8, Mtmr2, Pik3cb, Pik3r4, Pitpnc1, Pik3r1, Mboat2, Efr3b, Gpaa1, Pi4ka, Plaat1, Lclat1, Pla2g7, Pdgfrb, Bscl2	0.00350135	No
BP	GO:0045445	myoblast differentiation	Mbnl3, Akirin1, Igf1, Btg1, Ccl17, Nrg1, Rb1, Cmtm5, Bmp4, Myocd, Ccl8, Ripor2, Pik3r1, Cxcl14, Sdc1, Epas1	0.00351701	No
BP	GO:2000117	negative regulation of cysteine-type endopeptidase activity	Cflar, Ptgs2, Ifi207, Csnk2a1, Mmp9, Sfn, Klf4, Il6, Aqp1, Usp47, Igf1, Gas6, Mt3, Dpep1, Cryab, Wnt9a	0.00351701	No
BP	GO:0045017	glycerolipid biosynthetic process	Fam126b, Pik3c2b, Pla2g4a, Fgf7, Pigt, Acsl4, Fabp5, Impa1, Fabp3, Pik3r3, Bpnt2, Fam126a, Pdgfa, Lpcat3, Pyurf, Lpl, Lpcat2, Abhd8, Pik3cb, Pik3r4, Pik3r1, Plpp1, Efr3b, Gpaa1, Pi4ka, C3, Sik1, Bscl2	0.00358901	No
MF	GO:0001221	transcription coregulator binding	Eloc, Lmo2, Nek6, Foxo1, Zfp618, Eno1, Klf4, Mtf2, Foxp2, Foxp1, Pparg, Hdac2, Hand2, Zbtb16, Baiap2, Per1, Atf7, Runx1, Epas1, Gata6	0.00364	No
BP	GO:0036294	cellular response to decreased oxygen levels	Cd34, Bcl2, Fmn2, Pgk1, Eno1, Cpeb2, Tbl2, Aqp1, Pparg, Hif3a, Cited2, Rgcc, Pik3cb, Cpeb4, P4hb, Vasn, Epas1, Fndc1, Stub1, Gata6	0.00364	No
CC	GO:0061695	transferase complex, transferring phosphorus-containing groups	Pik3c2b, Rb1cc1, Cdc73, Rprd1b, Phka2, Taf13, Mad2l2, Pik3r3, Crcp, Prkag2, Polr2b, Ccnd1, Pold1, Pycard, Ctr9, Cdk4, Pard3, Rb1, Myo6, Pkm, Pik3cb, Pik3r4, Myzap, Tgfbr2, Recql5, Pik3r5, Pik3r6, Cdk5r1, Pik3r1, Pfkp, Prkaa1, Polr2g, Pola2	0.00369669	No
BP	GO:0002683	negative regulation of immune system process	Tgfb2, Ildr2, Ifi207, Ptprj, Samhd1, Mdk, Ada, Sdc4, Mertk, Tnfaip6, Dpp4, Fam3a, Tsc22d3, Tnfrsf14, Nbl1, Fgl2, Rabgef1, Tmem176b, Tmem176a, Pparg, A2m, Loxl3, Siglecg, Axl, Tarm1, Il4ra, Igf1, Pawr, Irak3, Casp3, Prdx2, Ido1, Nlrc5, Bmp4, Havcr2, Mmp28, Ripor2, Pik3r1, Gli3, Rin3, Tnfrsf11b, Cd80, Cd200, Runx1, Cd47, Cblb, Masp1, Ezr, Scgb1a1	0.00374357	No
BP	GO:0007416	synapse assembly	Rab29, Bdnf, Srpx2, Efnb1, Sema4a, Ephb2, Musk, Fzd1, Reln, Lrrn1, Oxtr, Add2, Lrtm2, Gabrb3, Gpm6a, Nrg1, Wnt5a, Myo6, Tpbg, Nectin1, Sdk2, Pik3r1, Nrxn3, Ptk2, Nrxn1, Thbs2	0.00382691	No
BP	GO:0006913	nucleocytoplasmic transport	Ptgs2, Nup188, Cry2, Pkig, Nup62cl, Kpna4, Txnip, Pkia, Ppp3ca, Sfn, Bach2, 1700009N14Rik, Il6, Mdfic, Sec13, Bag3, Arntl, Ptpn5, Egr2, Traf3ip2, Pttg1ip, Gas6, Calr, Styx, Bmp4, Ei24, Ranbp17, Alkbh5, Mlx, Sqstm1, Pik3r1, Gli3, Nfkbia, Nemf, Rangap1, Lrrk2, Axin1, Malt1, Pola2	0.00382691	No
BP	GO:0051169	nuclear transport	Ptgs2, Nup188, Cry2, Pkig, Nup62cl, Kpna4, Txnip, Pkia, Ppp3ca, Sfn, Bach2, 1700009N14Rik, Il6, Mdfic, Sec13, Bag3, Arntl, Ptpn5, Egr2, Traf3ip2, Pttg1ip, Gas6, Calr, Styx, Bmp4, Ei24, Ranbp17, Alkbh5, Mlx, Sqstm1, Pik3r1, Gli3, Nfkbia, Nemf, Rangap1, Lrrk2, Axin1, Malt1, Pola2	0.00382691	No
CC	GO:0005770	late endosome	Rab7b, Slc9a6, Rnf128, Lrat, Cd1d1, Lamtor3, Slc31a1, Parm1, Prkar1b, M6pr, Dysf, Grin2b, Vamp5, Cd63, Atp7b, Vps36, Slc39a14, Anxa8, Tmem30a, Bace1, Pik3r4, Anxa2, Fyco1, Irgm1, Rab34, Egfr, Vps41, Laptm4a, Lrrk2, Atp13a3, Osbpl1a	0.00384732	No
BP	GO:0031128	developmental induction	Gata5, Hoxd11, Spry1, Hipk1, Sall1, Fgfr1, Wnt5a, Bmp4, Fgf10, Gdnf	0.00386516	No
BP	GO:0045747	positive regulation of Notch signaling pathway	Tgfb2, Gata5, Jag1, Tspan5, Enho, Lfng, Aak1, Tspan14, Fgf10, Poglut1	0.00386516	No
BP	GO:0007595	lactation	Ccnd1, Atp7b, Prl, Prl3c1, Prl3a1, Prl6a1, Prl8a2, Prl7a2, Prlr, Kalrn, Xdh, Cdo1	0.0038914	No
MF	GO:0016860	intramolecular oxidoreductase activity	Qsox1, Ptges, Rpia, Pdia4, Tpi1, Cyp2s1, Ero1a, Mpi, P4hb, Pdia6, Creld2, Pdia5	0.0038914	No
BP	GO:0009144	purine nucleoside triphosphate metabolic process	Bcl2l1, Samhd1, Ada, Eno1, 1700009N14Rik, Stoml2, Gimap9, Ldhd, Pkm, Atp5l, Nudt16, Dmac2l, Lrrk2, Rhoq, Nme4, Entpd7	0.00391945	Yes
CC	GO:0005795	Golgi stack	Mgat4a, B4galt1, Chsy1, Slc10a7, Smpd3, Csgalnact1, Lpcat2, Atp2c1, Yipf2, Rab34, St3gal1, St6gal1, H2-D1, H2-K1, Pcsk5	0.00394158	No
MF	GO:0017124	SH3 domain binding	Enah, Abl1, Fmn1, Sh3bgrl, Pak3, Adam15, Wasf2, Picalm, Adam12, Arhgap17, Efs, Adam19, Tom1l1, Arhgap27, Asap1, Khdrbs3, Cblb, Dpysl3, Afap1l2, Ostf1	0.00396054	No
BP	GO:0046425	regulation of receptor signaling pathway via JAK-STAT	Il6ra, Ephb2, Leprot, Il6, Rac1, Gadd45a, Akr1b3, Il23r, Stra6, Crlf3, Cdk5r1, Prl, Prl3c1, Prl3a1, Prl6a1, Prl8a2, Prl7a2, Prlr, Ghr, Cyp1b1	0.00396054	No
BP	GO:0046467	membrane lipid biosynthetic process	Kdsr, Cers6, Hacd1, Pigt, Elovl6, Sgms2, Ugcg, Pyurf, Ormdl2, Smpd3, Elovl5, Sphk1, Sptssa, Sptlc2, A4galt, St3gal1, Cers5, Smpd5, Gpaa1, B3gnt5	0.00396054	No
BP	GO:0050868	negative regulation of T cell activation	Ildr2, Mdk, Sdc4, Tnfrsf14, Fgl2, Loxl3, Tarm1, Il4ra, Pawr, Casp3, Prdx2, Ido1, Bmp4, Havcr2, Ripor2, Gli3, Cd80, Runx1, Cblb, Scgb1a1	0.00396054	No
BP	GO:0009151	purine deoxyribonucleotide metabolic process	Samhd1, Ada, Dck, Nudt16, Xdh, Dnph1, Gda	0.00400716	No
BP	GO:0030728	ovulation	Pla2g4a, Ptgs2, Gpr149, Kmt2b, Plat, Inhba, Adamts1	0.00400716	No
BP	GO:0042219	cellular modified amino acid catabolic process	Acadl, Pcyox1, Ggt1, Dpep1, Dio3, Dio2, Hoga1	0.00400716	No
MF	GO:0070006	metalloaminopeptidase activity	Enpep, Mmp16, Anpep, Lta4h, Lvrn, Dpp3, Xpnpep1	0.00400716	No
MF	GO:0015293	symporter activity	Slc45a3, Slc10a3, Slc39a8, Slc33a1, Slc6a17, Slc10a6, Slc10a4-ps, Slc4a4, Slc6a6, Slc6a12, Slc1a5, Slc16a7, Slc10a7, Slc6a2, Slc39a14, Slc4a7, Slc22a5, Slc38a1, Slc38a2, Slc12a8, Slc15a3	0.00400716	No
BP	GO:0042471	ear morphogenesis	Vangl2, Frzb, Col11a1, Whrn, Ephb2, Rac1, Cdh23, Ednra, Fgfr1, Spry2, Wnt5a, Fzd3, Myo6, Naglu, Slc9a3r1, Edn1, Ripor2, Fgf10, Gas1, Tshr, Celsr1	0.00400716	No
BP	GO:0006633	fatty acid biosynthetic process	Slc45a3, Acadl, Pla2g4a, Ptgs2, Hacd1, Ptges, Ptgs1, Acss1, Abcd3, Elovl6, Fabp5, Prkag2, Abhd2, Lpl, Elovl5, Acsbg1, Acly, Sphk1, Fads6, Edn1, Prkaa1, Fads3	0.00402329	No
BP	GO:0009165	nucleotide biosynthetic process	Bcl2l1, Ada, Acss1, G6pdx, Acsl4, Gucy1b1, Nppb, Eno1, Ctps, Stoml2, Dck, Oasl2, Rrm1, Ldhd, Ido2, Ido1, Pnp2, Dlat, Pkm, Atp5l, Acly, Pank3, Adora2b, Rrm2, Dmac2l, Adcy3, Nme4, Nmrk1	0.00407316	No
BP	GO:0034698	response to gonadotropin	Wt1, Tgfbr3, Ednra, Edn1, Inhba, Gata6	0.00410807	No
BP	GO:0042711	maternal behavior	Brinp1, Oxtr, Prl, Kalrn, Nr3c1, Gnaq	0.00410807	No
BP	GO:0051014	actin filament severing	Srgap2, Gsn, Dstn, Vill, Cfl2, Svil	0.00410807	No
BP	GO:0097094	craniofacial suture morphogenesis	Frem1, Mmp16, Bmp4, Tmem107, Gli3, Foxn3	0.00410807	No
BP	GO:2001044	regulation of integrin-mediated signaling pathway	Timp1, Phactr4, Loxl3, Cd177, Cd63, Pcsk5	0.00410807	No
BP	GO:0042098	T cell proliferation	Igfbp2, Ncstn, Abl1, Sdc4, Efnb1, Cd1d1, Tnfrsf14, Ctps, Tnfrsf1b, Il6, Il23r, Tarm1, Pycard, Igf1, Pawr, Il15, Casp3, Prdx2, Ido1, Bmp4, Tgfbr2, Havcr2, Ripor2, Cd80, Cblb, Tnfsf9, Malt1, Scgb1a1, Cd6	0.00416472	No
BP	GO:0060425	lung morphogenesis	Vangl2, Fgf7, Spry1, Tnc, Plod3, Foxp2, Igf1, Spry2, Bmp4, Ctsh, Tgfbr2, Fgf10, Celsr1	0.00416472	No
BP	GO:0070613	regulation of protein processing	Il1r2, Gsn, Prkacb, S100a10, Eno1, Lpcat3, Spon1, Gas1, Ctla2a, Lrrk2, Notch4, Rps6ka2, Ccbe1	0.00416472	No
BP	GO:0015718	monocarboxylic acid transport	Pla2g4a, Ptgs2, Ptges, Pla2r1, Slc10a3, Acsl4, Abcd3, Pla2g12a, Slc10a6, Slc10a4-ps, Slco1a1, Slc6a12, Stard10, Slc16a7, Abcc4, Slco2a1, Slc9a3r1, Edn1, Atp8b1	0.00416854	No
BP	GO:0046686	response to cadmium ion	Sord, Mmp9, Gsn, Mt4, Mt3, Mt2, Mt1, Egfr, Npc1	0.00416854	No
BP	GO:0048846	axon extension involved in axon guidance	Nrp2, Sema6c, Sema4a, Sema3e, Plxna4, Wnt5a, Sema3b, Sema3f, Sema5a	0.00416854	No
BP	GO:0060071	Wnt signaling pathway, planar cell polarity pathway	Vangl2, Abl1, Fzd1, Rac1, Wnt5a, Fzd3, Dact1, Celsr1, Sfrp5	0.00416854	No
BP	GO:0090075	relaxation of muscle	Rgs2, Gsn, Pde4b, Irag1, Pawr, Adora2b, Akap6, Slc8a1, Prkg1	0.00416854	No
BP	GO:1902284	neuron projection extension involved in neuron projection guidance	Nrp2, Sema6c, Sema4a, Sema3e, Plxna4, Wnt5a, Sema3b, Sema3f, Sema5a	0.00416854	No
BP	GO:0097696	receptor signaling pathway via STAT	Mgat5, Il6ra, Ephb2, Tnfrsf18, Leprot, Il6, Rac1, Gadd45a, Pparg, Akr1b3, Il23r, Ctr9, Igf1, Hdac2, Il15, Stra6, Crlf3, Cdk5r1, Prl, Prl3c1, Prl3a1, Prl6a1, Prl8a2, Prl7a2, Prlr, Ghr, Cyp1b1	0.00418555	No
CC	GO:1990351	transporter complex	Kcne4, Scn7a, Cacnb2, Kcnb1, Lrrc55, Gabrq, Porcn, Glrb, Kcnab1, Clic4, Pde4b, Atp8a1, Gabrb1, Cnga1, Lrrc8b, Lrrc8c, Cacna2d1, Kcnh2, Ttyh3, Ndufa4, Grin2b, Eps8, Cacna2d4, Ano1, Kcnc3, Scnn1b, Gabrb3, Atp10a, Atp11a, Kcnk1, Micu3, Tmem30a, Olfm2, Atp1b3, Fxyd2, Kcnmb1, Shisa6, Kcnab3, Akap6, Kcns3, Atp8b1, ND2, ND4, ND6	0.00418555	Yes
BP	GO:0019439	aromatic compound catabolic process	Ncf2, Ephx1, Ugt1a7c, Traf5, Adal, Samhd1, Ada, Prr5l, Entpd2, Maoa, Noct, Tent5c, Dhx36, Tent5b, Ybx1, Tnfrsf1b, Il6, Setmar, Isg20, Pkp3, Tet1, Traf3ip2, Nudt4, Mex3d, Casp3, Rnaseh2a, Ido2, Ido1, Zc3h18, Ephx2, Fhit, Samd4, Pnp2, Foxl2, Nudt16, Alkbh5, Axin2, Smg6, Dio3, Dio2, Nbas, Gdnf, Xdh, Zfp36l2, Dnph1, Polr2g, Scgb1a1, Entpd7, Gda	0.0041937	No
BP	GO:1903034	regulation of response to wounding	Cd34, Mdk, Thbd, Anxa5, Plpp3, Ephb2, Klf4, Pdgfa, Mmrn1, Ptn, Siglecg, Vkorc1, Prdx2, Nrg1, Stk24, Fermt2, Anxa2, Omg, Ptk2, Kng1, Mylk, Smoc2, Prkg1, Acta2	0.00422105	No
BP	GO:0032411	positive regulation of transporter activity	Cacnb2, Jph2, Lrrc55, Dmd, S100a1, Ephb2, Asph, Cacna2d1, Reln, Ndufa4, Wnk1, Akap7, Ednra, Slc25a4, Bmp4, Atp1b3, Edn1, Akap6, Nedd4l, Kif5b	0.00426244	No
BP	GO:0003333	amino acid transmembrane transport	Rgs4, Rgs2, Slc25a12, Slc7a11, Slc7a13, Lrrc8c, Slc6a6, Arl6ip5, Slc1a5, Slc25a15, Slc7a2, Slc7a8, Slc25a29, Slc38a1, Slc38a2, Slc3a2	0.00427188	No
BP	GO:0044344	cellular response to fibroblast growth factor stimulus	Sulf1, Fgf7, Spry1, Fat4, Fgf5, Fam20c, Iqgap1, Fgfr1, Spry2, Wnt5a, Ngfr, Fgf10, Chrd, Nrxn1, Smoc2, Zfp36l2	0.00427188	No
MF	GO:0016701	oxidoreductase activity, acting on single donors with incorporation of molecular oxygen	Ptgs2, Ptgs1, P4ha1, Ido2, Ido1, Bco1, P4ha2, Cdo1	0.00427188	No
BP	GO:0043032	positive regulation of macrophage activation	Pla2g4a, Lbp, Cd1d1, Cebpa, Il4ra, Wnt5a, Havcr2, Lrrk2	0.00427188	No
BP	GO:0048745	smooth muscle tissue development	Foxp2, Foxp1, Tshz3, Bmp4, Stra6, Mylk, Pdgfrb, Efemp2	0.00427188	No
BP	GO:1905207	regulation of cardiocyte differentiation	Tgfb2, Fzd7, Dhx36, Nrg1, Bmp4, Myocd, Egfr, Gata6	0.00427188	No
CC	GO:0030864	cortical actin cytoskeleton	Mlph, Gsn, Dstn, Dmd, Slc2a1, Med28, Cald1, Iqgap1, Cotl1, Rdx, Myzap, Sptbn1, Krt19, Actr2, Cldn5	0.00432189	No
BP	GO:0009141	nucleoside triphosphate metabolic process	Bcl2l1, Samhd1, Ada, Ak5, Eno1, Ctps, 1700009N14Rik, Stoml2, Gimap9, Ldhd, Pkm, Atp5l, Nudt16, Dmac2l, Lrrk2, Rhoq, Nme4, Entpd7	0.00436858	Yes
BP	GO:0120034	positive regulation of plasma membrane bounded cell projection assembly	Zmynd8, Fnbp1l, Wasf2, Akirin1, Tapt1, Rac1, Aqp1, Eps8, Arap1, Gpm6a, Ccdc88a, Cdc42ep4, Actr2, Ripor2, Pik3r1, Rhoq, Dpysl3, Cdc42ep2	0.00436858	No
BP	GO:0002011	morphogenesis of an epithelial sheet	Vangl2, Col5a1, Bmp7, Jag1, Phactr4, Pdpn, Arhgap24, Scnn1b, Pard3, Wnt5a, Fermt2, Acvrl1	0.00436858	No
MF	GO:0008235	metalloexopeptidase activity	Cpa6, Enpep, Mmp16, Anpep, Lta4h, Dpep1, Naalad2, Nudt16, Agtpbp1, Lvrn, Dpp3, Xpnpep1	0.00436858	No
BP	GO:0031641	regulation of myelination	Tnfrsf1b, Ptprz1, Ptn, Igf1, Egr2, Nrg1, Pard3, Mtmr2, Ngfr, Tppp, Jam2, Myrf	0.00436858	No
BP	GO:0060324	face development	Tgfb2, Itga4, Mkks, Asph, Plekha1, Arid5b, Ednra, Mmp2, Crispld2, Wnt5a, Stra6, Scx	0.00436858	No
BP	GO:0110148	biomineralization	Cnnm4, Ptgs2, Hacd1, Ada, Bmp7, Wls, Sgms2, S1pr1, Atraid, Fam20c, Col1a2, Ptn, Igf1, Smpd3, Gas6, Fgfr1, Bmp4, Nectin1, Axin2, Fam20a, Omd, Mtss1, Ank, Slc8a1, Lox	0.0044101	No
BP	GO:0070372	regulation of ERK1 and ERK2 cascade	Cflar, Ackr3, Abl1, Dmd, Spry1, Ephb2, Klf4, Kdr, Il6, Pdgfa, Nod1, Pycard, Timp3, Igf1, Ednra, Gas6, Hand2, Mt3, Ccl17, Nrg1, Spry2, Styx, Fermt2, Bmp4, Tpbg, Havcr2, Ccl7, Ccl8, Slc9a3r1, Egfr, Fgf10, C1qtnf3, Nrxn1, C3, Ezr, Garem1, Pdgfrb, Acta2	0.0044101	No
BP	GO:1902742	apoptotic process involved in development	Tgfb2, Xkr4, Wt1, Bmp7, Tnfrsf1b, B4galt1, Tgfbr3, Hand2, Cryab, Foxc1	0.00446512	No
BP	GO:0032944	regulation of mononuclear cell proliferation	Bcl2, Igfbp2, Ada, Sdc4, Efnb1, Cd1d1, Tnfrsf14, Ephb2, Tnfrsf1b, Bst1, Il6, Il23r, Siglecg, Tarm1, Pycard, Igf1, Pawr, Il15, Casp3, Ido1, Bmp4, Tgfbr2, Havcr2, Ripor2, Fgf10, Cd80, Cblb, St6gal1, Tnfsf9, Scgb1a1, Cd6	0.00450322	No
MF	GO:0017046	peptide hormone binding	Slc40a1, Anxa5, Lepr, Adcyap1r1, Oxtr, Pik3r1, Inhba, Prlr, Npr3, Ghr, Glp1r	0.00450927	No
CC	GO:0043230	extracellular organelle	Qsox1, Sord, Itga4, Adam15, Ybx1, Aoc1, Aqp1, Podxl, Anpep, Gprc5b, Scnn1b, Cd63, Anxa2, Naglu, Hspa4, Gprc5c, Cd47, Vasn, Ahnak	0.00450927	No
CC	GO:0065010	extracellular membrane-bounded organelle	Qsox1, Sord, Itga4, Adam15, Ybx1, Aoc1, Aqp1, Podxl, Anpep, Gprc5b, Scnn1b, Cd63, Anxa2, Naglu, Hspa4, Gprc5c, Cd47, Vasn, Ahnak	0.00450927	No
MF	GO:0003774	cytoskeletal motor activity	Myo1b, Tnnt2, Kif18a, Actc1, Kif5c, Kif1b, Myo1h, Myo6, Kif15, Myh10, Myo1d, Kif2a, Myo10, Myh11, Kifc1, Myo5b, Kif5b	0.00455901	No
BP	GO:0051302	regulation of cell division	Tgfb2, Bcl2l1, Mdk, Fgf7, Cdc25b, Vegfd, Zzz3, Map9, Txnip, Sfn, Ybx1, Fgf5, Pdgfa, Ptn, E2f8, Susd2, Vegfc, 2610528A11Rik, Pik3r4, Cenpv, Plk2, Pgf, Mbip, Lbh, Garem1, Cdk2ap2	0.00458688	No
BP	GO:1901361	organic cyclic compound catabolic process	Ncf2, Ugt1a7c, Hsd11b1, Traf5, Adal, Samhd1, Ada, Prr5l, Entpd2, Maoa, Noct, Tent5c, Dhx36, Tent5b, Ybx1, Tnfrsf1b, Sult1e1, Il6, Setmar, Isg20, Pkp3, Tet1, Traf3ip2, Nudt4, Mex3d, Casp3, Rnaseh2a, Ido2, Ido1, Mt3, Zc3h18, Ephx2, Fhit, Samd4, Pnp2, Foxl2, Nudt16, Alkbh5, Axin2, Smg6, Dio3, Dio2, Nbas, Gdnf, Xdh, Zfp36l2, Dnph1, Polr2g, Scgb1a1, Entpd7, Gda	0.00463585	No
BP	GO:0050771	negative regulation of axonogenesis	Sema6c, Sema4a, Ephb2, Sema3e, Mt3, Wnt5a, Sema3b, Sema3f, Ulk2, Fstl4, Cdk5r1, Ptk2, Sema5a	0.00465872	No
BP	GO:0002532	production of molecular mediator involved in inflammatory response	Il1r2, Lbp, Ephb2, Il6, Il17rc, Il17ra, Tarm1, Pycard, Il4ra, Traf3ip2, Prdx2, Ido1, Slc7a2, Ephx2, Per1, Cd6	0.00471777	No
BP	GO:0001942	hair follicle development	Lamc1, Tgfb2, Bcl2, Vangl2, Ptgs2, Lama5, Fgf7, Pdgfa, Hdac2, Wnt5a, Fzd3, Egfr, Ngfr, Fst, Fgf10, Inhba, Celsr1, Runx1	0.00479082	No
BP	GO:0051057	positive regulation of small GTPase mediated signal transduction	Gpr35, Map4k4, Lpar4, Lpar1, Reln, Adcyap1r1, Igf1, Mcf2l, Nrg1, Pik3cb, Ngfr, Fgf10, Mapre2, Pdgfrb	0.00479388	No
BP	GO:0071277	cellular response to calcium ion	Carf, Ncstn, Kcnb1, Clic4, Asph, Cpne3, Wnk1, Mef2a, Fosb, Iqgap1, Syt1, Prkaa1, Mylk, Nrxn1	0.00479388	No
BP	GO:0001738	morphogenesis of a polarized epithelium	Vangl2, Lama5, Abl1, Ophn1, Fat4, Fzd1, Rac1, Brsk1, Rpgrip1l, Wnt5a, Fzd3, Slc9a3r1, Dact1, Celsr1, Sfrp5	0.00479503	No
BP	GO:0019058	viral life cycle	Rab29, Bcl2, Ifi207, Slpi, Gsn, Stom, Ptx3, Oasl2, Arl8b, Trim34a, Axl, Tpcn2, Tmem41b, Isg20, Atg16l2, Ifitm3, Adarb1, Bsg, Gas6, Mre11a, Nectin1, P4hb, Ccl8, Ly6e, Tmem39a, Pi4ka, Lrrc15, Npc1, Ch25h, Pcx, Slc3a2, Pcsk5	0.00479503	No
BP	GO:0014824	artery smooth muscle contraction	Mkks, Scnn1b, Ednra, Smpd3, Edn1	0.0047983	No
BP	GO:0021561	facial nerve development	Nrp2, Plxna4, Egr2, Adarb1, Sema3f	0.0047983	No
BP	GO:0021610	facial nerve morphogenesis	Nrp2, Plxna4, Egr2, Adarb1, Sema3f	0.0047983	No
BP	GO:0048251	elastic fiber assembly	Thsd4, Myh11, Tnxb, Lox, Efemp2	0.0047983	No
MF	GO:0048407	platelet-derived growth factor binding	Col5a1, Pdgfa, Col1a2, Col4a1, Pdgfrb	0.0047983	No
BP	GO:0072124	regulation of glomerular mesangial cell proliferation	Cflar, Wt1, Bmp7, Il6ra, Bmp4	0.0047983	No
BP	GO:0098693	regulation of synaptic vesicle cycle	Pls3, Rab3b, Prkar1b, Cdk5r1, Nrxn1	0.0047983	No
CC	GO:1990531	phospholipid-translocating ATPase complex	Atp8a1, Atp10a, Atp11a, Tmem30a, Atp8b1	0.0047983	No
BP	GO:2000322	regulation of glucocorticoid receptor signaling pathway	Cry2, Bdnf, Arntl, Per1, Nr3c1	0.0047983	No
BP	GO:0031214	biomineral tissue development	Cnnm4, Ptgs2, Hacd1, Bmp7, Wls, Sgms2, S1pr1, Atraid, Fam20c, Col1a2, Ptn, Igf1, Smpd3, Gas6, Fgfr1, Bmp4, Nectin1, Axin2, Fam20a, Omd, Mtss1, Ank, Slc8a1, Lox	0.00480521	No
BP	GO:0018958	phenol-containing compound metabolic process	Tgfb2, Bcl2, Opn3, Nr4a2, Maoa, Slc7a11, Reln, Akr1b3, Sult1a1, Crym, Ednra, Hand2, Wnt5a, Gcnt4, Dio3, Dio2, Pde1b, Ly6e, Epas1	0.0048884	No
BP	GO:0032414	positive regulation of ion transmembrane transporter activity	Cacnb2, Jph2, Lrrc55, Dmd, S100a1, Ephb2, Asph, Cacna2d1, Reln, Ndufa4, Wnk1, Akap7, Ednra, Bmp4, Atp1b3, Edn1, Akap6, Nedd4l, Kif5b	0.0048884	No
BP	GO:0007548	sex differentiation	Tgfb2, Bcl2, Pla2g4a, Bcl2l1, Fgf7, Mertk, Wt1, Kif18a, Tnfaip6, Gpr149, Ptx3, Kdr, Lfng, Rac1, Hoxa13, Axl, Ccnd1, Nupr1, Ercc1, Kmt2b, Plekha1, Arid5b, Cited2, Mmp2, Wnt5a, Bmp4, Rec8, Stra6, Foxl2, Foxc1, Fst, Fgf10, Lhfpl2, Inhba, Eif2b2, Runx1, Adamts1	0.00490727	No
BP	GO:0010664	negative regulation of striated muscle cell apoptotic process	Cflar, Bcl2, Mdk, Nupr1, Bag3, Slc25a4, Hand2, Nrg1, Myocd	0.00491654	No
CC	GO:0097386	glial cell projection	Glul, Scn7a, Dmd, Slc7a11, Tmem50a, Akr1b3, Mt3, Gjb2, Ezr	0.00491654	No
BP	GO:1901385	regulation of voltage-gated calcium channel activity	Gpr35, Rem1, Cacnb2, Dmd, S100a1, Pde4b, Cacna2d1, Dysf, Ahnak	0.00491654	No
BP	GO:0001736	establishment of planar polarity	Vangl2, Abl1, Fat4, Fzd1, Rac1, Brsk1, Rpgrip1l, Wnt5a, Fzd3, Dact1, Celsr1, Sfrp5	0.00494336	No
BP	GO:0001838	embryonic epithelial tube formation	Enah, Tgfb2, Vangl2, Abl1, Sdc4, Bmp7, Prkacb, Phactr4, Fzd1, Folr1, Mthfd1l, Cited2, Casp3, Sall1, Wnt5a, Fzd3, Bmp4, Sox4, Gdnf, Celsr1, Tgif1, Sfrp5	0.00494521	Yes
MF	GO:0043177	organic acid binding	Glul, Fmo3, Ass1, Glrb, Lrat, Fabp5, S100a8, Plod1, Fabp3, Plod3, Slc6a6, Cyp26b1, Grin2b, Pparg, Folr1, P4ha1, Slc19a1, Ido1, Rars, P4ha2, P3h2, Pcx	0.00494521	No
MF	GO:0015103	inorganic anion transmembrane transporter activity	Gabrq, Clcn5, Glrb, Slc39a8, Clic4, Gabrb1, Lrrc8b, Lrrc8c, Slc4a4, Ttyh3, Ano1, Clcn4, Ano5, Gabrb3, Vdac3, Slc6a2, Slc39a14, Slc4a7, Ank, Apol8, Slc12a8	0.00496865	Yes
BP	GO:0046394	carboxylic acid biosynthetic process	Glul, Gls, Slc45a3, Acadl, Pla2g4a, Ptgs2, Hacd1, Ptges, Ass1, Ptgs1, Acss1, Abcd3, Cth, Elovl6, Fabp5, Prkag2, Sdsl, Plod3, Abhd2, Lta4h, Mthfd1l, Ggt1, Lpl, Ido1, Star, Elovl5, Acsbg1, Pkm, Acly, Sphk1, Fads6, Edn1, Prkaa1, Hoga1, Fads3	0.0049786	No
MF	GO:0004114	3',5'-cyclic-nucleotide phosphodiesterase activity	Pde1a, Pde7a, Pde4b, Pde3a, Pde7b, Pde8b, Pde1b	0.0049786	No
MF	GO:0005112	Notch binding	Dner, Jag1, Galnt11, Aak1, Tcim, Notch4, Dlk2	0.0049786	No
BP	GO:0051882	mitochondrial depolarization	Mllt11, Kdr, Dcn, Cck, Casp1, Ngfr, Lrrk2	0.0049786	No
BP	GO:0140112	extracellular vesicle biogenesis	Cops5, Cd34, Stam, Sdc4, Smpd3, Sdc1, Myo5b	0.0049786	No
CC	GO:0005765	lysosomal membrane	Rnf152, Ncstn, Cybrd1, Slc39a8, Atraid, Arl8b, Sec13, Tpcn2, Tmem9b, Clcn4, Ifitm3, Cd63, Slc29a3, Slc39a14, Anxa2, Vps41, Laptm4a, H2-D1, H2-Q7, H2-M9, H2-M3, H2-K1, Npc1, Slc15a3, Vps13a	0.0049786	No
BP	GO:0042594	response to starvation	Glul, Nuak2, Pik3c2b, Rnf152, Bcl2, Ifi207, Foxo1, Slc2a1, Prkag2, Tbl2, Aoc1, Brsk1, Nuak1, Ripor1, Gas6, Stk24, Pik3r4, Krt20, Cpeb4, Ulk2, Vps41, Prkaa1, Dap, Lrrk2, Sik1	0.0049786	No
CC	GO:0098852	lytic vacuole membrane	Rnf152, Ncstn, Cybrd1, Slc39a8, Atraid, Arl8b, Sec13, Tpcn2, Tmem9b, Clcn4, Ifitm3, Cd63, Slc29a3, Slc39a14, Anxa2, Vps41, Laptm4a, H2-D1, H2-Q7, H2-M9, H2-M3, H2-K1, Npc1, Slc15a3, Vps13a	0.0049786	No
CC	GO:0010008	endosome membrane	Myo1b, Fzd7, Ehd4, Pmepa1, Slc9a6, Lamtor3, Rcc2, Rac1, Tpcn2, Abhd17c, Ehd2, Clcn4, Ifitm3, Cd63, Vps36, Slc39a14, Anxa8, Tmem30a, Scamp2, Snx1, Anxa2, Sphk1, Egfr, Vps41, Laptm4a, Ndrg1, Atp13a3, H2-D1, H2-Q7, H2-M9, H2-M3, H2-K1, Slc15a3, Vps13a	0.0049812	No
BP	GO:0098727	maintenance of cell number	Fzd7, Vangl2, Cdc73, Bmp7, Foxo1, Klf4, Mtf2, Med28, Tead4, Ptn, Ctr9, Wdr62, Sct, Tet1, Igf1, Sall1, Hook3, Setd6, Fgfr1, Sox4, Fgf10, Lbh, Zfp36l2, Ss18	0.00511961	No
CC	GO:0099572	postsynaptic specialization	Srgap2, Il1r1, Plcb4, Iqsec2, Dmd, Pak3, Fabp5, Dclk1, Pde4b, Rplp0, Stx1a, Grin2b, Eps8, Add2, Abhd17c, Picalm, Dlg2, Syn3, Mt3, Nrg1, Cryab, Myo6, Mtmr2, Insyn1, Snx1, Sptbn1, Cpeb4, Baiap2, Arhgap44, Shisa6, Cdk5r1, Actr2, Ngfr, Nrcam, Kalrn, Slc8a1, Nr3c1, Ablim1, Add3, ND2	0.00511961	No
BP	GO:0031103	axon regeneration	Bcl2, Tnc, Klf4, Ptn, Folr1, Mmp2, Nrg1, Stk24, Lamb2, Omg, Nrep	0.00511961	No
BP	GO:0046854	phosphatidylinositol phosphate biosynthetic process	Fam126b, Pik3c2b, Impa1, Pik3r3, Bpnt2, Fam126a, Pik3cb, Pik3r4, Pik3r1, Efr3b, Pi4ka	0.00511961	No
BP	GO:0071774	response to fibroblast growth factor	Sulf1, Fgf7, Spry1, Fat4, Fgf5, Fam20c, Iqgap1, Fgfr1, Spry2, Wnt5a, Ngfr, Fgf10, Chrd, Nrxn1, Smoc2, Zfp36l2	0.00511961	No
BP	GO:0015804	neutral amino acid transport	Rgs4, Rgs2, Slc6a17, Slc7a13, Slc6a6, Slc1a5, Slc7a8, Slc38a1, Slc38a2, Slc3a2	0.00513601	No
MF	GO:0042169	SH2 domain binding	Abl1, Siglecg, Ctr9, Fgfr1, Ccdc88a, Sqstm1, Arhgap5, Ptk2, Ghr, Afap1l2	0.00513601	No
BP	GO:0055023	positive regulation of cardiac muscle tissue growth	Tgfbr3, Igf1, Slc25a4, Nrg1, Fgfr1, Edn1, Akap6, Pim1, Nr3c1, Gata6	0.00513601	No
BP	GO:0001945	lymph vessel development	Pdpn, Svep1, Kdr, Vegfc, Foxc1, Acvrl1, Heg1, Ccbe1	0.00513601	No
BP	GO:0071624	positive regulation of granulocyte chemotaxis	Mdk, Lbp, Rac1, Dysf, Ednra, Dapk2, Edn1, Ripor2	0.00513601	No
BP	GO:0021885	forebrain cell migration	Srgap2, Ccdc141, Reln, Rac1, Axl, Nrg1, Fgfr1, Dixdc1, Cdk5r1, Egfr, Gli3, Lrrk2, Emx2	0.00514739	No
BP	GO:0042733	embryonic digit morphogenesis	Map3k20, Hoxd11, Bpnt2, Hdac2, Hand2, Sall1, Wnt5a, Bmp4, Zbtb16, Tmem107, Gli3, Gas1, Gnaq	0.00514739	No
BP	GO:0072175	epithelial tube formation	Enah, Tgfb2, Vangl2, Abl1, Sdc4, Bmp7, Prkacb, Phactr4, Fzd1, Folr1, Mthfd1l, Cited2, Casp3, Sall1, Wnt5a, Fzd3, Bmp4, Sox4, Fgf10, Gdnf, Celsr1, Tgif1, Sfrp5	0.00519718	Yes
BP	GO:0016053	organic acid biosynthetic process	Glul, Gls, Slc45a3, Acadl, Pla2g4a, Ptgs2, Hacd1, Ptges, Ass1, Ptgs1, Acss1, Abcd3, Cth, Elovl6, Fabp5, Prkag2, Sdsl, Plod3, Abhd2, Lta4h, Mthfd1l, Ggt1, Lpl, Ido1, Star, Elovl5, Acsbg1, Pkm, Acly, Sphk1, Fads6, Edn1, Prkaa1, Hoga1, Fads3	0.00519718	No
BP	GO:0033627	cell adhesion mediated by integrin	Tgfb2, Itga6, Ada, Itga4, Dpp4, Plpp3, Mmrn1, Podxl, Wnk1, Itgbl1, Itga11, Itga9, Itga1, Ptk2, Cyp1b1	0.0052119	No
BP	GO:0061333	renal tubule morphogenesis	Bcl2, Lama5, Hoxd11, Wt1, Fmn1, Fat4, Tacstd2, Timeless, Sall1, Col4a1, Bmp4, Gli3, Pgf, Mtss1, Gdnf	0.0052119	No
BP	GO:0006094	gluconeogenesis	Gpd2, Pgk1, Fam3a, Foxo1, Cyp2j6, Lepr, Il6, Tpi1, Fam3c, Slc39a14, C1qtnf3, Sik1, Nr3c1, Pcx	0.0052323	No
BP	GO:0003073	regulation of systemic arterial blood pressure	G6pdx, Enpep, Postn, Nppb, Kdr, Rarres2, Oxtr, Wnk1, Nav2, Gas6, Hsd11b2, Arhgap42, Tpm1, Rasl10b, Edn1, Chrm3, Ncald, Rps6ka2, Nedd4l	0.0052323	No
BP	GO:0043280	positive regulation of cysteine-type endopeptidase activity involved in apoptotic process	Cflar, Gsn, F3, S100a8, Tnfsf15, Hip1, Arl6ip5, Nod1, Pparg, Htra2, Pycard, Tnfrsf23, Foxl2, Cck, Casp1, Ngfr, Dap, Xdh, Malt1	0.0052323	No
BP	GO:0030307	positive regulation of cell growth	Tgfb2, Bcl2, Csnk2a1, Bdnf, Acsl4, Sfn, Limk1, Mtpn, Picalm, Usp47, Igf1, Syt1, Sgk1, Slc25a4, Nrg1, Sphk1, Egfr, Edn1, Akap6, Eif2b2, Ptk2, Sema5a, Klhl22, Dnph1, Nedd4l, Nr3c1, Myo5b	0.00525064	No
BP	GO:0071214	cellular response to abiotic stimulus	Ptgs2, Ifi207, Opn3, Bcl2l1, Map3k20, Mmp9, Timp1, Dhx36, Mme, Lrrc8c, Rac1, Rad51ap1, Aqp1, Dysf, Gadd45a, Rho, Akr1b3, Pold1, Ercc1, Usp47, Bag3, Scnn1b, Ednra, Casp3, Mmp2, Cryab, Myo6, Ei24, Mmp3, Ripor2, Pik3r1, Crip1, Tspyl5, Scx, Mylk, Piezo2, Ankrd1, Tmem109	0.00525064	No
BP	GO:0104004	cellular response to environmental stimulus	Ptgs2, Ifi207, Opn3, Bcl2l1, Map3k20, Mmp9, Timp1, Dhx36, Mme, Lrrc8c, Rac1, Rad51ap1, Aqp1, Dysf, Gadd45a, Rho, Akr1b3, Pold1, Ercc1, Usp47, Bag3, Scnn1b, Ednra, Casp3, Mmp2, Cryab, Myo6, Ei24, Mmp3, Ripor2, Pik3r1, Crip1, Tspyl5, Scx, Mylk, Piezo2, Ankrd1, Tmem109	0.00525064	No
BP	GO:0030033	microvillus assembly	Tnik, Rap1gap, Podxl, Rdx, Slc9a3r1, Atp8b1	0.00532028	No
BP	GO:0033631	cell-cell adhesion mediated by integrin	Ada, Itga4, Dpp4, Plpp3, Podxl, Wnk1	0.00532028	No
CC	GO:0043083	synaptic cleft	Lamc1, Lama5, Grin2b, Lama2, Lama4, Lamb2	0.00532028	No
BP	GO:0060746	parental behavior	Brinp1, Oxtr, Prl, Kalrn, Nr3c1, Gnaq	0.00532028	No
BP	GO:0061318	renal filtration cell differentiation	Wt1, Jag1, Klf15, Ednra, Bmp4, Lamb2	0.00532028	No
BP	GO:0072112	glomerular visceral epithelial cell differentiation	Wt1, Jag1, Klf15, Ednra, Bmp4, Lamb2	0.00532028	No
BP	GO:0072311	glomerular epithelial cell differentiation	Wt1, Jag1, Klf15, Ednra, Bmp4, Lamb2	0.00532028	No
BP	GO:1904424	regulation of GTP binding	Tgfb2, Gpsm1, Rap1gap, Ripor1, Ripor2, Arhgap28	0.00532028	No
BP	GO:0048639	positive regulation of developmental growth	Bcl2, Foxs1, Wt1, Bdnf, Mkks, Musk, Tgfbr3, Limk1, Picalm, Igf1, Syt1, Slc25a4, Nrg1, Fgfr1, Edn1, Dio3, Akap6, Eif2b2, Tshr, Sema5a, Ghr, C3, Ezr, Pim1, Nedd4l, Nr3c1, Myo5b, Gata6	0.00533562	No
BP	GO:0061326	renal tubule development	Bcl2, Lama5, Hoxd11, Wt1, Fmn1, Jag1, Fat4, Aqp1, Tacstd2, Timeless, Sall1, Col4a1, Bmp4, Gli3, Pgf, Mtss1, Gdnf	0.0053366	No
BP	GO:0072676	lymphocyte migration	Itga4, S1pr1, Tnfrsf14, Wnk1, Pycard, Gas6, Ccl17, Wnt5a, 2610528A11Rik, Ccl7, Ccl8, Spns2, Ripor2, Cxcl14, Cd200, Jam2, Ch25h	0.0053366	No
BP	GO:0034764	positive regulation of transmembrane transport	Opn3, Cacnb2, Jph2, Abl1, Lrrc55, G6pdx, Dmd, S100a1, Ephb2, Asph, Cacna2d1, Reln, Kcnh2, Klf15, Ndufa4, Wnk1, Mef2a, Igf1, Akap7, Ednra, Bmp4, Atp1b3, Kcnmb1, Slc9a3r1, Edn1, Akap6, Azin1, Rhoq, C3, Nedd4l, Kif5b	0.00551271	No
BP	GO:0007164	establishment of tissue polarity	Vangl2, Abl1, Fat4, Fzd1, Rac1, Brsk1, Rpgrip1l, Wnt5a, Fzd3, Dact1, Celsr1, Sfrp5	0.00551334	No
BP	GO:0043407	negative regulation of MAP kinase activity	Rgs2, Ptprj, Bmp7, Spry1, Uchl1, Pparg, Ptpn5, Irak3, Spry2, Bmp4, Pik3cb, Sfrp5	0.00551334	No
BP	GO:0046474	glycerophospholipid biosynthetic process	Fam126b, Pik3c2b, Pla2g4a, Fgf7, Pigt, Fabp5, Impa1, Fabp3, Pik3r3, Bpnt2, Fam126a, Pdgfa, Lpcat3, Pyurf, Lpcat2, Abhd8, Pik3cb, Pik3r4, Pik3r1, Efr3b, Gpaa1, Pi4ka, Bscl2	0.00553395	No
MF	GO:0046943	carboxylic acid transmembrane transporter activity	Slc25a12, Slc43a3, Slc10a3, Slc7a11, Slc7a13, Slc10a6, Slc10a4-ps, Slco1a1, Slc6a6, Slc6a12, Slc1a5, Slc16a7, Slc19a1, Slc10a7, Slc25a15, Slc7a2, Abcc4, Slc7a8, Slc9a3r1, Slc25a29, Slc38a1, Slc38a2, Slc3a2	0.00553395	No
BP	GO:0009408	response to heat	Trpa1, Cd34, Il1r1, Dhx36, Pde4b, Hspb7, Htra2, Ano1, Bag3, Igf1, Tcim, Zfp709, Scara5, Hspa4, Eif2b2, Stub1	0.00556905	No
BP	GO:1905954	positive regulation of lipid localization	Pla2g4a, Ptges, Pla2r1, Lrat, Fabp3, Atp8a1, Lpcat3, Dennd5b, Lpl, Tmem30a, Anxa2, Abca13, Edn1, Prelid1, Runx1, C3	0.00556905	No
MF	GO:0004713	protein tyrosine kinase activity	Nrp2, Abl1, Mertk, Hipk1, Ephb2, Ror1, Musk, Txk, Kdr, Axl, Wee1, Frk, Fgfr1, Mst1r, Efemp1, Map2k4, Egfr, Ptk2, Pdgfrb	0.00565729	No
BP	GO:0018210	peptidyl-threonine modification	Akt3, Bcl2, Csnk2a1, Bmp7, Galnt13, Hipk1, Prkag2, Galnt11, Wnk1, Sbk1, Pard3, Spry2, Wnt5a, Tgfbr2, Sphk1, Irgm1, Cdk5r1, Lrrk2, Axin1	0.00565729	No
BP	GO:0106106	cold-induced thermogenesis	Acadl, Il18r1, Elovl6, Fabp5, Fabp4, Lepr, Plac8, Oxtr, Pparg, Arntl, Ucp2, Il4ra, Lama4, Il15, Rb1, Dio2, Tshr, Prlr, Npr3, Epas1, Bscl2	0.00569235	No
BP	GO:0032609	interferon-gamma production	Arid5a, Il1r1, Il18r1, Abl1, Cd1d1, Pde4b, Txk, Il23r, Axl, Pycard, Cebpg, Gas6, Wnt5a, Havcr2, Cyrib, Runx1, Cd47, Tnfsf9, H2-M3, Scgb1a1	0.00570131	No
BP	GO:0031016	pancreas development	Ildr2, Ptf1a, Wls, Selenot, Il6ra, Il6, Arntl, Igf1, Gdf11, Wnt5a, Bmp4, Sox4, Fgf10, Cela1, Gata6	0.00572522	No
BP	GO:0046209	nitric oxide metabolic process	Cd34, Ptgs2, Tlr5, Ass1, Ptx3, Klf4, Il6, Rac1, Igf1, Smpd3, Slc7a2, Cyb5r3, Cd47, H2-M3, Cyp1b1	0.00572522	No
BP	GO:1901379	regulation of potassium ion transmembrane transport	Kcne4, Rgs4, Lrrc55, Kcnab1, Kcnh2, Wnk1, Cd63, Akap7, Atp1b3, Fxyd2, Kcnmb1, Kcnab3, Akap6, Nedd4l, Kcnn2	0.00572522	No
BP	GO:0010507	negative regulation of autophagy	Qsox1, Bcl2, Lepr, Nupr1, Mt3, Wdr6, Ptk2, Dap, Lrrk2, Tmem39a, Klhl22, Fez2, Npc1	0.00572944	No
BP	GO:0003407	neural retina development	Tgfb2, Ptf1a, Fjx1, Hipk1, Tspan12, Ptn, Bsg, Gpm6a, Rpgrip1l, Slc4a7, Fat3, Naglu, Sdk2, Dio3	0.00578806	No
MF	GO:0005544	calcium-dependent phospholipid binding	Pla2g4a, Anxa5, Anxa9, Cpne3, Rph3a, Dysf, Syt1, Anxa8, Esyt3, Anxa2, Esyt2	0.00578806	No
BP	GO:0055010	ventricular cardiac muscle tissue morphogenesis	Tgfb2, Tnnt2, Col11a1, Tgfbr3, Ednra, Nrg1, Tpm1, Foxc1, Ly6e, Pkp2, Heg1	0.00578806	No
MF	GO:0071889	14-3-3 protein binding	Synpo2, Ripor1, Ripor2, Hdac7, Klhl22, H2-D1, H2-Q7, H2-M9, H2-M3, Sik1, H2-K1	0.00578806	No
CC	GO:0005811	lipid droplet	Acsl4, Dhrs3, Gimap9, Ckap4, Mettl7b, Lpcat2, Hsd11b2, Anxa2, Rnf213, Hspa4, Rab40b, Cyb5r3, Mettl7a1, BC031181, Bscl2, Prpf19, Vps13a	0.00582956	No
BP	GO:0032755	positive regulation of interleukin-6 production	Rab7b, Arid5a, Il1rl2, Lbp, Vegfd, Il6ra, Il6, Nod1, Il17rc, Il17ra, Il16, Pycard, Bsg, Lpl, Wnt5a, Adora2b, Tnfsf9	0.00582956	No
BP	GO:0042310	vasoconstriction	Ptgs2, Snta1, Abl1, Mkks, Ptgs1, G6pdx, Oxtr, Scnn1b, Ednra, Smpd3, Mmp2, Arhgap42, Edn1, Chrm3, Slc8a1, Acta2, Add3	0.00582956	No
BP	GO:0010543	regulation of platelet activation	Selp, Pla2g4a, Ptprj, Il6ra, Pdpn, Txk, Il6, Pdgfa, Mmrn1, Prkg1	0.00590037	No
MF	GO:0005342	organic acid transmembrane transporter activity	Slc25a12, Slc43a3, Slc10a3, Slc7a11, Slc7a13, Slc10a6, Slc10a4-ps, Slco1a1, Slc6a6, Slc6a12, Slc1a5, Slc16a7, Slc19a1, Slc10a7, Slc25a15, Slc7a2, Abcc4, Slc7a8, Slc9a3r1, Slc25a29, Slc38a1, Slc38a2, Slc3a2	0.00591567	No
BP	GO:0051054	positive regulation of DNA metabolic process	Nek2, Npas2, Nek7, Fmn2, Eya2, Wt1, Pak3, Bcar3, Dhx36, Mad2l2, Klf4, Stoml2, Cdc7, Parm1, Il6, Rac1, Rad51ap1, Setmar, Ercc1, E2f8, Cebpg, Timeless, Otud4, Casp3, Fgfr1, Gins2, Rgcc, Mre11a, Map2k4, Egfr, Actr2, Fgf10, Smoc2, Cyp1b1, Pdgfrb	0.00599929	No
BP	GO:0022404	molting cycle process	Lamc1, Tgfb2, Bcl2, Vangl2, Ptgs2, Lama5, Fgf7, Pdgfa, Hdac2, Wnt5a, Fzd3, Egfr, Ngfr, Fst, Fgf10, Inhba, Celsr1, Runx1	0.00601021	No
BP	GO:0022405	hair cycle process	Lamc1, Tgfb2, Bcl2, Vangl2, Ptgs2, Lama5, Fgf7, Pdgfa, Hdac2, Wnt5a, Fzd3, Egfr, Ngfr, Fst, Fgf10, Inhba, Celsr1, Runx1	0.00601021	No
BP	GO:0048709	oligodendrocyte differentiation	Slc45a3, Ncstn, Ptprj, Mdk, Tspan2, Tnfrsf1b, Ptprz1, Pparg, Ptn, Hdac2, Nrg1, Bmp4, Omg, Tppp, Gli3, Eif2b2, Daam2, Myrf	0.00601021	No
BP	GO:0050764	regulation of phagocytosis	Ptprj, Lbp, Mertk, Ptx3, Rap1gap, Dysf, Pparg, Pycard, Il15, Gas6, Calr, Sphk1, Lman2, Ptk2, Cd47, Masp1, C3, C2	0.00601021	No
BP	GO:0017038	protein import	Ptgs2, Nup188, Cry2, Pkig, Nup62cl, Kpna4, Txnip, Pkia, Ppp3ca, 1700009N14Rik, Il6, Arhgef5, Mdfic, Sec13, Bag3, Arntl, Ptpn5, Traf3ip2, Pttg1ip, Bmp4, Ei24, Sqstm1, Hspa4, Pik3r1, Gli3, Nfkbia, Lrrk2, Chrd, Pola2	0.00606144	No
MF	GO:0019902	phosphatase binding	Cnst, Nek2, Kifap3, Bcl2, Cry2, Foxo1, Phactr4, Pxn, Pparg, Wnk1, Siglecg, Sytl2, Dlg2, Iqgap1, Pawr, Cdh5, Pard3, Ell, Ppp2r2a, Sphk1, Cdc27, Slc9a3r1, Egfr, Phactr1, Pik3r1, Itga1, Akap6, Ptk2, Ghr	0.00606144	No
BP	GO:0010389	regulation of G2/M transition of mitotic cell cycle	Nabp1, Hacd1, Cdc25b, Pkia, Rcc2, Clspn, Cdc7, Ccnd1, Taok2, Usp47, Brsk1, Rrm1, Cdk4, Mre11a, Foxn3, Trim39	0.00609506	No
CC	GO:0031901	early endosome membrane	Pmepa1, Slc9a6, Rcc2, Rac1, Ifitm3, Slc39a14, Tmem30a, Snx1, Sphk1, Egfr, Atp13a3, H2-D1, H2-Q7, H2-M9, H2-M3, H2-K1	0.00609506	No
BP	GO:0015850	organic hydroxy compound transport	Kcnb1, Ptgs1, Slc10a3, Abcd3, Rab3b, Slc10a6, Slc10a4-ps, Stx1a, Slco1a1, Lpcat3, Aqp1, Arl8b, Oxtr, Tpcn2, Slc16a7, Syt1, Smpd3, Slc6a2, Nrg1, Rab3a, Star, Abcc4, Gramd1b, Stra6, Anxa2, Adora2b, Abca13, Gdnf, Ly6e, Atp8b1, Npc1	0.00611307	No
BP	GO:0010574	regulation of vascular endothelial growth factor production	Sulf1, Ptgs2, Il6, Bsg, Adora2b, C3, Cyp1b1, Ccbe1	0.00613364	No
BP	GO:0060561	apoptotic process involved in morphogenesis	Tgfb2, Bmp7, Tnfrsf1b, B4galt1, Tgfbr3, Hand2, Cryab, Foxc1	0.00613364	No
BP	GO:0010640	regulation of platelet-derived growth factor receptor signaling pathway	Ptprj, F3, Hip1, Myocd, Slc9a3r1, Cblb, Lox	0.00613364	No
BP	GO:0015732	prostaglandin transport	Pla2g4a, Ptgs2, Ptges, Acsl4, Abcc4, Slco2a1, Edn1	0.00613364	No
BP	GO:0044331	cell-cell adhesion mediated by cadherin	Mad2l2, Plekha7, Cdh5, Wnt5a, Rgcc, Adam19, Notch4	0.00613364	No
BP	GO:0006066	alcohol metabolic process	Ephx1, Acadl, Pla2g4a, Sord, G6pdx, Lrat, Impa1, Adh1, Plpp3, Ttc39b, Lepr, Dhrs3, Bpnt2, Sult1e1, Lpcat3, Tpi1, Adcyap1r1, Dysf, Akr1b3, Dkk3, Scnn1b, Cebpa, Nudt4, Mt3, Hsd11b2, Fgfr1, Ephx2, Mtmr2, Sphk1, Fdxr, Plpp1, Sptssa, Sptlc2, Sgpp1, Prkaa1, Cyb5r3, Cyp1b1, Npc1, Ch25h	0.00616488	No
BP	GO:0035023	regulation of Rho protein signal transduction	Gpr35, Abl1, Scai, Lpar4, Ophn1, Lpar1, Cavin4, Eps8, Ripor1, Mcf2l, Arhgap42, Ngfr, Ripor2, Heg1, Pdgfrb	0.00629946	No
BP	GO:0009914	hormone transport	Glul, Trpa1, Klf7, Ildr2, Cry2, Kcnb1, Acsl4, Anxa5, Ppp3ca, Selenot, Lepr, Il6, Stx1a, Rac1, Aqp1, Pparg, Ano1, Arntl, Il11, Ucp2, Crym, Sct, Smpd3, Nrg1, Fgfr1, Slc7a8, Foxl2, Rasl10b, Edn1, Sox4, Pde8b, Inhba, Dio2, C1qtnf3, Pim3, Sybu, Oxct1, Runx1, Kalrn, Nrxn1, Glp1r, Kif5b	0.00631673	No
BP	GO:0002244	hematopoietic progenitor cell differentiation	Bcl2, Dhx36, Col24a1, Kdr, Ptprz1, Siglecg, Chd2, Sipa1l3, Ap2a2, Bves, Cited2, Smpd3, Thsd1, Bmp4, Sox4, Foxc1, Fst, Inhba, Batf, Eml1, Atf7, Cebpd, Runx1	0.00631946	No
BP	GO:0050870	positive regulation of T cell activation	Il1rl2, Igfbp2, Mdk, Ada, Dpp4, Efnb1, Cd1d1, Tnfrsf14, Shb, Il6, Il23r, Pycard, Il4ra, Igf1, Il15, Zbtb16, Tgfbr2, Havcr2, Pik3r6, Sox4, Gli3, Cyrib, Cd80, Runx1, Cd47, Tnfsf9, Malt1, Cd6	0.00634616	No
BP	GO:0007088	regulation of mitotic nuclear division	Bmp7, Hoxa13, Lcmt1, Igf1, Zwint, Smpd3, Rb1, Rgcc, Bmp4, Sphk1, Anapc11, Cdc27, Tom1l1, Edn1, Nsmce2, Klhl22, Pdgfrb	0.0063545	No
CC	GO:0005801	cis-Golgi network	Rab29, Fktn, Pcnt, Slc10a7, Hook3, Atp2c1, Pik3r1, Tmed10, H2-D1, H2-Q7, H2-M9, H2-M3, H2-K1	0.00638395	No
BP	GO:0043954	cellular component maintenance	Zfp804a, Zmynd8, Ophn1, Kirrel, Whrn, Grin2b, Cd177, Plekha7, Rab3a, Fermt2, Mtmr2, Myocd, Mtss1	0.00638395	No
BP	GO:1902105	regulation of leukocyte differentiation	Il1rl2, Mdk, Abl1, Ada, Tnfaip6, Cd1d1, Hax1, Tmem64, Shb, Fgl2, Il6, Tmem176b, Tmem176a, Foxp1, Cyp26b1, Loxl3, Axl, Il4ra, Il15, Gas6, Prdx2, Rb1, Bmp4, Zbtb16, Tgfbr2, Pik3r6, Pik3r1, Ninj1, Sox4, Prelid1, Gli3, Ctla2a, Tnfrsf11b, Runx1, Tnfsf9, Zfp36l2, Malt1	0.00639762	No
BP	GO:0090068	positive regulation of cell cycle process	Cdc73, Map3k20, Ube2c, Cdc25b, Rcc2, Cdc7, Rad51ap1, Hoxa13, Ccnd1, E2f8, Rrm1, Igf1, Cdk4, Smpd3, Fgfr1, Wnt5a, Rb1, Rgcc, Poc1a, Rdx, Sphk1, Cenpv, Anapc11, Cdc27, Egfr, Edn1, Fgf10, Rrm2, Nsmce2, Azin1, Adamts1, Pdgfrb	0.00642424	No
BP	GO:0050670	regulation of lymphocyte proliferation	Bcl2, Igfbp2, Ada, Sdc4, Efnb1, Cd1d1, Tnfrsf14, Ephb2, Tnfrsf1b, Bst1, Il6, Il23r, Siglecg, Tarm1, Pycard, Igf1, Pawr, Il15, Casp3, Ido1, Bmp4, Tgfbr2, Havcr2, Ripor2, Fgf10, Cd80, Cblb, Tnfsf9, Scgb1a1, Cd6	0.00642727	No
MF	GO:0030165	PDZ domain binding	Fzd7, Snta1, Dmd, Musk, Lpar1, Fzd1, Tgfbr3, Dlg2, Plekha1, Fzd3, Baiap2, Shisa6, Slc22a5, Tbc1d10a, Slc9a3r1, Ccdc88c, Tamalin, Crim1	0.00652105	No
BP	GO:0035725	sodium ion transmembrane transport	Scn7a, Snta1, Stom, Slc9a6, Dmd, Slc6a17, Slc4a4, Slc6a6, Wnk1, Slc6a12, Tpcn2, Scnn1b, Slc6a2, Kcnk1, Slmap, Atp1b3, Fxyd2, Slc9a3r1, Slc8a1, Nedd4l, Kif5b	0.00655096	No
BP	GO:0071333	cellular response to glucose stimulus	Trpa1, Klf7, Kcnb1, Ppp3ca, Selenot, Lepr, Rac1, Ano1, Ucp2, Igf1, Gas6, Slc39a14, Rab34, Sox4, Pde8b, Prkaa1, Pim3, Sybu, Oxct1, Nrxn1, Kif5b	0.00655096	No
BP	GO:0046486	glycerolipid metabolic process	Fam126b, Prdx6, Pik3c2b, Pla2g4a, Fgf7, Pigt, Acsl4, Fabp5, Impa1, Tbl1xr1, Serinc2, Fabp3, Pik3r3, Bpnt2, Stoml2, Fam126a, Pdgfa, Lpcat3, Pyurf, Abhd2, Serinc1, Lpl, Lpcat2, Abhd8, Mtmr2, Pik3cb, Pik3r4, Pitpnc1, Pik3r1, Plpp1, Mboat2, Efr3b, Gpaa1, Pi4ka, Plaat1, Tnxb, C3, Lclat1, Pla2g7, Sik1, Pdgfrb, Bscl2	0.00658743	No
BP	GO:0035270	endocrine system development	Mdk, Wt1, Il6ra, Rap1gap, Il6, Arntl, Cdkn1c, Arid5b, Cited2, Ednra, Wnt5a, Bmp4, Stra6, Edn1, Sox4, Fgf10, Ly6e, Pdgfrb, Nr3c1, Gata6	0.00660262	No
BP	GO:0032611	interleukin-1 beta production	Slamf9, Ifi207, Ifi205, Il6, Nod1, Foxp1, Pycard, Igf1, Lpl, Wnt5a, Panx1, Casp1, Sphk1, Gsdmd, Malt1, Tnfaip8	0.00667173	No
BP	GO:0097061	dendritic spine organization	Zfp804a, Zmynd8, Pak3, Dhx36, Ephb2, Reln, Rph3a, Grin2b, Mtmr2, Baiap2, Arhgap44, Cdk5r1, Actr2, Lrrk2, Kalrn, Myo5b	0.00667173	No
BP	GO:0042176	regulation of protein catabolic process	Fmn2, Csnk2a1, Ubqln2, Ophn1, Timp1, Usp13, Sh3d19, Foxo1, Mad2l2, Zyg11b, Tnfrsf1b, Wwp1, Atraid, Dysf, Nupr1, Rnf40, Arntl, Timp3, Pttg1ip, Irak3, Nrg1, Wnt5a, Fhit, Styx, Rdx, Snx1, Anxa2, Egfr, Rnf144b, Plk2, Caml, Agtpbp1, Trib2, Dact1, Ptk2, Azin1, Lrrk2, Cblb, Ezr, Stub1, Trim39, Axin1, Nedd4l	0.00668899	No
MF	GO:0001965	G-protein alpha-subunit binding	Rgs4, Rgs2, Gpsm1, Lpar1, Rgs10, Sash1, Pkd1l2, Ccdc88a, Ccdc88c	0.00668899	No
BP	GO:0021604	cranial nerve structural organization	Nrp2, Dmd, Plxna4, Egr2, Sema3f	0.00668899	No
BP	GO:0045603	positive regulation of endothelial cell differentiation	Atoh8, Btg1, Bmp4, Tmem100, Acvrl1	0.00668899	No
BP	GO:0060272	embryonic skeletal joint morphogenesis	Hoxd11, Bmp7, Shox2, Bmp4, Axin1	0.00668899	No
BP	GO:1901841	regulation of high voltage-gated calcium channel activity	Rem1, Cacnb2, Pde4b, Cacna2d1, Dysf	0.00668899	No
BP	GO:1902548	negative regulation of cellular response to vascular endothelial growth factor stimulus	Dcn, Spry2, Pik3cb, Adamts12, Xdh	0.00668899	No
BP	GO:1903365	regulation of fear response	Npas2, Ephb2, Penk, Prkar1b, Cck	0.00668899	No
MF	GO:0019787	ubiquitin-like protein transferase activity	Zfp451, Rnf149, Rnf152, Ube2c, Lonrf3, Rnf113a1, Rnf128, Ube2a, Fbxo6, Trim63, Wwp1, Rabgef1, Pdzrn3, Herc3, Rad18, Trim34a, Rnf40, Rnf146, Egr2, Traf3ip2, Ube2d1, Shprh, Rnf150, Rnf122, Lonrf1, Traip, Uba7, Fbxl22, Gid4, Rnf213, Anapc11, Rnf144b, Irf2bpl, Nsmce2, Marchf6, Cblb, Ttc3, Bfar, Fbxo11, Stub1, Trim39, Nedd4l, Malt1, Mex3c, Pias2, Hectd2, Prpf19	0.0067017	No
BP	GO:0034976	response to endoplasmic reticulum stress	Niban1, Cops5, Atf6, Bcl2, Bcl2l1, Edem2, Abl1, Ubqln2, Srpx, Usp13, Dnajb14, Fbxo6, Wfs1, Erp29, Tbl2, Pdia4, Lpcat3, Ccnd1, Nupr1, Casp3, Calr, Ubac2, Ero1a, P4hb, Pik3r1, Pdia6, Marchf6, Lrrk2, Sdf2l1, Bfar, Stub1	0.00675508	No
BP	GO:0001941	postsynaptic membrane organization	Zmynd8, Glrb, Slc7a11, Ephb2, Musk, Reln, Ptn, Shisa6, Gdnf, Nrxn1	0.00675508	No
CC	GO:0098636	protein complex involved in cell adhesion	Itga6, Itga4, Tnc, Mmrn1, Itgbl1, Itga11, Itga9, Itga1, Cd80, Jam2	0.00675508	No
BP	GO:1903018	regulation of glycoprotein metabolic process	Bcl2, Ncstn, Itm2a, Ptx3, Fktn, Igf1, Pawr, Il15, Mt3, Mustn1	0.00675508	No
BP	GO:0007613	memory	Ptgs2, Mdk, Bdnf, Ptgs1, Pak6, Brinp1, Musk, Reln, Grin2b, Oxtr, Ptn, Kmt2b, Gabrb3, Igf1, Sgk1, Nrg1, Bace1, Cck, Casp1, Plk2, Kalrn, Glp1r	0.00688332	No
BP	GO:0071322	cellular response to carbohydrate stimulus	Trpa1, Klf7, Kcnb1, Ppp3ca, Selenot, Lepr, Rac1, Ano1, Ucp2, Igf1, Gas6, Slc39a14, Rab34, Sox4, Pde8b, Prkaa1, Pim3, Sybu, Oxct1, Nrxn1, Rps6ka2, Kif5b	0.00688332	No
CC	GO:0043034	costamere	Sdc4, Dmd, Krt19, Svil, Pgm5, Ahnak	0.00688332	No
BP	GO:0045721	negative regulation of gluconeogenesis	Fam3a, Lepr, Il6, Fam3c, C1qtnf3, Sik1	0.00688332	No
BP	GO:0055003	cardiac myofibril assembly	Actc1, Neb, Cavin4, Mef2a, Myh10, Pdgfrb	0.00688332	No
BP	GO:0072537	fibroblast activation	Il17ra, Fgfr1, Rgcc, Myocd, Pdgfrb, Acta2	0.00688332	No
BP	GO:1905209	positive regulation of cardiocyte differentiation	Tgfb2, Dhx36, Nrg1, Bmp4, Myocd, Gata6	0.00688332	No
BP	GO:0060999	positive regulation of dendritic spine development	Zmynd8, Pak3, Dhx36, Ephb2, Lpar1, Reln, Rac1, Nrg1, Baiap2, Actr2, Kalrn, Nr3c1	0.00692618	No
BP	GO:0035148	tube formation	Enah, Tgfb2, Vangl2, Abl1, Sdc4, Bmp7, Prkacb, Phactr4, Fzd1, Atoh8, Folr1, Mthfd1l, Cited2, Casp3, Sall1, Wnt5a, Fzd3, Bmp4, Sox4, Fgf10, Gdnf, Celsr1, Tgif1, Sfrp5	0.00695035	No
BP	GO:0042593	glucose homeostasis	Trpa1, Klf7, Ptprj, Cry2, Kcnb1, Foxo1, Fabp5, Ppp3ca, Selenot, Lepr, Wfs1, Il6, Rac1, Klf15, Pparg, Ano1, Ucp2, Gprc5b, Cebpa, Igf1, Gas6, Slc39a14, Rab34, Ngfr, Pik3r1, Sox4, Pde8b, Prkaa1, C1qtnf3, Pim3, Sybu, Oxct1, Nrxn1, Kif5b	0.00695083	No
BP	GO:0010508	positive regulation of autophagy	Sh3bp4, Atf6, Rnf152, Rb1cc1, Trp53inp2, Gpsm1, Foxo1, Kdr, Nod1, Trim34a, Bag3, Dcn, Slc25a4, Fyco1, Ulk2, Irgm1, Plk2, Sptlc2, Prkaa1, Mtdh, Lrrk2	0.00697894	No
BP	GO:0044839	cell cycle G2/M phase transition	Nabp1, Hacd1, Cdc25b, Nes, Pkia, Rcc2, Clspn, Cdc7, Ccnd1, Taok2, Usp47, Brsk1, Rrm1, Kdm8, Tpd52l1, Cdk4, Mre11a, Fbxl22, Ppm1d, Foxn3, Trim39	0.00697894	No
BP	GO:1901989	positive regulation of cell cycle phase transition	Cdc73, Ube2c, Cdc25b, Rcc2, Cdc7, Ccnd1, Rrm1, Cdk4, Rb1, Rgcc, Rdx, Anapc11, Cdc27, Egfr, Fgf10, Rrm2, Nsmce2, Adamts1	0.00701285	No
BP	GO:0051224	negative regulation of protein transport	Klf7, Lypla1, Frmd4a, Pkig, Kcnb1, Anxa5, Pkia, Ppp3ca, Erp29, Mdfic, Bag3, Ucp2, Ndfip2, Ubac2, Ei24, Pde8b, Pim3, Rangap1, Lrrk2, Cd200	0.00705793	No
BP	GO:0032623	interleukin-2 production	Cd34, Abl1, Cd1d1, Pde4b, Stoml2, Pawr, Pnp2, Sptbn1, Havcr2, Hdac7, Runx1, Ezr, Malt1	0.00705908	No
BP	GO:0060675	ureteric bud morphogenesis	Bcl2, Lama5, Hoxd11, Wt1, Fmn1, Fat4, Tacstd2, Timeless, Sall1, Bmp4, Gli3, Pgf, Gdnf	0.00705908	No
BP	GO:0070663	regulation of leukocyte proliferation	Bcl2, Igfbp2, Ada, Sdc4, Efnb1, Cd1d1, Tnfrsf14, Ephb2, Tnfrsf1b, Bst1, Il6, Il23r, Siglecg, Tarm1, Pycard, Igf1, Pawr, Il15, Casp3, Ido1, Bmp4, Tgfbr2, Havcr2, Ripor2, Fgf10, Ptk2, Cd80, Cblb, St6gal1, Tnfsf9, Scgb1a1, Cd6	0.00706089	No
BP	GO:0042116	macrophage activation	Pla2g4a, Lbp, Cd1d1, Foxp1, Dysf, Pparg, Cebpa, Il4ra, Slc7a2, Wnt5a, Casp1, Sphk1, Jmjd6, Havcr2, Lrrk2, Cd200	0.00724755	No
BP	GO:0072080	nephron tubule development	Bcl2, Lama5, Hoxd11, Wt1, Fmn1, Jag1, Fat4, Aqp1, Tacstd2, Timeless, Sall1, Bmp4, Gli3, Pgf, Mtss1, Gdnf	0.00724755	No
BP	GO:0033500	carbohydrate homeostasis	Trpa1, Klf7, Ptprj, Cry2, Kcnb1, Foxo1, Fabp5, Ppp3ca, Selenot, Lepr, Wfs1, Il6, Rac1, Klf15, Pparg, Ano1, Ucp2, Gprc5b, Cebpa, Igf1, Gas6, Slc39a14, Rab34, Ngfr, Pik3r1, Sox4, Pde8b, Prkaa1, C1qtnf3, Pim3, Sybu, Oxct1, Nrxn1, Kif5b	0.00730236	No
BP	GO:0034505	tooth mineralization	Cnnm4, Hacd1, Wls, Fam20c, Fgfr1, Nectin1, Fam20a, Ank	0.00730236	No
BP	GO:0040036	regulation of fibroblast growth factor receptor signaling pathway	Sulf1, Spry1, Fam20c, Spry2, Wnt5a, Ngfr, Nrxn1, Smoc2	0.00730236	No
BP	GO:0048566	embryonic digestive tract development	Ada, Shox2, Rarres2, Sall1, Stra6, Fgf10, Gli3, Pcsk5	0.00730236	No
BP	GO:0048841	regulation of axon extension involved in axon guidance	Sema6c, Sema4a, Sema3e, Plxna4, Wnt5a, Sema3b, Sema3f, Sema5a	0.00730236	No
BP	GO:0002237	response to molecule of bacterial origin	Ncf2, Arid5a, Cdc73, Ptgs2, Lbp, Abl1, Slpi, Ptgfr, Noct, S100a8, Pde4b, Tnfrsf1b, Il6, Hadhb, Foxp1, Mgst1, Il23r, Axl, Pycard, Ctr9, Ssc5d, Cdk4, Tab2, Sash1, Raet1a, Irak3, Ednra, Palm3, Prdx2, Ido1, Zfp709, Wnt5a, Plscr4, Casp1, Havcr2, Irgm1, Nfkbia, Cyrib, Mtdh, Cd80, H2-M3, Malt1, Ankrd1, Cd6	0.00730363	Yes
BP	GO:1900271	regulation of long-term synaptic potentiation	Ncstn, Abl1, Mme, Ephb2, Reln, Prkar1b, Ptn, Ptpn5, Rab3a, Sqstm1, Kalrn	0.00742859	No
MF	GO:0016791	phosphatase activity	Ptpn4, Ptprv, Ctdsp1, Ptprj, Eya2, Cdc25b, Ppef1, Noct, Impa1, Ppp3ca, Ppm1j, Plpp3, Bpnt2, Ptpn13, Ppp1cb, Ptprz1, Ppm1k, Ptpn5, Hddc2, Ephx2, Mtmr2, Pfkfb4, Nudt16, Ctdspl, Dusp14, Ppm1d, Plpp1, Ptpn21, Sgpp1, Tns2, Lrrk2, Plpp6	0.00745021	No
BP	GO:0071331	cellular response to hexose stimulus	Trpa1, Klf7, Kcnb1, Ppp3ca, Selenot, Lepr, Rac1, Ano1, Ucp2, Igf1, Gas6, Slc39a14, Rab34, Sox4, Pde8b, Prkaa1, Pim3, Sybu, Oxct1, Nrxn1, Kif5b	0.00750441	No
BP	GO:0030100	regulation of endocytosis	Bcl2l1, Ehd4, Lbp, Snph, Ubqln2, Ophn1, Ppp3ca, Usp46, Rabgef1, Hip1, Aak1, Pparg, Sh3gl3, Axl, Picalm, Cd177, Ptpn5, Cd63, Nrg1, Pard3, Wnt5a, Mtmr2, Anxa2, Sphk1, Abca13, Sfrp4, Rin3, Lrrk2, C3	0.00750746	Yes
MF	GO:0004112	cyclic-nucleotide phosphodiesterase activity	Pde1a, Pde7a, Pde4b, Pde3a, Pde7b, Pde8b, Pde1b	0.00752815	No
BP	GO:0050927	positive regulation of positive chemotaxis	Vegfd, S1pr1, Kdr, Il16, Vegfc, Fgf10, Pgf	0.00752815	No
BP	GO:0071276	cellular response to cadmium ion	Mmp9, Gsn, Mt4, Mt3, Mt2, Mt1, Egfr	0.00752815	No
BP	GO:0071549	cellular response to dexamethasone stimulus	Smyd3, Trim63, Aqp1, Bmp4, Gdnf, Fbxo32, Nr3c1	0.00752815	No
BP	GO:0048814	regulation of dendrite morphogenesis	Pak3, Ppp3ca, Dhx36, Tnik, Ephb2, Reln, Ptprz1, Sgk1, Fbxo31, Baiap2, Actr2, Kalrn, Nedd4l, Myo5b, Pias2	0.00753726	No
BP	GO:0001776	leukocyte homeostasis	Tgfb2, Bcl2, Slc40a1, Abl1, Ada, Mertk, Tsc22d3, Slc7a11, Skil, Pde4b, Il6, Axl, Tnfrsf23, Traf3ip2, Casp3, Pik3cb, Spns2, Caml	0.00757558	No
BP	GO:0009636	response to toxic substance	Ephx1, Prdx6, Bcl2, Ass1, Nr4a2, Slc7a11, Selenot, Gabrb1, Nupr1, Prdx2, Mt4, Mt3, Mt2, Mt1, Ephx2, Esd, Cyp1b1, Pim1	0.00757558	Yes
CC	GO:0030863	cortical cytoskeleton	Mlph, Mapre1, Gsn, Dstn, Dmd, Pde4dip, Slc2a1, Tmod1, Med28, Cald1, Iqgap1, Cotl1, Rdx, Myzap, Sptbn1, Krt19, Actr2, Cldn5	0.00757558	No
BP	GO:0045621	positive regulation of lymphocyte differentiation	Il1rl2, Mdk, Ada, Cd1d1, Shb, Il6, Axl, Il4ra, Il15, Gas6, Zbtb16, Tgfbr2, Pik3r6, Sox4, Gli3, Runx1, Tnfsf9, Malt1	0.00757558	No
BP	GO:0019827	stem cell population maintenance	Fzd7, Vangl2, Cdc73, Bmp7, Foxo1, Klf4, Mtf2, Med28, Tead4, Ptn, Ctr9, Wdr62, Sct, Tet1, Sall1, Hook3, Setd6, Fgfr1, Sox4, Fgf10, Lbh, Zfp36l2, Ss18	0.00762094	No
BP	GO:0071384	cellular response to corticosteroid stimulus	Smyd3, Trim63, Aqp1, Scnn1b, Sgk1, Bmp4, Gdnf, Fbxo32, Zfp36l2, Nr3c1	0.0077378	No
MF	GO:1901618	organic hydroxy compound transmembrane transporter activity	Slc10a3, Slc10a6, Slc10a4-ps, Slco1a1, Aqp1, Slc16a7, Slc10a7, Slc6a2, Abcc4, Stra6	0.0077378	No
MF	GO:0016209	antioxidant activity	Prdx6, Ptgs2, Ptges, Ptgs1, Selenot, S100a8, Ubiad1, Gstk1, Mgst1, Gstt1, Txnrd1, Prdx2, Gpx3, Prdx5	0.00774503	No
BP	GO:0010762	regulation of fibroblast migration	Sdc4, Prr5l, Pak3, Rcc2, Rac1, Fgfr1, Ptk2, Slc8a1, Acta2	0.00774503	No
BP	GO:0035886	vascular associated smooth muscle cell differentiation	Vangl2, Cth, Ednra, Dnmt1, Myocd, C3, Pdgfrb, Gata6, Efemp2	0.00774503	No
BP	GO:0051968	positive regulation of synaptic transmission, glutamatergic	Glul, Ptgs2, Iqsec2, Reln, Grin2b, Oxtr, Tshz3, Ngfr, Nrxn1	0.00774503	No
BP	GO:0014068	positive regulation of phosphatidylinositol 3-kinase signaling	Tgfb2, Selp, Prr5l, Hax1, Ror1, Kdr, Reln, Pdgfa, Igf1, Dcn, Nrg1, Ptk2, Pdgfrb	0.00783166	No
BP	GO:0072171	mesonephric tubule morphogenesis	Bcl2, Lama5, Hoxd11, Wt1, Fmn1, Fat4, Tacstd2, Timeless, Sall1, Bmp4, Gli3, Pgf, Gdnf	0.00783166	No
BP	GO:1905897	regulation of response to endoplasmic reticulum stress	Cops5, Atf6, Bcl2l1, Ubqln2, Usp13, Wfs1, Erp29, Lpcat3, Nupr1, Pik3r1, Pdia6, Lrrk2, Bfar	0.00783166	No
MF	GO:0031406	carboxylic acid binding	Glul, Ugt1a7c, Selp, Glrb, Lrat, Fabp5, Fabp4, S100a8, Plod1, Fabp3, Plod3, Cyp26b1, Grin2b, Pparg, Siglecg, Folr1, Fabp7, P4ha1, Slc19a1, Rars, P4ha2, Epdr1, P3h2, Pcx	0.00784861	No
MF	GO:0022853	active ion transmembrane transporter activity	Slc45a3, Slc10a3, Slc9a6, Anxa5, Slc39a8, Slc33a1, Slc10a6, Slc10a4-ps, Slc4a4, Slco1a1, Slc6a6, Atp6v1e1, Slc6a12, Slc19a1, Slc25a4, Atp7b, Slc6a2, Slc39a14, Slc4a7, Cox5a, Atp1b3, Atp5l, Slco2a1, Atp2c1, Slc38a1, Slc38a2, Atp13a3, Slc12a8, Slc8a1	0.00788819	No
BP	GO:0071326	cellular response to monosaccharide stimulus	Trpa1, Klf7, Kcnb1, Ppp3ca, Selenot, Lepr, Rac1, Ano1, Ucp2, Igf1, Gas6, Slc39a14, Rab34, Sox4, Pde8b, Prkaa1, Pim3, Sybu, Oxct1, Nrxn1, Kif5b	0.00802011	No
BP	GO:0008630	intrinsic apoptotic signaling pathway in response to DNA damage	Ackr3, Bcl2, Bcl2l1, Fnip2, Hipk1, Skil, Sfn, Tnfrsf1b, Htra2, Nupr1, Pycard, Usp47, Ei24, Shisa5, Pik3r1, Crip1, Tmem109	0.00811269	No
BP	GO:0030516	regulation of axon extension	Abl1, Ttl, Bdnf, Sema6c, Sema4a, Sema3e, Limk1, Plxna4, Mt3, Nrg1, Wnt5a, Sema3b, Sema3f, Cdk5r1, Eif2b2, Sema5a, Myo5b	0.00811269	No
BP	GO:0031334	positive regulation of protein-containing complex assembly	Lmod1, Nek7, Mapre1, Fmn1, Fnip2, Kirrel, Pde4dip, Rac1, Arhgef5, Pycard, Cand1, Nrg1, Cdh5, Fermt2, Cck, Mmp3, Baiap2, Cdc42ep4, Tppp, Wars, Rictor, Asap1, Stub1, Pcsk5, Gda, Cdc42ep2	0.00820151	No
BP	GO:0003014	renal system process	Sulf1, Bcl2, Gsn, G6pdx, Kirrel, Nppb, Wfs1, Aqp1, Akr1b3, Anpep, Ednra, Gas6, Hsd11b2, Bmp4, Slc9a3r1, Edn1, Npr3, Adgrf4	0.00822387	No
BP	GO:0051899	membrane depolarization	Scn7a, Cacnb2, Mllt11, Cnga1, Kdr, Cacna2d1, Kcnh2, Dcn, Slmap, Cck, Casp1, Ngfr, Edn1, Lrrk2, Nedd4l	0.00828494	No
MF	GO:0002020	protease binding	Cflar, Adamts4, Il1r1, Bcl2, Dpp4, Timp1, F3, Anxa9, Col1a2, A2m, Pycard, Cd177, Tnfrsf23, Timp3, Casp3, Panx1, Anxa2, Cdk5r1, Marchf6, Kng1, Bfar, Malt1, Ccbe1, Sh3pxd2a	0.00840776	Yes
MF	GO:0015171	amino acid transmembrane transporter activity	Slc25a12, Slc7a11, Slc7a13, Slc6a6, Slc6a12, Slc1a5, Slc25a15, Slc7a2, Slc7a8, Slc9a3r1, Slc25a29, Slc38a1, Slc38a2, Slc3a2	0.00862117	No
BP	GO:0051497	negative regulation of stress fiber assembly	S1pr1, Wasf2, Kank4, Tacstd2, Ppfia1, Arap1, Pik3r1, Arhgap28	0.00872495	No
MF	GO:0098632	cell-cell adhesion mediator activity	Igsf9, Ccdc141, Nexn, Bsg, Ninj1, Nrcam, Cd200, Cd47	0.00872495	No
BP	GO:0001658	branching involved in ureteric bud morphogenesis	Bcl2, Lama5, Hoxd11, Wt1, Fat4, Tacstd2, Timeless, Sall1, Bmp4, Gli3, Pgf, Gdnf	0.00872495	No
BP	GO:0001707	mesoderm formation	Bmp7, Wls, Txnrd1, Smad1, Fgfr1, Wnt5a, Bmp4, Foxc1, Inhba, Scx, Chrd, Axin1	0.00872495	No
BP	GO:0007622	rhythmic behavior	Npas2, Ada, Gpr176, Ciart, Gpr157, Lepr, Il6, Gabrb3, Egr2, Nr1d2, Casp1, Naglu	0.00872495	No
BP	GO:0032663	regulation of interleukin-2 production	Cd34, Abl1, Cd1d1, Pde4b, Stoml2, Pnp2, Sptbn1, Havcr2, Hdac7, Runx1, Ezr, Malt1	0.00872495	No
BP	GO:1901616	organic hydroxy compound catabolic process	Sord, Maoa, Impa1, Adh1, Bpnt2, Sult1e1, Tpi1, Ldhd, Mt3, Mtmr2, Dio3, Dio2	0.00872495	No
BP	GO:0046883	regulation of hormone secretion	Glul, Trpa1, Klf7, Cry2, Kcnb1, Acsl4, Anxa5, Ppp3ca, Selenot, Lepr, Il6, Rac1, Pparg, Ano1, Arntl, Il11, Ucp2, Sct, Nrg1, Fgfr1, Foxl2, Rasl10b, Edn1, Sox4, Pde8b, Inhba, C1qtnf3, Pim3, Sybu, Oxct1, Runx1, Kalrn, Nrxn1, Glp1r, Kif5b	0.00872495	No
MF	GO:0017022	myosin binding	Mlph, Myl9, Gsn, Actc1, Dmd, Kirrel, Rab3b, Stx1a, Cald1, Axl, Pycard, Rab3a, Slc9a3r1	0.00874709	No
BP	GO:0140056	organelle localization by membrane tethering	Bloc1s6, Kcnb1, Rab3b, Stx12, Scfd2, Stx1a, Sytl2, Bves, Syt1, Rab3a, Esyt3, Esyt2, Nrxn1	0.00874709	No
MF	GO:0016247	channel regulator activity	Kcne4, Bcl2, Rem1, Snta1, Cacnb2, Lrrc55, Sclt1, Kcnab1, Stx1a, Wnk1, Sgk1, Fxyd2, Kcnmb1, Kcnab3, Slc9a3r1, Nrxn3, Tspan13, Nrxn1, Nedd4l, Prkg1	0.0087906	No
BP	GO:0009185	ribonucleoside diphosphate metabolic process	Entpd2, Pgk1, Eno1, Slc4a4, Prkag2, Tpi1, Bpgm, Nupr1, Rrm1, Igf1, Mpi, Adpgk, Pkm, Pfkp, Rrm2, Prkaa1, Entpd7	0.00881605	No
BP	GO:0002643	regulation of tolerance induction	Irak3, Ido1, Tgfbr2, Havcr2, Runx1, Cblb	0.00881605	No
BP	GO:0006670	sphingosine metabolic process	Plpp3, Sphk1, Plpp1, Sptssa, Sptlc2, Sgpp1	0.00881605	No
BP	GO:0030050	vesicle transport along actin filament	Myo1b, Fnbp1l, Myo1h, Myo6, Myo1d, Myo5b	0.00881605	No
BP	GO:0045986	negative regulation of smooth muscle contraction	Rgs2, Ptgs2, Irag1, Arhgap42, Adora2b, Prkg1	0.00881605	Yes
BP	GO:0051546	keratinocyte migration	Map4k4, Fgf7, Mmp9, Fgf10, Has2, Mapre2	0.00881605	No
BP	GO:0010862	positive regulation of pathway-restricted SMAD protein phosphorylation	Tgfb2, Bmp7, Bmp8a, Pparg, Gdf11, Gdf10, Bmp4, Tgfbr2, Inhba, Acvrl1	0.00885953	No
BP	GO:0045214	sarcomere organization	Tnnt2, Neb, Foxp1, Hdac2, Csrp2, Ldb3, Tpm1, Krt19, Edn1, Cfl2	0.00885953	No
MF	GO:0061629	RNA polymerase II-specific DNA-binding transcription factor binding	Cd34, Arid5a, Cry2, Lmo2, Mkks, Nr4a2, Mad2l2, Klf4, Tcf23, Foxp2, Mdfic, Foxp1, Pparg, Mef2a, Arntl, Cebpa, Ncoa7, Hdac2, Egr2, Cited2, Tfdp1, Hand2, Calr, Sall1, Setd6, Rb1, Dnmt1, Foxl2, Mlx, Myocd, Hspa4, Pik3r1, Foxc1, Trib2, Nfkbia, Dact1, Mtdh, Epas1, Pias2, Gata6, Ankrd1	0.00901855	No
CC	GO:0044232	organelle membrane contact site	Acsl4, Tmcc1, Tmem41b, Rab32, Gramd1b, Esyt3, Pik3r4, Esyt2, Osbpl1a	0.00904132	No
BP	GO:0090175	regulation of establishment of planar polarity	Vangl2, Abl1, Fzd1, Rac1, Wnt5a, Fzd3, Dact1, Celsr1, Sfrp5	0.00904132	No
MF	GO:0015294	solute:cation symporter activity	Slc45a3, Slc10a3, Slc39a8, Slc33a1, Slc10a6, Slc10a4-ps, Slc4a4, Slc6a6, Slc6a12, Slc6a2, Slc39a14, Slc4a7, Slc38a1, Slc38a2, Slc12a8	0.00907136	No
BP	GO:0002551	mast cell chemotaxis	Vegfd, Rac1, Vegfc, Pgf, Rin3	0.0091574	No
MF	GO:0005161	platelet-derived growth factor receptor binding	Il1r1, Ptprj, Pdgfa, Pik3r1, Pdgfrb	0.0091574	No
MF	GO:0008191	metalloendopeptidase inhibitor activity	Timp1, Lxn, Timp3, Spock1, Fetub	0.0091574	No
BP	GO:0019511	peptidyl-proline hydroxylation	P4ha1, Ero1a, P4hb, P4ha2, P3h2	0.0091574	No
BP	GO:0032328	alanine transport	Slc6a17, Slc6a6, Slc7a8, Slc38a2, Slc3a2	0.0091574	No
BP	GO:0071294	cellular response to zinc ion	Gabrb3, Mt4, Mt3, Mt2, Mt1	0.0091574	No
BP	GO:0090179	planar cell polarity pathway involved in neural tube closure	Vangl2, Fzd1, Wnt5a, Celsr1, Sfrp5	0.0091574	No
BP	GO:0072330	monocarboxylic acid biosynthetic process	Slc45a3, Acadl, Pla2g4a, Ptgs2, Hacd1, Ptges, Ptgs1, Acss1, Abcd3, Elovl6, Fabp5, Prkag2, Abhd2, Lpl, Ido1, Star, Elovl5, Acsbg1, Pkm, Acly, Sphk1, Fads6, Edn1, Prkaa1, Hoga1, Fads3	0.0091574	No
BP	GO:0007350	blastoderm segmentation	Nrp2, Wt1, Ednra, Wnt5a, Bmp4, Sema3f, Chrd	0.0091574	No
BP	GO:0032528	microvillus organization	Tnik, Rap1gap, Podxl, Rdx, Slc9a3r1, Ezr, Atp8b1	0.0091574	No
BP	GO:0048843	negative regulation of axon extension involved in axon guidance	Sema6c, Sema4a, Sema3e, Wnt5a, Sema3b, Sema3f, Sema5a	0.0091574	No
BP	GO:0050926	regulation of positive chemotaxis	Vegfd, S1pr1, Kdr, Il16, Vegfc, Fgf10, Pgf	0.0091574	No
BP	GO:0051016	barbed-end actin filament capping	Gsn, Eps8, Add2, Mtpn, Vill, Svil, Add3	0.0091574	No
BP	GO:0046330	positive regulation of JNK cascade	Map4k4, Rb1cc1, Traf5, Nrk, Tnik, Nod1, Gadd45a, Taok2, Pycard, Tpd52l1, Wnt5a, Dixdc1, Map2k4, Mbip, Axin1, Map4k2	0.00935272	No
BP	GO:2001237	negative regulation of extrinsic apoptotic signaling pathway	Cflar, Bcl2, Rb1cc1, Pea15a, Bcl2l1, Itga6, Eya2, Tnfrsf23, Igf1, Prdx2, Nrg1, Bmp4, Fgf10, Gas1, Gdnf, Itprip	0.00935272	No
BP	GO:0043525	positive regulation of neuron apoptotic process	Ncf2, Tgfb2, Abl1, Pak3, Musk, Nupr1, Pawr, Casp3, Bace1, Casp1, Map2k4, Cdk5r1, Itga1, Nr3c1	0.00940132	No
BP	GO:0003170	heart valve development	Tgfb2, Gata5, Jag1, Shox2, Tnfrsf1b, Rb1, Bmp4, Stra6, Tgfbr2, Sox4, Scx	0.00943235	No
BP	GO:0007528	neuromuscular junction development	Snta1, Cacnb2, Tnc, Musk, Tmeff1, Pdzrn3, Ptn, Col4a1, Lamb2, Lrrk2, Kalrn	0.00943235	No
BP	GO:0042129	regulation of T cell proliferation	Igfbp2, Sdc4, Efnb1, Cd1d1, Tnfrsf14, Tnfrsf1b, Il6, Il23r, Tarm1, Pycard, Igf1, Pawr, Il15, Casp3, Ido1, Bmp4, Tgfbr2, Havcr2, Ripor2, Cd80, Cblb, Tnfsf9, Scgb1a1, Cd6	0.00943235	No
BP	GO:1901654	response to ketone	Smyd3, Tgfb2, Cflar, Bcl2l1, Ptgfr, Postn, Adh1, Adam15, Trim63, Tgfbr3, Aqp1, Akr1b3, Abhd2, Scnn1b, Rwdd1, Cdk4, Sgk1, Gas6, Bmp4, Adcy3, Prkaa1, Gdnf, Fbxo32, Nr3c1	0.00943235	No
BP	GO:0033135	regulation of peptidyl-serine phosphorylation	Smyd3, Bcl2, Ptgs2, Bdnf, Mtcp1, Dmd, Fnip2, Bcar3, Hax1, Mad2l2, Il6, Gadd45a, Il11, Gas6, Spry2, Wnt5a, Irgm1, Egfr, Prkaa1, Rictor, Nrxn1, Axin1	0.00953754	No
BP	GO:0007259	receptor signaling pathway via JAK-STAT	Il6ra, Ephb2, Tnfrsf18, Leprot, Il6, Rac1, Gadd45a, Akr1b3, Il23r, Ctr9, Igf1, Hdac2, Il15, Stra6, Crlf3, Cdk5r1, Prl, Prl3c1, Prl3a1, Prl6a1, Prl8a2, Prl7a2, Prlr, Ghr, Cyp1b1	0.00961061	No
BP	GO:0043113	receptor clustering	Itga4, Gsn, Tnfaip6, Glrb, Slc7a11, Musk, Tmeff1, Reln, Grin2b, Ptn, Dlg2, Shisa6, Nrxn1	0.00963362	No
MF	GO:0035254	glutamate receptor binding	Ptpn4, Il1r1, Ophn1, Grin2b, Ptpn5, Sqstm1, Shisa6, Cdk5r1, Slc9a3r1, Myl12a, Myo5b, ND2	0.00966234	No
BP	GO:0060389	pathway-restricted SMAD protein phosphorylation	Tgfb2, Bmp7, Pmepa1, Bmp8a, Tgfbr3, Pparg, Gdf11, Gdf10, Bmp4, Tgfbr2, Inhba, Acvrl1	0.00966234	No
BP	GO:0061951	establishment of protein localization to plasma membrane	Cnst, Lypla1, Sys1, Rilpl1, Vamp5, Atp2c1, Sptbn1, Rab34, Arhgap44, Tamalin, Prepl, Myo5b	0.00966234	No
BP	GO:0030522	intracellular receptor signaling pathway	Ptf1a, Cry2, Bdnf, Tspan6, Fabp5, Cyp2j6, Dhrs3, Foxp1, Cyp26b1, Pparg, Arntl, Stard10, Igf1, Rwdd1, Cited2, Calr, Sec14l1, Irgm1, Per1, Nfkbia, Tgif1, Lbh, Fam120b, Pim1, Nr3c1, Pias2, Slc15a3	0.00977159	No
BP	GO:0071478	cellular response to radiation	Ifi207, Opn3, Bcl2l1, Map3k20, Mmp9, Timp1, Dhx36, Mme, Rad51ap1, Aqp1, Gadd45a, Rho, Pold1, Ercc1, Usp47, Mmp2, Cryab, Ei24, Mmp3, Pik3r1, Crip1, Tspyl5, Tmem109	0.00982766	No
CC	GO:0005901	caveola	Cavin2, Ptgs2, Kif18a, Slc2a1, Cavin4, Aqp1, Adcyap1r1, Ehd2, Bves, Atp1b3, Tgfbr2, Plpp1, Akap6, Lrrk2, Gnaq	0.00988824	No
BP	GO:0048193	Golgi vesicle transport	Cnst, Myo1b, Rab7b, Lypla1, Sys1, Ergic3, Rp2, Plpp3, Pef1, Vps29, Cyth3, Erp29, Preb, Vamp5, Sec13, Slc10a7, Dipk2a, Atp2c1, Snx1, Tmed1, Sptbn1, Rab34, Lman2, Vps41, Gas1, Tmed10, Nbas, Arfgap3, Lrrk2, Prepl, Lman1, Tmed7	0.0100148	No
BP	GO:0001659	temperature homeostasis	Acadl, Il18r1, Ptgs2, Ptges, Elovl6, Fabp5, Fabp4, Lepr, Plac8, Oxtr, Pparg, Arntl, Ucp2, Il4ra, Lama4, Il15, Rb1, Sqstm1, Dio2, Tshr, Prlr, Npr3, Epas1, Bscl2	0.0100614	No
BP	GO:0120161	regulation of cold-induced thermogenesis	Acadl, Il18r1, Elovl6, Fabp5, Fabp4, Lepr, Plac8, Oxtr, Arntl, Ucp2, Il4ra, Lama4, Il15, Rb1, Dio2, Tshr, Prlr, Npr3, Epas1, Bscl2	0.0100694	No
BP	GO:1904950	negative regulation of establishment of protein localization	Klf7, Lypla1, Frmd4a, Pkig, Kcnb1, Anxa5, Pkia, Ppp3ca, Erp29, Mdfic, Bag3, Ucp2, Ndfip2, Ubac2, Ei24, Pde8b, Pim3, Rangap1, Lrrk2, Cd200	0.0100694	No
MF	GO:0008374	O-acyltransferase activity	Prdx6, Pla2g4a, Porcn, Lrat, Lpcat3, Lpcat2, Mboat2, Plaat1, Lclat1, Agpat4	0.0100875	No
CC	GO:0005819	spindle	Nek2, Kifap3, Fmn2, Mapre1, Ttl, Cdc25b, Kif18a, Dynlt3, Map9, Tbl1xr1, Mad2l2, Rcc2, Cdc7, Arl8b, Wdr62, Tubgcp3, Pard3, Rb1, Haus4, Parp4, Poc1a, Taf1d, Cenpv, Myh10, Cdc27, Tppp, Kif2a, Plk2, Eml1, Espl1, Rangap1, Klhl22, Rps6ka2, Rmdn2, Eml4, Kifc1, Mapre2, Ska1	0.0101644	No
BP	GO:1905952	regulation of lipid localization	Pla2g4a, Ptges, Cry2, Pla2r1, Acsl4, Lrat, Fabp3, Ttc39b, Atp8a1, Lpcat3, Dennd5b, Pparg, Lpl, Nrg1, Tmem30a, Anxa2, Abca13, Edn1, Prelid1, Nfkbia, Runx1, C3	0.0101947	No
MF	GO:0061630	ubiquitin protein ligase activity	Rnf149, Rnf152, Lonrf3, Rnf113a1, Rnf128, Fbxo6, Trim63, Wwp1, Rabgef1, Pdzrn3, Herc3, Rad18, Trim34a, Rnf40, Rnf146, Traf3ip2, Ube2d1, Shprh, Rnf150, Rnf122, Lonrf1, Traip, Fbxl22, Gid4, Rnf213, Anapc11, Rnf144b, Irf2bpl, Marchf6, Cblb, Bfar, Stub1, Trim39, Nedd4l, Mex3c, Prpf19	0.0102032	No
MF	GO:0099106	ion channel regulator activity	Kcne4, Rem1, Snta1, Cacnb2, Lrrc55, Sclt1, Kcnab1, Stx1a, Wnk1, Sgk1, Fxyd2, Kcnmb1, Kcnab3, Slc9a3r1, Nrxn3, Tspan13, Nrxn1, Nedd4l, Prkg1	0.0102119	No
BP	GO:0001556	oocyte maturation	Grb14, Cdc25b, Shb, Pde3a, Ednra, Rec8, Edn1, Rps6ka2	0.0102119	No
BP	GO:0003401	axis elongation	Vangl2, Spry1, Tnc, Spry2, Wnt5a, Bmp4, Fgf10, Sfrp5	0.0102119	No
CC	GO:0005790	smooth endoplasmic reticulum	Plcb4, Erp29, Pdia4, Calr, Myo1d, Pdia6, Rtn1, Kcnn2	0.0102119	No
BP	GO:0010667	negative regulation of cardiac muscle cell apoptotic process	Cflar, Bcl2, Mdk, Nupr1, Slc25a4, Hand2, Nrg1, Myocd	0.0102119	No
BP	GO:0046777	protein autophosphorylation	Stk17b, Nek2, Rb1cc1, Csnk2a1, Abl1, Nek6, Tnik, Musk, Txk, Kdr, Pdgfa, Aak1, Wnk1, Iqgap1, Irak3, Vegfc, Nrg1, Fgfr1, Stk24, Mre11a, Ulk2, Tom1l1, Egfr, Pim3, Ptk2, Lrrk2, Pim1, Sik1, Pdgfrb	0.0102741	No
BP	GO:0016241	regulation of macroautophagy	Qsox1, Gpsm1, Ubqln2, Kdr, Nod1, Nupr1, Bag3, Dcn, Slc25a4, Pik3r4, Fyco1, Irgm1, Sptlc2, Lrrk2, Tmem39a, Fez2, Npc1	0.0102871	No
BP	GO:0019751	polyol metabolic process	Ephx1, Pla2g4a, Sord, Impa1, Plpp3, Bpnt2, Tpi1, Adcyap1r1, Dysf, Akr1b3, Nudt4, Mtmr2, Sphk1, Plpp1, Sptssa, Sptlc2, Sgpp1	0.0102871	No
BP	GO:0051881	regulation of mitochondrial membrane potential	Bcl2, Bcl2l1, Mllt11, Stoml2, Kdr, Arl6ip5, Ucp2, Dcn, Rnf122, Cck, Casp1, Ngfr, Prelid1, Lrrk2	0.0102884	No
BP	GO:0060411	cardiac septum morphogenesis	Tgfb2, Nrp2, Vangl2, Bmp7, Jag1, Dhrs3, Fzd1, Tgfbr3, Cited2, Wnt5a, Bmp4, Tgfbr2, Sox4, Gata6	0.0102884	No
BP	GO:0072028	nephron morphogenesis	Bcl2, Lama5, Hoxd11, Wt1, Bmp7, Fmn1, Fat4, Tacstd2, Timeless, Sall1, Bmp4, Gli3, Pgf, Gdnf	0.0102884	No
MF	GO:0005548	phospholipid transporter activity	Xkr4, Pltp, Atp8a1, Tmem41b, Atp10a, Atp11a, Tmem30a, Plscr4, Pitpnc1, Prelid1, Atp8b1	0.0106245	No
BP	GO:0048278	vesicle docking	Bloc1s6, Kcnb1, Rab3b, Stx12, Scfd2, Stx1a, Sytl2, Bves, Syt1, Rab3a, Nrxn1	0.0106245	No
MF	GO:0061134	peptidase regulator activity	Pi15, Cflar, Serpinb2, Bcl2l1, Itih2, Itih5, Slpi, Timp1, Lxn, A2m, Tfpi2, Pycard, Timp3, Gas6, Mt3, Dpep1, Ctsh, Spink8, Anxa2, Psme4, Spock1, Ctla2b, Serpina3n, Papln, Fetub, Kng1, C3, Crim1, Spink10, Tnfaip8, Prdx5	0.0106245	No
CC	GO:0005793	endoplasmic reticulum-Golgi intermediate compartment	Ccdc115, Mgat4a, Plpp3, Anpep, Tmed1, Tmem199, P4hb, Lman2, Tmed10, Pdia6, Rgmb, Lman1, Tmed7	0.0106393	No
CC	GO:0098978	glutamatergic synapse	Nrp2, Plcb4, Actc1, Iqsec2, Pak3, Porcn, Ophn1, Ppp3ca, Tnik, Ephb2, Prkar1b, Rac1, Grin2b, Eps8, Sh3gl3, Dlg2, Syn3, Syt1, Plat, Nrg1, Wnt5a, Ppp2r2a, Arhgap22, Myo6, Sema3f, Olfm2, Adora2b, Arhgap44, Shisa6, Myh10, Nrcam, Tamalin, Lrrk2, Nrxn1, Synpo, Ablim3	0.0106393	No
BP	GO:0001508	action potential	Kcne4, Trpa1, Gpr35, Scn7a, Snta1, Cacnb2, Kcnb1, Dmd, Usp53, Cacna2d1, Kcnh2, Foxp1, Grin2b, Pawr, Slmap, Nrcam, Pkp2, Kcnn2, Gnaq, Gna14	0.0107717	No
BP	GO:0071677	positive regulation of mononuclear cell migration	Itga4, Tnfrsf14, Wnk1, Pycard, Gas6, Calr, Wnt5a, Ccl7, Cxcl14, Cd47, Jam2, Pla2g7	0.0107717	No
BP	GO:0016311	dephosphorylation	Ptpn4, Mgat5, Tgfb2, Ptprv, Bcl2, Ctdsp1, Ptprj, Rprd1b, Cry2, Eya2, Cdc25b, Impa1, Ppp3ca, Ppm1j, Plpp3, Bpnt2, Ptpn13, Ppp1cb, Ptprz1, Iqgap1, Ptpn5, Uri1, Nuak1, Pawr, Cdh5, Ephx2, Ppp2r2a, Mtmr2, Dusp14, Ppm1d, Plpp1, Itga1, Ptpn21, Sgpp1, Tns2, Ppp1r2, Pdgfrb, Plpp6	0.0110916	No
MF	GO:0016641	oxidoreductase activity, acting on the CH-NH2 group of donors, oxygen as acceptor	Maoa, Aoc1, Loxl3, Loxl1, Pnpo, Lox	0.0110935	No
BP	GO:0032310	prostaglandin secretion	Pla2g4a, Ptgs2, Ptges, Acsl4, Abcc4, Edn1	0.0110935	No
BP	GO:0051900	regulation of mitochondrial depolarization	Mllt11, Kdr, Dcn, Cck, Ngfr, Lrrk2	0.0110935	No
BP	GO:0097284	hepatocyte apoptotic process	Cflar, Bcl2l1, Gsn, Rb1, Prkaa1, Atf7	0.0110935	No
BP	GO:1903909	regulation of receptor clustering	Gsn, Tnfaip6, Slc7a11, Musk, Ptn, Shisa6	0.0110935	No
BP	GO:1990182	exosomal secretion	Cops5, Stam, Sdc4, Smpd3, Sdc1, Myo5b	0.0110935	No
BP	GO:0006882	cellular zinc ion homeostasis	Slc39a8, Atp7b, Mt4, Mt3, Mt2, Mt1, Slc39a14	0.0110935	No
BP	GO:0038083	peptidyl-tyrosine autophosphorylation	Abl1, Txk, Kdr, Iqgap1, Nrg1, Egfr, Ptk2	0.0110935	No
BP	GO:0060445	branching involved in salivary gland morphogenesis	Lama5, Fgf7, Bmp7, Il6, Pdgfa, Fgfr1, Fgf10	0.0110935	No
BP	GO:0038127	ERBB signaling pathway	Ptprj, Abl1, Mmp9, Bcar3, Cpne3, Hip1, Iqgap1, Nrg1, Efemp1, Ccdc88a, Egfr, Caml, Itga1, Ptk2, Cblb, Garem1, Afap1l2	0.0111346	No
CC	GO:0031256	leading edge membrane	Ptprj, Kcnb1, Wls, Pdpn, Rac1, Ptprz1, Eps8, Antxr1, Kcnc3, Plekha1, Nrg1, Myo6, Tpm1, Sptbn1, Arhgap44, Shisa6, Myo1d, Egfr, Ngfr, Ripor2, Jcad	0.0112018	No
MF	GO:0004842	ubiquitin-protein transferase activity	Rnf149, Rnf152, Ube2c, Lonrf3, Rnf113a1, Rnf128, Ube2a, Fbxo6, Trim63, Wwp1, Rabgef1, Pdzrn3, Herc3, Rad18, Trim34a, Rnf40, Rnf146, Traf3ip2, Ube2d1, Shprh, Rnf150, Rnf122, Lonrf1, Traip, Uba7, Fbxl22, Gid4, Rnf213, Anapc11, Rnf144b, Irf2bpl, Nsmce2, Marchf6, Cblb, Ttc3, Bfar, Fbxo11, Stub1, Trim39, Nedd4l, Malt1, Mex3c, Hectd2, Prpf19	0.0112275	No
BP	GO:0003281	ventricular septum development	Tgfb2, Vangl2, Fzd1, Tgfbr3, Hoxa13, Cited2, Sall1, Wnt5a, Bmp4, Stra6, Tgfbr2, Sox4, Heg1, Ltbp1	0.0113269	No
BP	GO:0032941	secretion by tissue	Ada, Aqp1, Wnk1, Sytl2, Scnn1b, Sct, Traf3ip2, Chrm3, Fgf10, Npr3	0.011449	No
BP	GO:0061756	leukocyte adhesion to vascular endothelial cell	Selp, Mdk, Itga4, Slc39a8, Klf4, Il6, Add2, Pawr, Jam2, Capn1	0.011449	No
CC	GO:0005876	spindle microtubule	Kifap3, Mapre1, Ttl, Kif18a, Dynlt3, Map9, Tubgcp3, Haus4, Parp4, Kif2a, Klhl22, Rmdn2, Ska1	0.0118054	No
BP	GO:0046879	hormone secretion	Glul, Trpa1, Klf7, Ildr2, Cry2, Kcnb1, Acsl4, Anxa5, Ppp3ca, Selenot, Lepr, Il6, Stx1a, Rac1, Aqp1, Pparg, Ano1, Arntl, Il11, Ucp2, Sct, Smpd3, Nrg1, Fgfr1, Foxl2, Rasl10b, Edn1, Sox4, Pde8b, Inhba, Dio2, C1qtnf3, Pim3, Sybu, Oxct1, Runx1, Kalrn, Nrxn1, Glp1r, Kif5b	0.0118762	No
BP	GO:0090150	establishment of protein localization to membrane	Cnst, Lypla1, Bcs1l, Sys1, Kcnb1, Stom, Mmgt1, Trmt10b, Rabgef1, Rilpl1, Vamp5, Folr1, Get3, Pard3, Atp2c1, Sptbn1, Rab34, Arhgap44, Hspa4, Cdk5r1, Caml, Syne3, Tamalin, Rftn1, Zdhhc14, Prepl, Glp1r, Myo5b, Npc1, Zdhhc24	0.0119378	No
BP	GO:0010812	negative regulation of cell-substrate adhesion	Fzd7, Jag1, Postn, Adam15, Rcc2, Sema3e, Ptprz1, Tacstd2, Pik3r1, Spock1, Acvrl1	0.0119717	No
BP	GO:0032731	positive regulation of interleukin-1 beta production	Ifi207, Ifi205, Il6, Nod1, Pycard, Lpl, Wnt5a, Panx1, Casp1, Gsdmd, Malt1	0.0119717	No
BP	GO:0015800	acidic amino acid transport	Slc25a12, Bdnf, Slc7a11, Slc7a13, Lrrc8c, Slc6a6, Arl6ip5, Grin2b, Myo6, Cck, Slc9a3r1, Nr3c1	0.0120276	No
BP	GO:0042246	tissue regeneration	Cflar, Fzd7, Mdk, Akirin1, Txk, Dysf, Ptn, Igf1, Large1, Mustn1, Pkm, Ninj1	0.0120276	No
BP	GO:0008045	motor neuron axon guidance	Lamc2, Lhx4, Kif5c, Rac1, Foxp1, Plxna4, Egr2, Sema3f	0.0120357	No
BP	GO:0031069	hair follicle morphogenesis	Lamc1, Tgfb2, Bcl2, Fgf7, Ngfr, Fst, Fgf10, Runx1	0.0120357	No
BP	GO:0051491	positive regulation of filopodium assembly	Zmynd8, Fnbp1l, Arap1, Gpm6a, Ripor2, Pik3r1, Rhoq, Dpysl3	0.0120357	No
BP	GO:0002695	negative regulation of leukocyte activation	Ildr2, Mdk, Sdc4, Mertk, Tnfrsf14, Fgl2, Rabgef1, Pparg, Loxl3, Axl, Tarm1, Il4ra, Pawr, Casp3, Prdx2, Ido1, Bmp4, Havcr2, Ripor2, Gli3, Cd80, Cd200, Runx1, Cblb, Scgb1a1	0.0121405	No
MF	GO:0030414	peptidase inhibitor activity	Pi15, Serpinb2, Bcl2l1, Itih2, Itih5, Slpi, Timp1, Lxn, A2m, Tfpi2, Timp3, Gas6, Mt3, Dpep1, Spink8, Anxa2, Spock1, Ctla2b, Serpina3n, Papln, Fetub, Kng1, C3, Crim1, Spink10, Tnfaip8, Prdx5	0.0121837	No
CC	GO:0030141	secretory granule	Ncf2, Tgfb2, Ica1l, Selp, Pla2g4a, Bdnf, Dmd, Skil, Rab3b, Scfd2, Wfs1, Crcp, Rph3a, Stx1a, Aqp1, Mmrn1, Sh3gl3, Abhd2, Cd177, Ap2a2, Igf1, Syt1, Bsg, Calr, Plat, Rab3a, Abcc4, Rcbtb2, Ctsh, Loxl1, Hexa, Atp2c1, Baiap2, Fstl4, Sparc, Edn1, Prl, Itga1, Tmed10, Sypl, Pla1a, Thbs2, Scgb1a1, Vps13a, Pcsk5	0.012199	No
MF	GO:0005523	tropomyosin binding	Lmod1, Tnnt2, S100a6, Tmod1, Pycard	0.0122147	No
BP	GO:0009170	purine deoxyribonucleoside monophosphate metabolic process	Ada, Dck, Xdh, Dnph1, Gda	0.0122147	No
BP	GO:0010715	regulation of extracellular matrix disassembly	Tgfb2, Dpp4, Pdpn, Il6, Sema5a	0.0122147	No
BP	GO:0015693	magnesium ion transport	Cnnm4, Mmgt1, Nipal1, Nipa2, Nipa1	0.0122147	No
MF	GO:0042577	lipid phosphatase activity	Plpp3, Ephx2, Plpp1, Sgpp1, Plpp6	0.0122147	No
BP	GO:0050930	induction of positive chemotaxis	Vegfd, Il16, Vegfc, Fgf10, Pgf	0.0122147	No
MF	GO:0070700	BMP receptor binding	Bmp7, Bmp8a, Pycard, Cdh5, Bmp4	0.0122147	No
BP	GO:0090178	regulation of establishment of planar polarity involved in neural tube closure	Vangl2, Fzd1, Wnt5a, Celsr1, Sfrp5	0.0122147	No
BP	GO:0097531	mast cell migration	Vegfd, Rac1, Vegfc, Pgf, Rin3	0.0122147	No
BP	GO:1903543	positive regulation of exosomal secretion	Stam, Sdc4, Smpd3, Sdc1, Myo5b	0.0122147	No
BP	GO:1903729	regulation of plasma membrane organization	Gsn, Atp10a, Rab3a, Asap1, Atp8b1	0.0122147	No
BP	GO:0051250	negative regulation of lymphocyte activation	Ildr2, Mdk, Sdc4, Mertk, Tnfrsf14, Fgl2, Loxl3, Axl, Tarm1, Il4ra, Pawr, Casp3, Prdx2, Ido1, Bmp4, Havcr2, Ripor2, Gli3, Cd80, Runx1, Cblb, Scgb1a1	0.0122581	No
BP	GO:1904064	positive regulation of cation transmembrane transport	Cacnb2, Jph2, Abl1, Lrrc55, G6pdx, Dmd, S100a1, Ephb2, Asph, Cacna2d1, Reln, Kcnh2, Wnk1, Akap7, Ednra, Bmp4, Atp1b3, Kcnmb1, Edn1, Akap6, Nedd4l, Kif5b	0.0122581	No
BP	GO:0034644	cellular response to UV	Opn3, Mmp9, Timp1, Dhx36, Mme, Aqp1, Pold1, Ercc1, Usp47, Mmp2, Ei24, Mmp3, Pik3r1, Crip1	0.0123789	No
BP	GO:0050866	negative regulation of cell activation	Ildr2, Mdk, Sdc4, Mertk, Tnfrsf14, Fgl2, Rabgef1, Pdgfa, Pparg, Loxl3, Axl, Tarm1, Il4ra, Pawr, Casp3, Prdx2, Ido1, Bmp4, Havcr2, Ripor2, Gli3, Cd80, Cd200, Runx1, Cblb, Prkg1, Scgb1a1	0.0128279	No
BP	GO:0006672	ceramide metabolic process	Cers6, Sgms2, Plpp3, Ugcg, Ormdl2, Smpd3, Hexa, Sphk1, Plpp1, Sptssa, Sptlc2, Cerk, St3gal1, Cers5, Smpd5	0.0128279	No
CC	GO:0030175	filopodium	Myo1b, Enah, Dmd, Pdpn, Ptprz1, Antxr1, Podxl, Gpm6a, Fzd3, Rdx, Ripor2, Ninj1, Iqgap2, Myo10, Ezr	0.0128279	No
BP	GO:0001889	liver development	Cflar, Rb1cc1, Mdk, Ada, Frzb, Tgfbr3, Il6, Ptn, Ccnd1, E2f8, Cebpa, Cited2, Rpgrip1l, Bmp4, Pkm, Atf7, Runx1, Gata6	0.012902	No
BP	GO:0032943	mononuclear cell proliferation	Bcl2, Igfbp2, Ncstn, Abl1, Ada, Sdc4, Efnb1, Cd1d1, Tnfrsf14, Ephb2, Ctps, Tnfrsf1b, Shb, Bst1, Il6, Il23r, Siglecg, Tarm1, Pycard, Igf1, Pawr, Il15, Casp3, Prdx2, Ido1, Bmp4, Tgfbr2, Havcr2, Ripor2, Fgf10, Cd80, Cblb, St6gal1, Tnfsf9, Malt1, Scgb1a1, Cd6	0.0129092	No
BP	GO:1904888	cranial skeletal system development	Tgfb2, Frem1, Mmp16, Mthfd1l, Ednra, Bmp4, Tgfbr2, Tmem107, Gli3, Gas1, Foxn3, Chrd, Gnaq	0.0129541	No
BP	GO:0002042	cell migration involved in sprouting angiogenesis	Akt3, Ptgs2, Abl1, Srpx2, Klf4, Kdr, Plk2, Rhoj, Hdac7, Jcad	0.0129541	No
BP	GO:0038066	p38MAPK cascade	Map3k20, Gadd45a, Sash1, Hand2, Bmp4, Sphk1, Per1, Atf7, Ezr, Xdh	0.0129541	No
BP	GO:0046638	positive regulation of alpha-beta T cell differentiation	Ada, Cd1d1, Shb, Il6, Il4ra, Zbtb16, Tgfbr2, Gli3, Runx1, Malt1	0.0129541	No
CC	GO:0034451	centriolar satellite	Nek6, G6pdx, Fnip2, Ak5, Patj, Dysf, Podxl, Wdr62, Il4ra, Pcnt, Hook3, Pxk, Taf1d, Pik3r5, Kctd1, Kif5b	0.012963	No
BP	GO:0050886	endocrine process	Cry2, G6pdx, Enpep, Aqp1, Oxtr, Pparg, Nrg1, Hsd11b2, Fgfr1, Foxl2, Rasl10b, Edn1, Inhba, C1qtnf3, Runx1, Rps6ka2	0.012963	No
BP	GO:0106027	neuron projection organization	Zfp804a, Zmynd8, Pak3, Dhx36, Ephb2, Reln, Rph3a, Grin2b, Mtmr2, Baiap2, Arhgap44, Cdk5r1, Actr2, Lrrk2, Kalrn, Myo5b	0.012963	No
CC	GO:0000781	chromosome, telomeric region	Nabp1, Orc4, Dclre1b, Dhx36, Gatad2b, Ppp1cb, Polr2b, Rad51ap1, Pold1, Ercc1, Hdac2, Tinf2, Mre11a, Rad51d, Smg6, Cbx5, Nsmce2	0.012963	No
BP	GO:0006090	pyruvate metabolic process	Pgk1, Eno1, Slc4a4, Prkag2, Tpi1, Bpgm, Nupr1, Igf1, Dlat, Me1, Mpi, Adpgk, Pkm, Pfkp, Prkaa1, Pcx, Hoga1	0.012963	No
BP	GO:0006790	sulfur compound metabolic process	Sulf1, Acss1, G6pdx, Acsl4, Cth, Slc7a11, Gstm2, Bpnt2, Sult1e1, Gstk1, Chst13, Arl6ip5, Mgst1, Sult1a1, Chsy1, Chst8, Dcn, Spock2, Suox, Ggt1, Gstt1, Ednra, Slc10a7, Csgalnact1, Dpep1, Dlat, Dnmt1, Acly, Gpx3, Egflam, Ghr, Oplah, Hagh, Xdh, Cdo1, Mamdc2	0.0132211	No
BP	GO:0051259	protein complex oligomerization	Trpa1, Gls, Tmem70, Ehd4, Samhd1, Kcnb1, Cth, Znhit6, Stoml2, Lrrc8c, G3bp2, Col1a2, Grin2b, Slc1a5, Kcnc3, Pycard, Kctd15, Rrm1, Syt1, Scara5, Jmjd6, Kctd11, Ripor2, Ninj1, Rrm2, Kcns3, Gsdmd, Atl2, Kctd1	0.0132211	No
BP	GO:0048332	mesoderm morphogenesis	Bmp7, Wls, Txnrd1, Smad1, Fgfr1, Wnt5a, Bmp4, Foxc1, Inhba, Scx, Chrd, Axin1	0.0132211	No
MF	GO:0005343	organic acid:sodium symporter activity	Slc10a3, Slc10a6, Slc10a4-ps, Slc6a6, Slc6a12, Slc38a1, Slc38a2	0.0132211	No
MF	GO:0005520	insulin-like growth factor binding	Igfbp2, Itga6, Htra1, Igfbp4, Igfbp6, Crim1, Kazald1	0.0132211	No
BP	GO:0034311	diol metabolic process	Ephx1, Plpp3, Sphk1, Plpp1, Sptssa, Sptlc2, Sgpp1	0.0132211	No
BP	GO:0055069	zinc ion homeostasis	Slc39a8, Atp7b, Mt4, Mt3, Mt2, Mt1, Slc39a14	0.0132211	No
BP	GO:0061003	positive regulation of dendritic spine morphogenesis	Pak3, Dhx36, Ephb2, Reln, Baiap2, Actr2, Kalrn	0.0132211	No
BP	GO:0061311	cell surface receptor signaling pathway involved in heart development	Vangl2, Jag1, Hand2, Wnt5a, Bmp4, Chrd, Alpk2	0.0132211	No
BP	GO:0071548	response to dexamethasone	Smyd3, Trim63, Aqp1, Bmp4, Gdnf, Fbxo32, Nr3c1	0.0132211	No
MF	GO:0015179	L-amino acid transmembrane transporter activity	Slc25a12, Slc7a11, Slc7a13, Slc1a5, Slc25a15, Slc7a2, Slc7a8, Slc25a29, Slc38a1, Slc38a2, Slc3a2	0.0132211	No
BP	GO:0015807	L-amino acid transport	Slc25a12, Slc7a11, Slc7a13, Arl6ip5, Slc1a5, Slc25a15, Slc7a2, Slc7a8, Slc25a29, Slc38a2, Slc3a2	0.0132211	No
BP	GO:0031102	neuron projection regeneration	Bcl2, Tnc, Klf4, Ptn, Folr1, Mmp2, Nrg1, Stk24, Lamb2, Omg, Nrep	0.0132211	No
BP	GO:0042698	ovulation cycle	Pla2g4a, Mdk, Tnfaip6, Gpr149, Ptx3, Ptn, Axl, Plekha1, Inhba, Runx1, Adamts1	0.0132211	No
BP	GO:0046622	positive regulation of organ growth	Wt1, Tgfbr3, Igf1, Slc25a4, Nrg1, Fgfr1, Edn1, Akap6, Pim1, Nr3c1, Gata6	0.0132211	No
BP	GO:0034767	positive regulation of ion transmembrane transport	Cacnb2, Jph2, Abl1, Lrrc55, G6pdx, Dmd, S100a1, Ephb2, Asph, Cacna2d1, Reln, Kcnh2, Ndufa4, Wnk1, Akap7, Ednra, Bmp4, Atp1b3, Kcnmb1, Slc9a3r1, Edn1, Akap6, Nedd4l, Kif5b	0.0133665	No
CC	GO:0043209	myelin sheath	Glul, Bcl2, Slc25a12, Ass1, Gsn, Tspan2, Eno1, Uchl1, Akr1b3, Slc25a4, Prdx2, Pard3, Dlat, Cryab, Rdx, Cox5a, Pkm, Anxa2, Omg, Myo1d, Tppp, Ckb, Ndrg1, Tuba1a, Cldn5, Ezr	0.0134545	No
BP	GO:0034763	negative regulation of transmembrane transport	Kcne4, Tgfb2, Gpr35, Rgs4, Pea15a, Rgs2, Rem1, Mmp9, Fabp5, Kcnab1, Ephb2, Kcnh2, Upk3b, Arl6ip5, Dysf, Fxyd2, Slc9a3r1, Rhoq, Nedd4l	0.0134567	No
BP	GO:0006835	dicarboxylic acid transport	Slc25a12, Bdnf, Slc7a11, Slc7a13, Lrrc8c, Arl6ip5, Grin2b, Slc1a5, Folr1, Slc19a1, Myo6, Cck, Abcc5, Nr3c1	0.0134612	No
BP	GO:0046888	negative regulation of hormone secretion	Klf7, Cry2, Kcnb1, Anxa5, Ppp3ca, Il6, Pparg, Il11, Ucp2, Nrg1, Edn1, Pde8b, Pim3, Kalrn	0.0134612	No
CC	GO:0034702	ion channel complex	Kcne4, Scn7a, Cacnb2, Kcnb1, Lrrc55, Gabrq, Porcn, Glrb, Kcnab1, Clic4, Pde4b, Gabrb1, Cnga1, Lrrc8b, Lrrc8c, Cacna2d1, Kcnh2, Ttyh3, Grin2b, Eps8, Cacna2d4, Ano1, Kcnc3, Scnn1b, Gabrb3, Kcnk1, Micu3, Olfm2, Kcnmb1, Shisa6, Kcnab3, Akap6, Kcns3	0.0135237	No
BP	GO:0010559	regulation of glycoprotein biosynthetic process	Bcl2, Ncstn, Itm2a, Fktn, Igf1, Pawr, Il15, Mt3, Mustn1	0.013626	No
BP	GO:0071385	cellular response to glucocorticoid stimulus	Smyd3, Trim63, Aqp1, Sgk1, Bmp4, Gdnf, Fbxo32, Zfp36l2, Nr3c1	0.013626	No
BP	GO:0086009	membrane repolarization	Kcne4, Snta1, Cacna2d1, Kcnh2, Akap7, Atp1b3, Akap6, Nedd4l, Kcnn2	0.013626	No
MF	GO:0030215	semaphorin receptor binding	Sema6c, Sema4a, Sema3e, Sema3b, Sema3f, Sema5a	0.013626	No
BP	GO:0045217	cell-cell junction maintenance	Kirrel, Whrn, Cd177, Plekha7, Fermt2, Mtss1	0.013626	No
BP	GO:0048532	anatomical structure arrangement	Nrp2, Dmd, Rac1, Plxna4, Egr2, Sema3f	0.013626	No
BP	GO:0060602	branch elongation of an epithelium	Spry1, Tnc, Spry2, Wnt5a, Bmp4, Fgf10	0.013626	No
BP	GO:0072111	cell proliferation involved in kidney development	Cflar, Wt1, Bmp7, Il6ra, Bmp4, Pdgfrb	0.013626	No
BP	GO:0099515	actin filament-based transport	Myo1b, Fnbp1l, Myo1h, Myo6, Myo1d, Myo5b	0.013626	No
BP	GO:2001224	positive regulation of neuron migration	Il1r1, Mdk, Reln, Ptprz1, Wdr62, Fbxo31	0.013626	No
BP	GO:0009132	nucleoside diphosphate metabolic process	Entpd2, Pgk1, Ak5, Eno1, Slc4a4, Prkag2, Tpi1, Bpgm, Nupr1, Rrm1, Igf1, Mpi, Adpgk, Pkm, Pfkp, Rrm2, Prkaa1, Entpd7	0.0136586	No
BP	GO:0033138	positive regulation of peptidyl-serine phosphorylation	Smyd3, Bcl2, Ptgs2, Bdnf, Mtcp1, Fnip2, Bcar3, Hax1, Mad2l2, Il6, Il11, Gas6, Spry2, Wnt5a, Irgm1, Egfr, Nrxn1, Axin1	0.0136586	No
BP	GO:0019693	ribose phosphate metabolic process	Bcl2l1, Ada, Acss1, Pgk1, G6pdx, Acsl4, Gucy1b1, Nppb, Eno1, Ctps, 1700009N14Rik, Stoml2, Sult1e1, Slc4a4, Prkag2, Rpia, Tpi1, Gimap9, Bpgm, Nupr1, Igf1, Nudt4, Ldhd, Dlat, Mpi, Adpgk, Pkm, Atp5l, Acly, Pank3, Pfkp, Dmac2l, Adcy3, Prkaa1, Lrrk2, Rhoq, Xdh, Nme4, Entpd7, Gda	0.0136863	Yes
MF	GO:0051117	ATPase binding	Tor1aip2, Ncstn, Snta1, Ppp3ca, Znhit6, S100a1, Wfs1, Rac1, Atp6v1e1, Rab3a, Rdx, Atp1b3, Pik3r1, Sdf2l1, Ezr	0.0137456	No
BP	GO:0007435	salivary gland morphogenesis	Lama5, Fgf7, Bmp7, Il6, Pdgfa, Fgfr1, Egfr, Fgf10	0.0137888	No
BP	GO:0035909	aorta morphogenesis	Tgfb2, Jag1, Sox4, Acvrl1, Mylk, Notch4, Pdgfrb, Efemp2	0.0137888	No
BP	GO:0060441	epithelial tube branching involved in lung morphogenesis	Vangl2, Spry1, Tnc, Spry2, Bmp4, Ctsh, Fgf10, Celsr1	0.0137888	No
BP	GO:0061384	heart trabecula morphogenesis	Tgfb2, Fhl2, Bmp7, S1pr1, Tgfbr3, Nrg1, Adamts1, Heg1	0.0137888	No
BP	GO:0018107	peptidyl-threonine phosphorylation	Akt3, Bcl2, Csnk2a1, Bmp7, Hipk1, Prkag2, Wnk1, Sbk1, Pard3, Spry2, Wnt5a, Tgfbr2, Sphk1, Irgm1, Cdk5r1, Lrrk2, Axin1	0.0137888	No
BP	GO:0042472	inner ear morphogenesis	Vangl2, Frzb, Col11a1, Whrn, Ephb2, Rac1, Cdh23, Fgfr1, Spry2, Wnt5a, Fzd3, Myo6, Slc9a3r1, Ripor2, Fgf10, Tshr, Celsr1	0.0137888	No
BP	GO:2000177	regulation of neural precursor cell proliferation	Mdk, Bdnf, Ptbp2, Foxo1, Nes, Ptprz1, Ptn, Wdr62, Igf1, Vegfc, Sall1, Wnt5a, Fzd3, Kctd11, Ngfr, Gli3, Lrrk2	0.0137888	No
BP	GO:0006749	glutathione metabolic process	G6pdx, Cth, Slc7a11, Gstm2, Gstk1, Arl6ip5, Mgst1, Ggt1, Gstt1, Dpep1, Gpx3, Oplah, Hagh	0.014014	No
BP	GO:0022406	membrane docking	Bloc1s6, Kcnb1, Rab3b, Stx12, Scfd2, Stx1a, Sytl2, Bves, Syt1, Rab3a, Esyt3, Esyt2, Nrxn1	0.014014	No
MF	GO:0004866	endopeptidase inhibitor activity	Serpinb2, Bcl2l1, Itih2, Itih5, Slpi, Timp1, Lxn, A2m, Tfpi2, Timp3, Gas6, Mt3, Dpep1, Spink8, Anxa2, Spock1, Ctla2b, Serpina3n, Papln, Fetub, Kng1, C3, Crim1, Spink10, Tnfaip8, Prdx5	0.0140807	No
CC	GO:0043204	perikaryon	Glul, Ass1, Kcnb1, Bdnf, Anxa5, Dhx36, Kcnab1, Penk, Reln, Ptpn5, Cryab, Cck, Map2k4, Tmem100, Ngfr, Itga1, Lrrk2, Kng1, Pcsk5	0.0143203	No
BP	GO:0071887	leukocyte apoptotic process	Tgfb2, Ada, Mertk, Tsc22d3, Slc7a11, Il6, Foxp1, Axl, Tnfrsf23, Traf3ip2, Gas6, Ido1, Wnt5a, Bmp4, Pik3cb, Prelid1, Gli3, St3gal1, St6gal1	0.0143203	No
BP	GO:0006023	aminoglycan biosynthetic process	Chst13, B3gnt8, Chsy1, Slc10a7, Smpd3, Csgalnact1, B3gnt9, Hexa, Has2, Pdgfrb	0.014441	No
BP	GO:0002287	alpha-beta T cell activation involved in immune response	Il18r1, Sema4a, Il6ra, Shb, Il6, Foxp1, Loxl3, Il4ra, Batf, H2-M3, Malt1, Entpd7	0.0144908	No
BP	GO:0045428	regulation of nitric oxide biosynthetic process	Cd34, Ptgs2, Tlr5, Ass1, Ptx3, Klf4, Il6, Rac1, Igf1, Smpd3, Cd47, H2-M3	0.0144908	No
BP	GO:0046579	positive regulation of Ras protein signal transduction	Gpr35, Map4k4, Lpar4, Lpar1, Igf1, Mcf2l, Nrg1, Pik3cb, Ngfr, Fgf10, Mapre2, Pdgfrb	0.0144908	No
BP	GO:0048168	regulation of neuronal synaptic plasticity	Bdnf, Ephb2, Kdr, Rac1, Grin2b, Rab3a, Star, Shisa6, Chrd, Kalrn, Synpo, Kcnn2	0.0144908	No
BP	GO:0009199	ribonucleoside triphosphate metabolic process	Bcl2l1, Eno1, Ctps, 1700009N14Rik, Stoml2, Gimap9, Ldhd, Pkm, Atp5l, Dmac2l, Lrrk2, Rhoq, Nme4, Entpd7	0.0146167	No
BP	GO:0046683	response to organophosphorus	Lpar1, Asph, Aqp1, Pde3a, Akap7, Panx1, Casp1, Aldh3a1, Per1, Pik3r1, Akap6, Ezr, Slc8a1, Cdo1	0.0146167	No
MF	GO:0008028	monocarboxylic acid transmembrane transporter activity	Slc43a3, Slc10a3, Slc10a6, Slc10a4-ps, Slco1a1, Slc6a6, Slc6a12, Slc16a7, Slc10a7, Abcc4, Slc9a3r1	0.0146447	No
BP	GO:0010517	regulation of phospholipase activity	Rgs2, Abl1, Pla2r1, Lpar1, Txk, Adcyap1r1, Fgfr1, Anxa8, Gna13, Pdgfrb, Gnaq	0.0146447	No
BP	GO:0030865	cortical cytoskeleton organization	Rnd3, Fmnl2, Strip1, Rac1, Ehd2, Epb41l2, Calr, Rnd1, Rhoq, Ezr, Synpo	0.0146447	No
BP	GO:2000401	regulation of lymphocyte migration	Itga4, Tnfrsf14, Wnk1, Pycard, Wnt5a, 2610528A11Rik, Ccl7, Ripor2, Cxcl14, Cd200, Jam2	0.0146447	No
BP	GO:0050821	protein stabilization	Usp27x, Usp13, Glmp, Plpp3, Stx12, Wfs1, Apbb2, Hip1, Aak1, Bag3, Igf1, Calr, Mt3, Ifi30, Cryab, Tbrg1, Atp1b3, Irgm1, Pik3r1, Sox4, Caml, Trim39, Pim1, Gnaq	0.0148765	No
BP	GO:0006661	phosphatidylinositol biosynthetic process	Fam126b, Pik3c2b, Pigt, Impa1, Pik3r3, Bpnt2, Fam126a, Pdgfa, Pyurf, Pik3cb, Pik3r4, Pik3r1, Efr3b, Gpaa1, Pi4ka	0.0149182	No
BP	GO:1902749	regulation of cell cycle G2/M phase transition	Nabp1, Hacd1, Cdc25b, Pkia, Rcc2, Clspn, Cdc7, Ccnd1, Taok2, Usp47, Brsk1, Rrm1, Cdk4, Mre11a, Foxn3, Trim39	0.0149889	No
BP	GO:1905037	autophagosome organization	Pik3c2b, Rb1cc1, Trp53inp2, Ubqln2, Synpo2, Stx12, Nupr1, Tmem41b, Bag3, Atg16l2, Ulk2, Irgm1, Lrrk2, Tmem39a, Fez2, Tbc1d12	0.0149889	No
BP	GO:0003357	noradrenergic neuron differentiation	Zc4h2, Ednra, Edn1, Sox4	0.0152897	No
MF	GO:0016670	oxidoreductase activity, acting on a sulfur group of donors, oxygen as acceptor	Qsox1, Pcyox1, Suox, P4hb	0.0152897	No
MF	GO:0016801	hydrolase activity, acting on ether bonds	Ephx1, Tmem86a, Lta4h, Ephx2	0.0152897	No
BP	GO:0021612	facial nerve structural organization	Nrp2, Plxna4, Egr2, Sema3f	0.0152897	No
BP	GO:0035864	response to potassium ion	Carf, Nek7, Dlg2, Mylk	0.0152897	No
BP	GO:0035865	cellular response to potassium ion	Carf, Nek7, Dlg2, Mylk	0.0152897	No
BP	GO:0061525	hindgut development	Hoxa13, Wnt5a, Gli3, Dact1	0.0152897	No
BP	GO:0061687	detoxification of inorganic compound	Mt4, Mt3, Mt2, Mt1	0.0152897	No
BP	GO:0090091	positive regulation of extracellular matrix disassembly	Tgfb2, Pdpn, Il6, Sema5a	0.0152897	No
BP	GO:0090269	fibroblast growth factor production	Ptgs2, Fgfr1, Rgcc, Heg1	0.0152897	No
BP	GO:0090270	regulation of fibroblast growth factor production	Ptgs2, Fgfr1, Rgcc, Heg1	0.0152897	No
BP	GO:0097501	stress response to metal ion	Mt4, Mt3, Mt2, Mt1	0.0152897	No
BP	GO:2000391	positive regulation of neutrophil extravasation	Il1r1, Mdk, Pawr, Ripor2	0.0152897	No
BP	GO:0014015	positive regulation of gliogenesis	Mdk, Tnfrsf1b, Plag1, Il6, Ptprz1, Pparg, Ptn, Igf1, Hdac2, Egr2, Nrg1, Ptk2, Prpf19	0.0153218	No
BP	GO:0045123	cellular extravasation	Selp, Il1r1, Mdk, Itga4, Add2, Lyve1, Cd177, Pawr, Ripor2, Itga1, Cd47, Jam2, Capn1	0.0153218	No
BP	GO:0002686	negative regulation of leukocyte migration	Ada, Tnfaip6, Dpp4, Nbl1, Rabgef1, Mmp28, Ripor2, Rin3, Cd200	0.015358	No
BP	GO:0002691	regulation of cellular extravasation	Selp, Il1r1, Mdk, Itga4, Lyve1, Pawr, Ripor2, Cd47, Capn1	0.015358	No
BP	GO:0035136	forelimb morphogenesis	Hoxd11, Hoxd10, Fmn1, Shox2, Hoxa13, Sall1, Rpgrip1l, Zbtb16, Wnt9a	0.015358	No
MF	GO:0050661	NADP binding	Fmo2, Fmo3, Hsd11b1, G6pdx, Kcnab1, Hibadh, Crym, Me1, Fdxr	0.015358	No
MF	GO:0070888	E-box binding	Ptf1a, Ciart, Atoh8, Pparg, Arntl, Hand2, Tcf12, Per1, Scx	0.015358	No
BP	GO:0001516	prostaglandin biosynthetic process	Pla2g4a, Ptgs2, Ptges, Ptgs1, Fabp5, Sphk1, Edn1	0.0155166	No
CC	GO:0005942	phosphatidylinositol 3-kinase complex	Pik3c2b, Pik3r3, Pik3cb, Pik3r4, Pik3r5, Pik3r6, Pik3r1	0.0155166	No
BP	GO:0046457	prostanoid biosynthetic process	Pla2g4a, Ptgs2, Ptges, Ptgs1, Fabp5, Sphk1, Edn1	0.0155166	No
BP	GO:0140058	neuron projection arborization	Pak6, Ptn, Taok2, Wnt5a, Tpbg, Phactr1, Lrrk2	0.0155166	No
BP	GO:0061008	hepaticobiliary system development	Cflar, Rb1cc1, Mdk, Ada, Frzb, Tgfbr3, Il6, Ptn, Ccnd1, E2f8, Cebpa, Cited2, Rpgrip1l, Bmp4, Pkm, Atf7, Runx1, Gata6	0.0155792	No
CC	GO:0005869	dynactin complex	Actc1, Dctn3, Actg2, Acta1, Acta2	0.0155792	No
BP	GO:0006857	oligopeptide transport	Slc7a11, Mgst1, Slc9a3r1, Abcc5, Slc15a3	0.0155792	No
MF	GO:0015095	magnesium ion transmembrane transporter activity	Cnnm4, Mmgt1, Nipal1, Nipa2, Nipa1	0.0155792	No
BP	GO:0042921	glucocorticoid receptor signaling pathway	Cry2, Bdnf, Arntl, Per1, Nr3c1	0.0155792	Yes
BP	GO:0048103	somatic stem cell division	Tgfb2, Fzd7, Vangl2, Lbh, Zfp36l2	0.0155792	No
BP	GO:0071371	cellular response to gonadotropin stimulus	Wt1, Ednra, Edn1, Inhba, Gata6	0.0155792	No
BP	GO:0072498	embryonic skeletal joint development	Hoxd11, Bmp7, Shox2, Bmp4, Axin1	0.0155792	No
BP	GO:0086103	G protein-coupled receptor signaling pathway involved in heart process	Rgs2, Pde4b, Rac1, Ednra, Edn1	0.0155792	No
BP	GO:0090177	establishment of planar polarity involved in neural tube closure	Vangl2, Fzd1, Wnt5a, Celsr1, Sfrp5	0.0155792	No
BP	GO:1901722	regulation of cell proliferation involved in kidney development	Cflar, Wt1, Bmp7, Il6ra, Bmp4	0.0155792	No
BP	GO:0070661	leukocyte proliferation	Bcl2, Igfbp2, Ncstn, Abl1, Ada, Sdc4, Efnb1, Cd1d1, Tnfrsf14, Ephb2, Ctps, Tnfrsf1b, Shb, Bst1, Il6, Il23r, Siglecg, Tarm1, Pycard, Igf1, Pawr, Il15, Casp3, Prdx2, Ido1, Bmp4, Tgfbr2, Havcr2, Ripor2, Fgf10, Npr3, Ptk2, Cd80, Cblb, St6gal1, Tnfsf9, Malt1, Scgb1a1, Cd6	0.0157207	No
BP	GO:0048678	response to axon injury	Bcl2, Tnc, Klf4, Ptn, Folr1, Mmp2, Nrg1, Stk24, Lamb2, Omg, Nrep, Dpysl3	0.0158028	No
BP	GO:0060761	negative regulation of response to cytokine stimulus	Il1r2, Samhd1, Klf4, Rabgef1, Il6, Pparg, Irak3, Otud4, Gas6, Palm3, Nlrc5, Traip	0.0158028	No
BP	GO:0042177	negative regulation of protein catabolic process	Fmn2, Csnk2a1, Ophn1, Timp1, Mad2l2, Atraid, Dysf, Timp3, Irak3, Nrg1, Fhit, Styx, Anxa2, Egfr, Caml, Azin1, Trim39	0.0158028	No
CC	GO:0051233	spindle midzone	Mapre1, Kif18a, Map9, Rcc2, Arl8b, Cenpv, Eml1, Mapre2	0.0158028	No
BP	GO:0072210	metanephric nephron development	Wt1, Fmn1, Aqp1, Sall1, Bmp4, Lamb2, Gdnf, Pdgfrb	0.0158028	No
BP	GO:0002790	peptide secretion	Glul, Trpa1, Klf7, Ildr2, Kcnb1, Acsl4, Anxa5, Ppp3ca, Selenot, S100a8, Lepr, Il6, Stx1a, Rac1, Aqp1, Pparg, Ano1, Arntl, Ucp2, Sct, Smpd3, Rasl10b, Edn1, Sox4, Pde8b, Dio2, Pim3, Sybu, Oxct1, Kalrn, Nrxn1, Glp1r, Kif5b	0.0158576	No
BP	GO:0044270	cellular nitrogen compound catabolic process	Ncf2, Acadl, Traf5, Adal, Samhd1, Ada, Prr5l, Entpd2, Noct, Tent5c, Dhx36, Tent5b, Ybx1, Tnfrsf1b, Il6, Setmar, Isg20, Pkp3, Tet1, Traf3ip2, Nudt4, Mex3d, Casp3, Rnaseh2a, Ido2, Ido1, Zc3h18, Fhit, Samd4, Pnp2, Foxl2, Nudt16, Alkbh5, Axin2, Smg6, Nbas, Gdnf, Xdh, Zfp36l2, Dnph1, Polr2g, Scgb1a1, Entpd7, Gda	0.0158613	No
BP	GO:0009755	hormone-mediated signaling pathway	Cry2, Bdnf, Bmp7, Rxfp1, Foxp1, Pparg, Abhd2, Arntl, Igf1, Rwdd1, Sgk1, Calr, Bmp4, Nr1d2, Per1, Tshr, Prlr, Ghr, Lbh, Nr3c1, Pias2	0.0159214	No
BP	GO:0021987	cerebral cortex development	Srgap2, Mdk, Ccdc141, Mkks, Fat4, Reln, Rac1, Wdr62, Fgfr1, Dixdc1, Cdk5r1, Egfr, Phactr1, Gli3, Nars, Emx2	0.0159214	No
BP	GO:0071346	cellular response to interferon-gamma	Rab7b, Gsn, Txk, Pparg, Nlrc5, Ccl17, Casp1, Irgm1, Ccl7, Ccl8, Cdc42ep4, Actr2, Cd47, H2-Q7, Kif5b, Cdc42ep2	0.0159214	Yes
BP	GO:1905477	positive regulation of protein localization to membrane	Cnst, Kcnb1, Stom, Tnfaip6, Ephb2, Musk, Ptn, Atp2c1, Sptbn1, Sqstm1, Cdk5r1, Egfr, Nrxn1, Ezr, Myo5b, Kif5b	0.0159214	No
BP	GO:0001961	positive regulation of cytokine-mediated signaling pathway	Il1r1, Usp27x, Txk, Axl, Gas6, Nlrc5, Wnt5a, Casp1, Irgm1, Edn1	0.0159214	No
MF	GO:0004601	peroxidase activity	Prdx6, Ptgs2, Ptges, Ptgs1, Gstk1, Mgst1, Gstt1, Prdx2, Gpx3, Prdx5	0.0159214	No
CC	GO:0030134	COPII-coated ER to Golgi transport vesicle	Vangl2, Ergic3, Pef1, Sec13, Tmed1, Pitpnm3, Lman2, Tmed10, Lman1, Tmed7	0.0159214	No
BP	GO:0034605	cellular response to heat	Trpa1, Cd34, Dhx36, Htra2, Ano1, Bag3, Tcim, Zfp709, Scara5, Stub1	0.0159214	No
BP	GO:2001222	regulation of neuron migration	Srgap2, Il1r1, Mdk, Reln, Ptprz1, Wdr62, Nrg1, Fbxo31, Phactr1, Zswim6	0.0159214	No
BP	GO:0009150	purine ribonucleotide metabolic process	Bcl2l1, Ada, Acss1, Pgk1, Acsl4, Gucy1b1, Nppb, Eno1, 1700009N14Rik, Stoml2, Sult1e1, Slc4a4, Prkag2, Tpi1, Gimap9, Bpgm, Nupr1, Igf1, Nudt4, Ldhd, Dlat, Mpi, Adpgk, Pkm, Atp5l, Acly, Pank3, Pfkp, Dmac2l, Adcy3, Prkaa1, Lrrk2, Rhoq, Xdh, Nme4, Entpd7, Gda	0.0160091	Yes
BP	GO:0048512	circadian behavior	Npas2, Ada, Gpr176, Ciart, Gpr157, Lepr, Il6, Gabrb3, Nr1d2, Casp1, Naglu	0.0160191	No
BP	GO:0060393	regulation of pathway-restricted SMAD protein phosphorylation	Tgfb2, Bmp7, Pmepa1, Bmp8a, Pparg, Gdf11, Gdf10, Bmp4, Tgfbr2, Inhba, Acvrl1	0.0160191	No
BP	GO:0042552	myelination	Nab1, Ncstn, Tspan2, Tnfrsf1b, Fam126a, Ptprz1, Ptn, Igf1, Egr2, Nab2, Nrg1, Pard3, Mtmr2, Hexa, Omg, Ngfr, Tppp, Eif2b2, Ndrg1, Cldn5, Jam2, Myrf	0.016117	No
BP	GO:0072522	purine-containing compound biosynthetic process	Bcl2l1, Adal, Ada, Acss1, Acsl4, Gucy1b1, Nppb, Eno1, Stoml2, Dck, Oasl2, Ldhd, Pnp2, Dlat, Pkm, Atp5l, Acly, Pank3, Adora2b, Dmac2l, Adcy3, Nme4	0.016117	No
BP	GO:0046700	heterocycle catabolic process	Ncf2, Ugt1a7c, Traf5, Adal, Samhd1, Ada, Prr5l, Entpd2, Noct, Tent5c, Dhx36, Tent5b, Ybx1, Tnfrsf1b, Il6, Setmar, Isg20, Pkp3, Tet1, Traf3ip2, Nudt4, Mex3d, Casp3, Rnaseh2a, Ido2, Ido1, Zc3h18, Fhit, Samd4, Pnp2, Foxl2, Nudt16, Alkbh5, Axin2, Smg6, Nbas, Gdnf, Xdh, Zfp36l2, Dnph1, Polr2g, Scgb1a1, Entpd7, Gda	0.0163514	No
CC	GO:0005865	striated muscle thin filament	Lmod1, Tnnt2, Neb, Tmod1, Acta1, Tpm1	0.0163514	No
BP	GO:0010738	regulation of protein kinase A signaling	Grin2b, Akap7, Tcim, Akap6, Lrrk2, Nrxn1	0.0163514	No
CC	GO:0031528	microvillus membrane	Pdpn, Slc6a6, Podxl, Slc7a8, Slc9a3r1, Ezr	0.0163514	No
BP	GO:0035357	peroxisome proliferator activated receptor signaling pathway	Fabp5, Cyp2j6, Pparg, Stard10, Cited2, Fam120b	0.0163514	No
BP	GO:0042481	regulation of odontogenesis	Cd34, Ednra, Bmp4, Ngfr, Edn1, Tnfrsf11b	0.0163514	No
BP	GO:0046716	muscle cell cellular homeostasis	Dmd, Il6, Bag3, Large1, Cfl2, Lox	0.0163514	No
BP	GO:1900101	regulation of endoplasmic reticulum unfolded protein response	Cops5, Atf6, Wfs1, Pik3r1, Pdia6, Bfar	0.0163514	No
BP	GO:1900120	regulation of receptor binding	Grem2, Mmp9, Bdnf, Adam15, Anxa2, Lox	0.0163514	No
BP	GO:0044282	small molecule catabolic process	Gls, Acadl, Adal, Sord, Ada, Abcd3, Impa1, Adh1, Eno1, Bpnt2, Sult1e1, Hadhb, Sdsl, Tpi1, Hibadh, Etfbkmt, Cyp26b1, Abhd2, Ldhd, Ido2, Ido1, Mt3, Esd, Pnp2, Hmgcll1, Mtmr2, Mpi, Pfkp, Oxct1, Hagh, Xdh, Cdo1, Hoga1, Asrgl1, Entpd7, Gda	0.0164598	Yes
MF	GO:0016810	hydrolase activity, acting on carbon-nitrogen (but not peptide) bonds	Gls, Adal, Ada, Dclre1b, Crmp1, Dpysl5, Dpysl4, Hdac2, Adarb1, Dpep1, Fhit, Naalad2, Hdac7, Oplah, Dpysl3, Asrgl1, Gda, Acy3	0.0164874	No
BP	GO:0046434	organophosphate catabolic process	Ncf2, Prdx6, Pla2g4a, Samhd1, Ada, Entpd2, Impa1, Bpnt2, Nudt4, Smpd3, Fhit, Mtmr2, Nudt16, Smpd5, Xdh, Pla2g7, Dnph1, Plpp6, Entpd7, Gda	0.0164874	No
BP	GO:0072078	nephron tubule morphogenesis	Bcl2, Lama5, Hoxd11, Wt1, Fmn1, Fat4, Tacstd2, Timeless, Sall1, Bmp4, Gli3, Pgf, Gdnf	0.0164933	No
BP	GO:0050953	sensory perception of light stimulus	Cnnm4, Atf6, Cacnb2, Lamc3, Glrb, Lrat, Dram2, Col11a1, Whrn, Cnga1, Wfs1, Rho, Cacna2d4, Lum, Cdh23, Slc4a7, Lamb2, Olfm2, Gprc5c, Sema5a, Epas1	0.0168709	No
BP	GO:0032368	regulation of lipid transport	Pla2g4a, Ptges, Cry2, Pla2r1, Acsl4, Lrat, Fabp3, Atp8a1, Lpcat3, Dennd5b, Nrg1, Tmem30a, Anxa2, Abca13, Edn1, Prelid1, Runx1	0.0168862	No
BP	GO:0031396	regulation of protein ubiquitination	Abl1, Mad2l2, Pef1, Wfs1, Limk1, Dysf, Rnf40, Ctr9, Ube2d1, Sash1, Pttg1ip, Rasd2, Ndfip2, Spry2, Spsb4, Sphk1, Sqstm1, Sox4, Caml, Trib2, Tspyl5, Lrrk2, Cblb, Stub1, Axin1, Otub1	0.0170731	No
BP	GO:0090174	organelle membrane fusion	Vcpip1, Rab7b, Pla2g4a, Bloc1s6, Snph, Stx12, Stx1a, Dysf, Arl8b, Syt1, Rab3a, Rubcnl, Sphk1, Rab34, Vps41, Kif5b	0.0171465	Yes
BP	GO:0046651	lymphocyte proliferation	Bcl2, Igfbp2, Ncstn, Abl1, Ada, Sdc4, Efnb1, Cd1d1, Tnfrsf14, Ephb2, Ctps, Tnfrsf1b, Shb, Bst1, Il6, Il23r, Siglecg, Tarm1, Pycard, Igf1, Pawr, Il15, Casp3, Prdx2, Ido1, Bmp4, Tgfbr2, Havcr2, Ripor2, Fgf10, Cd80, Cblb, Tnfsf9, Malt1, Scgb1a1, Cd6	0.0171951	No
BP	GO:0000045	autophagosome assembly	Rb1cc1, Trp53inp2, Ubqln2, Synpo2, Stx12, Nupr1, Tmem41b, Bag3, Atg16l2, Ulk2, Irgm1, Lrrk2, Tmem39a, Fez2, Tbc1d12	0.0171951	No
BP	GO:0006109	regulation of carbohydrate metabolic process	Slc45a3, Hsd11b1, Fam3a, Foxo1, Cyp2j6, Lepr, Slc4a4, Prkag2, Il6, Ppp1cb, Fam3c, Adcyap1r1, Nupr1, Lcmt1, Igf1, Smpd3, Rubcnl, Igfbp4, Adora2b, Prkaa1, Has2, C1qtnf3, Sik1, Nr3c1	0.0172028	No
BP	GO:0050905	neuromuscular process	Foxs1, Hoxd10, Abl1, Dmd, Glrb, Penk, Uchl1, Grin2b, Dmpk, Tshz3, Fabp7, Cdh23, Adarb1, Ednra, Nrg1, Ei24, Stra6, Hexa, Bace1, Myh10, Pde8b, Agtpbp1, Nrxn1, Bscl2	0.0172028	No
BP	GO:0009394	2'-deoxyribonucleotide metabolic process	Samhd1, Ada, Dck, Rrm1, Nudt16, Rrm2, Xdh, Dnph1, Gda	0.0172028	No
BP	GO:0019692	deoxyribose phosphate metabolic process	Samhd1, Ada, Dck, Rrm1, Nudt16, Rrm2, Xdh, Dnph1, Gda	0.0172028	No
BP	GO:0032008	positive regulation of TOR signaling	Akt3, Lamtor3, Kdr, Reln, Sec13, Gas6, Sik3, Rictor, Klhl22	0.0172028	No
BP	GO:0050974	detection of mechanical stimulus involved in sensory perception	Trpa1, Mkks, Col11a1, Whrn, Grin2b, Igf1, Pawr, Bace1, Piezo2	0.0172028	No
BP	GO:0099518	vesicle cytoskeletal trafficking	Myo1b, Bloc1s6, Fnbp1l, Kif1b, Myo1h, Myo6, Fyco1, Myo1d, Sybu, Kifc1, Myo5b, Kif5b	0.0172511	No
BP	GO:0006898	receptor-mediated endocytosis	Ackr3, Itga4, Pla2r1, Ubqln2, Ophn1, Fnbp1l, Usp46, Grk4, Rabgef1, Hip1, Aak1, Sh3gl3, Tpcn2, Picalm, Ptpn5, Ifitm3, Ap2a2, Cd63, Nrg1, Pard3, Myo6, Mtmr2, Snx1, Anxa2, Tgfbr2, Arhgap27, Sfrp4, Rin3, C3, Ezr	0.0176965	No
BP	GO:0002534	cytokine production involved in inflammatory response	Il1r2, Ephb2, Il6, Il17rc, Il17ra, Tarm1, Pycard, Traf3ip2, Ido1, Per1, Cd6	0.0177599	No
BP	GO:0003229	ventricular cardiac muscle tissue development	Tgfb2, Tnnt2, Col11a1, Tgfbr3, Ednra, Nrg1, Tpm1, Foxc1, Ly6e, Pkp2, Heg1	0.0177599	No
BP	GO:0006081	cellular aldehyde metabolic process	Adh1, Tpi1, Dkk3, Scnn1b, Bco1, Esd, Aldh3a1, Pnpo, Hagh, Cyp1b1, Hoga1	0.0177599	No
BP	GO:0009994	oocyte differentiation	Bcl2, Grb14, Cdc25b, Shb, Pde3a, Kmt2b, Igf1, Ednra, Rec8, Edn1, Rps6ka2	0.0177599	No
BP	GO:0045661	regulation of myoblast differentiation	Mbnl3, Akirin1, Btg1, Ccl17, Cmtm5, Bmp4, Myocd, Ccl8, Ripor2, Pik3r1, Cxcl14	0.0177599	No
BP	GO:0043090	amino acid import	Rgs4, Rgs2, Slc7a11, Slc6a6, Arl6ip5, Slc1a5, Slc7a2, Slc7a8, Slc9a3r1, Slc3a2	0.0177942	No
BP	GO:0061001	regulation of dendritic spine morphogenesis	Pak3, Dhx36, Ephb2, Reln, Baiap2, Arhgap44, Cdk5r1, Actr2, Lrrk2, Kalrn	0.0177942	No
BP	GO:0072577	endothelial cell apoptotic process	Abl1, Itga4, Hipk1, Kdr, Gas6, Cdh5, Rgcc, Bmp4, Sema5a, Cd248	0.0177942	No
BP	GO:1904589	regulation of protein import	Ptgs2, Pkig, Pkia, 1700009N14Rik, Il6, Arhgef5, Mdfic, Bag3, Ptpn5, Bmp4, Ei24, Pik3r1, Gli3	0.0179606	No
BP	GO:0015721	bile acid and bile salt transport	Slc10a3, Abcd3, Slc10a6, Slc10a4-ps, Slco1a1, Abcc4, Atp8b1	0.0179606	No
BP	GO:0032967	positive regulation of collagen biosynthetic process	Suco, Rgcc, Bmp4, Scx, Ltbp1, Pdgfrb, Prdx5	0.0179606	No
BP	GO:0042634	regulation of hair cycle	Tgfb2, Arntl, Wnt5a, Per1, Ngfr, Fst, Inhba	0.0179606	No
BP	GO:0043276	anoikis	Bcl2, Bcl2l1, Ankrd13c, Tfdp1, Dapk2, Ptk2, Sik1	0.0179606	No
BP	GO:0045454	cell redox homeostasis	Prdx6, Selenot, Il6, Txnrd1, Prdx2, Ero1a, Prdx5	0.0179606	No
BP	GO:0060037	pharyngeal system development	Tgfb2, Bmp7, Folr1, Ednra, Bmp4, Edn1, Adgrf4	0.0179606	No
BP	GO:0060317	cardiac epithelial to mesenchymal transition	Tgfb2, Jag1, Adam15, Tgfbr3, Tgfbr2, Tmem100, Has2	0.0179606	No
BP	GO:0060795	cell fate commitment involved in formation of primary germ layer	Fzd7, Cdc73, Ctr9, Smad1, Fgfr1, Bmp4, Gata6	0.0179606	No
BP	GO:1900273	positive regulation of long-term synaptic potentiation	Mme, Ephb2, Reln, Prkar1b, Ptpn5, Sqstm1, Kalrn	0.0179606	No
BP	GO:1903319	positive regulation of protein maturation	Gsn, S100a10, Eno1, Lpcat3, Spon1, Sox4, Ccbe1	0.0179606	No
BP	GO:1904752	regulation of vascular associated smooth muscle cell migration	Iqgap1, Tpm1, Myocd, Gna13, Adamts1, Prkg1, Pcsk5	0.0179606	No
BP	GO:2001242	regulation of intrinsic apoptotic signaling pathway	Ackr3, Bcl2, Ptgs2, Bcl2l1, Mmp9, Skil, S100a8, Eno1, Wfs1, Erp29, Nupr1, Pycard, Usp47, Uri1, Hdac2, Pttg1ip, Ei24, Pik3cb, Dapk2, P4hb, Slc9a3r1, Lrrk2	0.0179606	No
BP	GO:0002931	response to ischemia	Bcl2, Bcl2l1, Uchl1, Bves, Panx1, Pik3cb, Cpeb4, Stub1	0.0179606	No
BP	GO:0032743	positive regulation of interleukin-2 production	Abl1, Cd1d1, Pde4b, Stoml2, Pnp2, Sptbn1, Runx1, Malt1	0.0179606	No
MF	GO:0035255	ionotropic glutamate receptor binding	Il1r1, Ophn1, Grin2b, Sqstm1, Shisa6, Cdk5r1, Myo5b, ND2	0.0179606	No
BP	GO:2000403	positive regulation of lymphocyte migration	Itga4, Tnfrsf14, Wnk1, Pycard, Wnt5a, Ccl7, Cxcl14, Jam2	0.0179606	No
BP	GO:0061351	neural precursor cell proliferation	Mdk, Bdnf, Ptbp2, Foxo1, Nes, Ptprz1, Ptn, Wdr62, Igf1, Fabp7, Pcnt, Vegfc, Sall1, Hook3, Fgfr1, Wnt5a, Fzd3, Dixdc1, Kctd11, Ngfr, Gli3, Eml1, Lrrk2, Emx2	0.0180173	No
CC	GO:1902495	transmembrane transporter complex	Kcne4, Scn7a, Cacnb2, Kcnb1, Lrrc55, Gabrq, Porcn, Glrb, Kcnab1, Clic4, Pde4b, Gabrb1, Cnga1, Lrrc8b, Lrrc8c, Cacna2d1, Kcnh2, Ttyh3, Ndufa4, Grin2b, Eps8, Cacna2d4, Ano1, Kcnc3, Scnn1b, Gabrb3, Kcnk1, Micu3, Olfm2, Atp1b3, Fxyd2, Kcnmb1, Shisa6, Kcnab3, Akap6, Kcns3, ND2, ND4, ND6	0.0180542	Yes
BP	GO:0030072	peptide hormone secretion	Glul, Trpa1, Klf7, Ildr2, Kcnb1, Acsl4, Anxa5, Ppp3ca, Selenot, Lepr, Il6, Stx1a, Rac1, Aqp1, Pparg, Ano1, Arntl, Ucp2, Sct, Smpd3, Rasl10b, Edn1, Sox4, Pde8b, Dio2, Pim3, Sybu, Oxct1, Kalrn, Nrxn1, Glp1r, Kif5b	0.018309	No
MF	GO:0005253	anion channel activity	Gabrq, Clcn5, Glrb, Clic4, Gabrb1, Lrrc8b, Lrrc8c, Ttyh3, Ano1, Clcn4, Ano5, Gabrb3, Vdac3, Apol8	0.0183284	Yes
BP	GO:0008589	regulation of smoothened signaling pathway	Shox2, Prkacb, Chsy1, Sall1, Rpgrip1l, Rb1, Wnt9a, Rab34, Kctd11, Tubd1, Fgf10, Gli3, Gas1, Scube1	0.0183284	No
BP	GO:0007173	epidermal growth factor receptor signaling pathway	Ptprj, Abl1, Mmp9, Bcar3, Hip1, Iqgap1, Efemp1, Ccdc88a, Egfr, Caml, Itga1, Ptk2, Cblb, Garem1, Afap1l2	0.0184324	No
BP	GO:0042445	hormone metabolic process	Ugt1a7c, Hsd11b1, Lrat, Adh1, Dhrs3, Sult1e1, Reln, Cyp26b1, Cyp2s1, Sult1a1, Dkk3, Plekha1, Crym, Scnn1b, Chst8, Igf1, Star, Pde8b, Gcnt4, Dio3, Dio2, Ghr, Stub1, Cyp1b1, Nr3c1, Pcsk5	0.018778	No
BP	GO:0042130	negative regulation of T cell proliferation	Sdc4, Tnfrsf14, Tarm1, Pawr, Casp3, Ido1, Bmp4, Havcr2, Ripor2, Cd80, Cblb, Scgb1a1	0.0189042	No
MF	GO:0043621	protein self-association	Ergic3, Abcd3, S100a7a, Slc2a1, Tmem43, Foxp1, Pparg, Ctsh, Slc9a3r1, Ccdc88c, Axin1, Malt1	0.0189042	No
BP	GO:0007272	ensheathment of neurons	Nab1, Ncstn, Tspan2, Tnfrsf1b, Fam126a, Ptprz1, Ptn, Igf1, Egr2, Nab2, Nrg1, Pard3, Mtmr2, Hexa, Omg, Ngfr, Tppp, Eif2b2, Ndrg1, Cldn5, Jam2, Myrf	0.019074	No
BP	GO:0008366	axon ensheathment	Nab1, Ncstn, Tspan2, Tnfrsf1b, Fam126a, Ptprz1, Ptn, Igf1, Egr2, Nab2, Nrg1, Pard3, Mtmr2, Hexa, Omg, Ngfr, Tppp, Eif2b2, Ndrg1, Cldn5, Jam2, Myrf	0.019074	No
BP	GO:0003179	heart valve morphogenesis	Tgfb2, Gata5, Jag1, Rb1, Bmp4, Stra6, Tgfbr2, Sox4, Scx	0.0194227	No
MF	GO:0015932	nucleobase-containing compound transmembrane transporter activity	Slc35a2, Slc33a1, Slc29a3, Slc25a4, Abcc4, Slc35b1, Slc35d2, Abcc5, Slc29a1	0.0194227	No
BP	GO:0030517	negative regulation of axon extension	Sema6c, Sema4a, Sema3e, Mt3, Wnt5a, Sema3b, Sema3f, Cdk5r1, Sema5a	0.0194227	No
MF	GO:0032266	phosphatidylinositol-3-phosphate binding	Pla2g4a, Jph2, Hip1, Vps36, Pard3, Rubcnl, Asap1, Snx24, Sh3pxd2a	0.0194227	No
BP	GO:0048010	vascular endothelial growth factor receptor signaling pathway	Sulf1, Vegfd, Kdr, Vegfc, Mt3, Bmp4, Foxc1, Fgf10, Pgf	0.0194227	No
BP	GO:0001836	release of cytochrome c from mitochondria	Bcl2, Bcl2l1, Mmp9, Mllt11, Sfn, Pycard, Igf1, Ghitm, Cck, Casp1, Prelid1	0.0195495	No
BP	GO:0032496	response to lipopolysaccharide	Ncf2, Arid5a, Cdc73, Ptgs2, Lbp, Abl1, Slpi, Ptgfr, Noct, S100a8, Pde4b, Tnfrsf1b, Il6, Hadhb, Foxp1, Mgst1, Il23r, Axl, Pycard, Ctr9, Cdk4, Tab2, Sash1, Raet1a, Irak3, Ednra, Palm3, Prdx2, Ido1, Zfp709, Plscr4, Casp1, Havcr2, Irgm1, Nfkbia, Mtdh, Cd80, Malt1, Ankrd1, Cd6	0.0195495	Yes
BP	GO:0051966	regulation of synaptic transmission, glutamatergic	Glul, Ptgs2, Iqsec2, Ophn1, Reln, Grin2b, Oxtr, Tshz3, Syt1, Ngfr, Lrrk2, Kalrn, Nrxn1	0.0195495	No
BP	GO:0072088	nephron epithelium morphogenesis	Bcl2, Lama5, Hoxd11, Wt1, Fmn1, Fat4, Tacstd2, Timeless, Sall1, Bmp4, Gli3, Pgf, Gdnf	0.0195495	No
BP	GO:0010713	negative regulation of collagen metabolic process	Il6ra, Cyp2j6, Il6, Pparg, Adora2b	0.0195495	No
BP	GO:0016322	neuron remodeling	Ednra, Cspg4, Rnd1, C3, Gnaq	0.0195495	No
BP	GO:0031958	corticosteroid receptor signaling pathway	Cry2, Bdnf, Arntl, Per1, Nr3c1	0.0195495	No
BP	GO:0032966	negative regulation of collagen biosynthetic process	Il6ra, Cyp2j6, Il6, Pparg, Adora2b	0.0195495	No
MF	GO:0046527	glucosyltransferase activity	Gyg, Alg6, Ugcg, Plod3, Poglut1	0.0195495	No
BP	GO:0061000	negative regulation of dendritic spine development	Hdac2, Fstl4, Ngfr, Plk2, Asap1	0.0195495	No
BP	GO:0061051	positive regulation of cell growth involved in cardiac muscle cell development	Igf1, Slc25a4, Edn1, Akap6, Nr3c1	0.0195495	No
MF	GO:0140327	flippase activity	Atp8a1, Atp10a, Atp11a, Tmem30a, Atp8b1	0.0195495	No
BP	GO:1902285	semaphorin-plexin signaling pathway involved in neuron projection guidance	Nrp2, Plxna4, Ednra, Sema3f, Edn1	0.0195495	No
BP	GO:1903541	regulation of exosomal secretion	Stam, Sdc4, Smpd3, Sdc1, Myo5b	0.0195495	No
BP	GO:1905564	positive regulation of vascular endothelial cell proliferation	Akt3, Mdk, Itga4, Igf1, Fgfr1	0.0195495	No
BP	GO:2000047	regulation of cell-cell adhesion mediated by cadherin	Mad2l2, Wnt5a, Rgcc, Adam19, Notch4	0.0195495	No
MF	GO:0016746	acyltransferase activity	Glul, Prdx6, Pla2g4a, Cers6, Porcn, Lrat, Elovl6, Hadhb, Lpcat3, Ate1, Ggt1, Lpcat2, Abhd8, Naa30, Elovl5, Dlat, Acly, Sphk1, F13a1, Sptssa, Sptlc2, Mboat2, Cers5, Cblb, Plaat1, Zdhhc14, Lclat1, Agpat4, Zdhhc24	0.0195561	No
BP	GO:0002693	positive regulation of cellular extravasation	Il1r1, Mdk, Lyve1, Pawr, Ripor2, Cd47	0.0195595	No
BP	GO:0008210	estrogen metabolic process	Ugt1a7c, Sult1e1, Sult1a1, Plekha1, Star, Cyp1b1	0.0195595	No
BP	GO:0010842	retina layer formation	Ptf1a, Fjx1, Hipk1, Tspan12, Fat3, Sdk2	0.0195595	No
MF	GO:0015125	bile acid transmembrane transporter activity	Slc10a3, Slc10a6, Slc10a4-ps, Slco1a1, Slc10a7, Abcc4	0.0195595	No
MF	GO:0016638	oxidoreductase activity, acting on the CH-NH2 group of donors	Maoa, Aoc1, Loxl3, Loxl1, Pnpo, Lox	0.0195595	No
MF	GO:0030742	GTP-dependent protein binding	Rab3b, Rac1, Rab32, Rab3a, Rab34, Rapgef5	0.0195595	No
BP	GO:0036303	lymph vessel morphogenesis	Pdpn, Svep1, Vegfc, Foxc1, Acvrl1, Ccbe1	0.0195595	No
BP	GO:0043586	tongue development	Bdnf, Bnc2, Cyp26b1, Hdac2, Hand2, Gli3	0.0195595	No
BP	GO:0006493	protein O-linked glycosylation	Galnt13, Fktn, Galnt11, Plod3, Tet1, Tmtc2, Il15, Large1, Crppa, Poglut1	0.0195672	No
BP	GO:0031529	ruffle organization	Rcc2, Arhgap24, Rac1, Eps8, Tacstd2, Plekha1, Rdx, Cspg4, Tpm1, Pdgfrb	0.0195672	No
BP	GO:0061383	trabecula morphogenesis	Tgfb2, Fhl2, Slc40a1, Bmp7, S1pr1, Tgfbr3, Mmp2, Nrg1, Adamts1, Heg1	0.0195672	No
BP	GO:0140353	lipid export from cell	Pla2g4a, Ptgs2, Ptges, Cry2, Acsl4, Nrg1, Abcc4, Edn1, Inhba, Runx1	0.0195672	No
BP	GO:0032651	regulation of interleukin-1 beta production	Ifi207, Ifi205, Il6, Nod1, Foxp1, Pycard, Igf1, Lpl, Wnt5a, Panx1, Casp1, Sphk1, Gsdmd, Malt1	0.0197127	No
BP	GO:0046718	viral entry into host cell	Gsn, Ptx3, Trim34a, Axl, Tpcn2, Ifitm3, Bsg, Gas6, Mre11a, Nectin1, P4hb, Ly6e, Npc1, Ch25h, Slc3a2	0.0197153	No
BP	GO:0042770	signal transduction in response to DNA damage	Wdr76, Map3k20, Abl1, Pla2r1, Mad2l2, Clspn, Gadd45a, Ccnd1, Taok2, Brsk1, Pttg1ip, Fbxo31, Myo6, Mre11a, Ppm1d, Sox4, Batf, Foxn3, Trim39, Ankrd1, Prpf19	0.0198097	No
BP	GO:0009791	post-embryonic development	Bcl2, Abl1, Nr4a2, Klf4, Bpnt2, Kdr, Foxp2, Ercc1, Plekha1, Arid5b, Cdh23, Rab3a, Bmp4, Cela1, Selenop, Heg1, Slc8a1, Gnaq	0.0198284	No
MF	GO:0019842	vitamin binding	Opn3, S100g, Lrat, Cth, Plod1, Plod3, Rho, Ggcx, Folr1, P4ha1, Slc19a1, Stra6, Pank3, P4ha2, Pnpo, Sptlc2, P3h2, Pcx	0.0198284	No
MF	GO:0140375	immune receptor activity	Ackr3, Gpr35, Il1r2, Il1r1, Il1rl2, Il18r1, F3, Il6ra, Lepr, Il17rc, Il17ra, Il23r, Il4ra, Ctsh, Ackr4, Lifr, Prlr, Ghr	0.0198284	No
BP	GO:0002262	myeloid cell homeostasis	Ncstn, Mertk, Lmo2, G6pdx, Slc7a11, Pde4b, Tgfbr3, Il6, Klf13, Axl, Scnn1b, Cebpg, Traf3ip2, Cited2, L3mbtl3, Casp3, Rb1, Bmp4, Pik3cb, Jmjd6, Inhba, Epas1, Adgrf4, Axin1	0.0198479	No
CC	GO:0043679	axon terminus	Glul, Bdnf, Slc9a6, Ophn1, Anxa5, Ror1, Penk, Cnga1, Aqp1, Grin2b, Aak1, Kcnc3, Rnf40, Rgs10, Gabrb3, Rab3a, Dixdc1, Tpbg, Cck, Chrm3, Prph, Lrrk2, Slc8a1	0.0199242	No
BP	GO:0140014	mitotic nuclear division	Nek2, Ube2c, Kif18a, Bmp7, Nek6, Map9, 1700009N14Rik, Eps8, Hoxa13, Lcmt1, Cdkn1c, Igf1, Zwint, Smpd3, Rb1, Rgcc, Bmp4, Rec8, Sphk1, Anapc11, Cdc27, Tom1l1, Edn1, Ripor2, Kif2a, Nsmce2, Espl1, Klhl22, Eml4, Kifc1, Pdgfrb	0.0203294	No
[truncated: 590 more rows]

## Sheet: GO enrich for HFD
Supplementary file 7: Description of Genome Omnibus (GO) identification (ID) numbers.
[truncated: 2,547 more rows]
